# Supplementary material for: Democratized single-cell proteomics resolves cell state heterogeneity in skin tumors
Source: Life Sci Alliance. 2026 Jun 29;9(9):e202603759. doi: 10.26508/lsa.202603759 (PMC13315484; doi:10.26508/lsa.202603759)
Supplement: Supplementary file 1 [file LSA-2026-03759_Supplemental_Data_1.xlsx]

## Sheet: Hexadecane
	CD45+/CD74+																	CD45-/CD200+
Gene	A1	A2	A3	B1	B2	B5	B6	C2	C3	C4	C5	C6	D1	D2	D4	D5	D6	A8	A9	B7	B8	B9	B10	B12	C7	C8	C9	C10	C11	C12	D7	D8	D9	D10	D11	D12
TMA7	0	0	0	0	0	0	0	0	0	0	0	0	0	0	0	0	0	0	0	0	0	0	0	0	0	0	0	0	0	0	0	0	0	0	0	0
GATD3	0	0	0	0	0	0	0	0	0	7692.34	7009.83	0	0	0	0	0	0	0	8044.8	0	0	6633.07	0	0	0	0	0	0	0	0	0	0	0	0	0	0
RBM47	0	0	0	0	0	0	0	0	0	0	0	0	0	0	0	0	0	0	0	0	0	0	0	0	0	0	0	0	0	0	0	0	0	0	0	0
TTC26	0	0	0	0	0	0	0	0	0	0	0	0	0	0	0	0	0	0	0	0	0	0	0	0	0	0	0	0	0	0	0	0	0	0	0	0
TMEM129	0	0	0	0	0	0	0	0	0	0	0	0	0	0	0	0	0	0	0	0	0	0	0	0	0	0	0	0	0	0	0	0	0	0	0	0
UBA6	4586.6	0	0	0	6766.54	6120.81	5213.78	0	0	4960.87	5217.58	0	0	0	0	0	0	0	0	0	4636.7	0	0	0	0	0	0	0	0	0	0	0	0	4374.03	0	0
ESYT2	0	0	0	0	1981.38	0	0	0	0	0	0	0	0	0	0	0	0	0	0	0	0	0	0	0	0	0	0	0	0	0	0	0	0	0	0	0
BLTP3B	0	0	0	0	0	0	0	0	0	0	0	0	0	0	0	0	0	0	0	0	0	0	0	0	0	0	0	0	0	0	0	0	0	0	0	0
SHTN1	4946.27	0	0	2400.69	4168.79	3063.49	3497.04	0	0	3617.09	7303.06	0	0	3476.2	0	3260.53	0	0	0	0	3712.27	0	0	0	0	0	0	0	0	0	0	0	0	2493.84	0	0
TMEM223	0	0	0	0	0	0	0	0	0	0	0	0	0	0	0	0	0	0	0	0	0	0	0	0	0	0	0	0	0	0	0	0	0	0	0	0
DAPL1	0	0	0	0	0	0	0	0	0	0	0	0	0	0	0	0	0	0	0	0	0	0	0	0	0	0	0	0	0	0	0	0	0	0	0	0
GXYLT2	0	0	0	0	0	0	0	0	0	0	0	0	0	0	0	0	0	0	0	0	0	0	0	0	0	0	0	0	0	0	0	0	0	0	0	0
ARHGAP10	0	0	0	0	0	0	0	0	0	0	0	0	0	0	0	0	0	0	0	0	0	0	0	0	0	0	0	0	0	0	0	0	0	0	0	0
MEX3A	0	0	0	0	0	0	0	0	0	0	0	0	0	0	0	0	0	0	0	0	0	0	0	0	0	0	0	0	0	0	0	0	0	0	0	0
ILVBL	0	1863.8	0	0	2168.29	1620.17	0	0	0	0	0	0	0	0	0	2170.43	0	0	0	0	0	0	0	0	0	0	0	0	0	0	0	0	0	0	0	0
SH3PXD2B	0	0	0	0	0	0	0	0	0	0	0	0	0	0	0	0	0	0	0	0	0	0	0	0	0	0	0	0	0	0	0	0	0	0	0	0
ZC3H12D	0	0	0	0	0	0	0	0	0	0	0	0	0	0	0	0	0	0	0	0	0	0	0	0	0	0	0	0	0	0	0	0	0	0	0	0
NBAS	0	0	0	0	0	0	0	0	0	0	0	0	0	0	0	0	0	0	0	0	0	0	0	0	0	0	0	0	0	0	0	0	0	0	0	0
TARS3	0	0	0	0	0	0	0	0	0	0	0	0	0	0	0	0	0	0	0	0	0	0	0	0	0	0	0	0	0	0	0	0	0	0	0	0
DENND3	0	0	0	0	0	0	0	0	0	0	0	0	0	0	0	0	0	0	0	0	0	0	0	0	0	0	0	0	0	0	0	0	0	0	0	0
VWA8	0	0	0	0	0	0	0	0	0	0	0	0	0	0	0	0	897.615	0	0	0	0	0	0	0	0	0	0	0	0	0	0	0	0	0	0	0
SBNO1	0	0	0	0	0	0	0	0	0	0	0	0	0	0	0	0	0	0	0	0	0	0	0	0	0	0	0	0	0	0	0	0	0	0	0	0
GSAP	0	0	0	0	0	0	0	0	0	0	0	0	0	0	0	0	0	0	0	0	0	0	0	0	0	0	0	0	0	0	0	0	0	0	0	0
GTPBP10	0	0	0	0	0	0	0	0	0	0	0	0	0	0	0	0	0	0	0	0	0	0	0	0	0	0	0	0	0	0	0	0	0	0	0	0
WDR91	0	0	0	0	4060.83	0	0	0	0	2358.46	0	0	2639.06	0	0	2797.23	0	0	0	0	0	0	0	0	0	0	0	0	0	0	0	0	0	0	0	0
DENND11	0	0	0	0	0	0	0	0	0	0	0	0	0	0	0	0	0	0	0	0	0	0	0	0	0	0	0	0	0	0	0	0	0	0	0	0
VPS37C	0	0	0	0	0	0	0	0	0	0	0	0	0	0	0	0	0	0	0	0	0	0	0	0	0	0	0	0	0	0	0	0	0	0	0	0
CNOT1	0	0	0	0	2478.04	2248.21	0	0	0	2491.99	0	0	0	0	0	0	0	0	0	0	0	0	0	0	0	0	0	0	0	0	0	0	0	2254.77	0	0
CCDC88B	0	0	0	0	1664.82	0	0	0	0	0	0	0	0	0	0	0	0	0	0	0	0	0	0	0	0	0	0	0	0	0	0	0	0	0	0	0
PGP	0	0	0	0	0	0	0	0	0	0	0	0	0	0	0	0	0	0	0	0	0	0	0	0	0	0	0	0	0	0	0	0	0	0	0	0
RIMOC1	0	0	0	0	0	0	0	0	0	0	0	0	0	0	0	0	0	0	0	0	0	0	0	0	0	0	0	0	0	0	0	0	0	0	0	0
ZNF316	0	0	0	0	0	0	0	0	0	0	0	0	0	0	0	0	0	0	0	0	0	0	0	0	0	0	0	0	0	0	0	0	0	0	0	0
TCAF2	0	0	0	0	6768.56	0	0	0	0	0	0	0	0	0	0	0	0	0	0	0	0	0	0	0	0	0	0	0	0	0	0	0	0	0	0	0
SMCHD1	0	0	0	0	0	4008.57	0	3211.76	0	3163.33	0	0	0	0	0	3181.47	0	0	0	0	0	0	0	0	0	0	0	0	0	0	0	0	0	0	0	0
ARHGAP42	0	0	0	0	0	0	0	0	0	0	0	0	0	0	0	0	0	0	0	0	0	0	0	0	0	0	0	0	0	0	0	0	0	0	0	0
UNC119B	0	0	0	0	0	0	0	0	0	0	0	0	0	0	0	0	0	0	0	0	0	0	0	0	0	0	0	0	0	0	0	0	0	0	0	0
LIPT2	0	0	0	0	0	0	0	0	0	0	0	0	0	0	0	0	0	0	0	0	0	0	0	0	0	0	0	0	0	0	0	0	0	0	0	0
TTLL8	0	0	0	0	0	0	0	0	0	0	0	0	0	0	0	0	0	0	0	0	0	0	0	0	0	0	0	0	0	0	0	0	0	0	0	0
ABTB3	0	0	0	0	0	0	0	0	0	0	0	0	0	0	0	0	0	0	0	0	0	0	0	0	0	0	0	0	0	0	0	0	0	0	0	0
ZSWIM8	0	0	0	0	0	0	0	0	0	0	0	0	0	0	0	0	0	0	0	0	0	0	0	0	0	0	0	0	0	0	0	0	0	0	0	0
LYRM9	0	0	0	0	0	0	0	0	0	0	0	0	0	0	0	0	0	0	0	0	0	0	0	0	0	0	0	0	0	0	0	0	0	0	0	0
CENPX	0	0	0	0	0	0	0	0	0	0	0	0	0	0	0	0	0	0	0	0	0	0	0	0	0	0	0	0	0	0	0	0	0	0	0	0
PHF20L1	0	0	0	0	0	0	0	0	0	0	0	0	0	0	0	0	0	0	0	0	0	0	0	0	0	0	0	0	0	0	0	0	0	0	0	0
SNRPG	15880.6	13692.5	0	12815.5	11362.8	6104.37	0	16965.8	0	13674.9	8137.69	0	0	10408.8	0	0	11330.5	14845	13910.2	18412.5	7978.06	11884.4	16002.1	0	15375	12460.1	14982.3	12650.4	16072.8	0	14304.7	0	14981.1	11118.1	12025.5	13888.8
TMEM14B	0	0	0	0	0	0	0	0	0	0	0	0	0	0	0	0	0	0	0	0	0	0	0	0	0	0	0	0	0	0	0	0	0	0	0	0
NUDT19	0	0	0	0	0	0	0	0	0	0	0	0	0	0	0	0	0	0	0	0	0	0	0	0	0	0	0	0	0	0	0	0	0	0	0	0
MIF4GD	0	0	0	0	0	0	0	0	0	0	0	0	0	0	0	0	0	0	0	0	0	0	0	0	0	0	0	0	0	0	0	0	0	0	0	0
MYO1G	6712.66	0	3654.07	5511.91	12930.9	14111.8	4431.64	5834.68	14175.8	7412.75	7247.11	0	5924.83	6614.8	0	6960.38	9299.07	0	0	0	6655.33	0	0	0	0	0	0	0	0	0	0	0	0	0	0	0
MYO9A	0	0	0	0	0	0	0	0	0	0	0	0	0	0	0	0	0	0	0	0	0	0	0	0	0	0	0	0	0	0	0	0	0	0	0	0
GPR89A	0	0	0	0	0	0	0	0	0	0	0	0	0	0	0	0	0	0	0	0	0	0	0	0	0	0	0	0	0	0	0	0	0	0	0	0
WASH2P	1634.18	0	0	0	0	0	0	0	0	0	0	0	0	0	0	0	0	0	0	0	0	0	0	0	0	0	0	0	0	0	0	0	0	0	0	0
MCRIP1	0	0	0	0	0	0	0	0	0	0	0	0	0	0	0	0	0	0	0	0	0	0	0	0	0	0	0	0	0	0	0	0	0	0	0	0
KRT14	18988.8	0	0	56822	6828.99	165067	82018.6	44285.2	0	0	0	0	0	67215.8	0	51712.8	0	303857	702056	163830	13575.8	52115.5	54921.1	0	37744.5	41636	76900.3	0	0	499276	0	514212	0	11329.7	0	0
KRT6A	0	12431.7	0	118283	16391.5	0	122080	0	0	13649.6	0	0	0	72218.9	0	17740.4	0	93508.1	1140000	215563	7886.85	57533.3	49477.2	0	0	0	0	0	0	452798	0	495791	0	10000.8	0	0
KRT6B	0	0	0	22971	0	0	0	0	0	0	0	0	0	0	0	0	0	120675	373773	0	0	0	0	0	0	0	0	0	0	0	0	0	0	0	0	0
KRT1	79243.3	81219.4	90947.1	490317	112028	30833.2	1110000	183001	165827	30734.2	38962.6	44955.5	99991.2	66282.5	104207	294184	24435.8	61397.7	7300000	5200000	55789.8	5060000	529181	88723.2	19885.7	89316.3	33054.7	430533	53062.1	14700000	62293	3670000	31689	30471.2	26806	20828.5
KRT18	0	0	0	0	0	0	0	0	0	0	0	0	0	0	0	0	0	0	3176.8	0	0	0	0	0	7013.15	0	0	0	0	0	0	0	0	2824.42	0	0
KRT8	18434.9	0	0	42934.2	0	0	0	15362.9	0	47285	0	0	40036.5	56327	0	41278.5	0	686864	634558	358013	0	189486	101866	0	182413	279566	124759	0	0	306289	0	709538	0	189313	63428.1	0
KRT19	34748	0	64166.5	508465	60366.1	32479.8	518633	39203.6	0	0	13082.5	35465.3	67447.8	139287	0	171643	34227.4	1660000	3820000	3640000	0	2010000	474717	110875	78217	405387	126009	62500.4	36554	7300000	88234.2	1720000	22964.4	143271	44010.8	0
KRT7	0	0	0	0	0	0	0	0	0	2644.65	0	0	2970.94	0	0	0	0	49726.2	6248.83	0	1887.73	0	0	0	4854.49	0	0	0	0	0	0	6129.94	0	3056.57	0	0
KRT16	0	0	0	0	10508.7	70197.9	69878.5	0	0	0	0	0	0	49695.3	0	0	0	104590	770779	369150	0	411149	39239.3	0	13995.5	0	39853.1	0	0	173006	0	1040000	0	0	0	0
KRT10	59925.8	48701.9	56620.8	367243	50485.6	15801.9	627898	140139	192388	33943.6	18009.2	15736.2	101036	48170.5	40900	282708	22269.8	42902.8	9650000	14200000	132692	8830000	587171	0	21736.8	15912.6	23614.4	311363	14808.2	4970000	25972.3	5520000	25739.7	4293.51	3671.3	13396.6
KRT13	0	5269.75	0	35023.4	5736.74	0	89184.9	4523.91	0	0	0	0	9676.55	0	0	0	0	23566.4	541382	541984	0	39248.5	53180.2	0	0	0	0	0	0	309609	0	174199	0	0	0	0
KRT5	37891.7	37498.7	38194	59789.3	34301.9	43981.7	136797	26546.3	0	17770.6	13772.2	0	61139.9	73777.6	41303.4	77305.9	24019.1	1620000	2080000	2130000	38286.9	393791	146749	54255.1	22629.2	317779	130294	38233.4	0	1710000	44789.3	805566	0	129172	55070.9	17719.3
KRT15	4153.75	0	0	19410.3	4767.1	33166.2	54959.7	7423.45	0	0	0	0	0	37753.1	0	24098.6	0	869383	397471	77784.3	28856	38719.2	51389.4	0	0	0	57408.3	0	0	802653	29406.2	263457	0	35742.6	0	0
KRT9	27201.9	32020.2	41174.7	79748.7	29068.1	11342.5	133491	67258.6	62801.4	12985	14187.8	13754.3	34360.6	11486.1	23302.2	19591.6	10729.2	25141.8	29236.4	0	0	16854	60084.3	0	8294.09	48978.7	0	22079.4	0	3540000	30294.3	108508	7528.68	7088.34	0	8710.94
KRT2	23851.8	12600	36820.4	128293	14480.9	0	146267	20245.4	72948.4	13294.3	11576.6	15297.8	80660.1	18202.4	25184.8	53611.1	19262.9	22804.4	18003.2	8200000	11962.3	299057	167971	0	0	0	0	33365	18159.8	1560000	46260.4	1380000	13307.9	12650.6	0	14083.8
KRT85	0	0	0	0	0	0	0	0	0	0	0	0	0	0	0	0	3153.58	26914.1	6641.32	0	0	0	0	0	0	0	0	0	0	0	0	0	0	2208.68	0	0
KRT17	0	0	0	26739.2	0	21858.7	22259.9	0	0	0	0	0	0	39575.1	0	13333.4	0	479362	466856	19461.5	0	31927.1	44661.2	0	16225.8	207899	22511.3	0	0	37340.3	13899.6	65249.5	0	88559.1	25867.3	0
KRT79	0	0	0	0	0	0	0	0	0	0	0	0	0	3561.24	0	0	0	0	2320.38	0	0	0	0	0	0	0	0	0	0	0	0	0	0	0	0	0
KRT80	0	0	0	0	0	0	0	0	0	0	0	0	0	0	0	0	0	0	45807.3	84153.8	0	19521.6	0	0	0	0	0	0	0	0	0	136874	0	0	0	0
KRT77	28253.5	28244.7	41215.8	84422.9	30157	8209.7	243654	44648.5	64522.4	18911	23004.8	25495.8	51818.6	37450.3	26220.2	132461	26004.4	24253.5	5940000	7000000	23300.6	2560000	245190	43977.3	23346.3	0	0	92193.5	0	584730	22373.3	2640000	21696	17282.5	26738.1	0
KRT23	0	0	0	0	0	0	0	0	0	0	0	0	0	0	0	0	0	0	8895.62	1359.9	0	1680.49	0	0	0	0	0	0	0	0	0	13979.5	0	0	0	0
STMP1	0	0	0	0	0	5314.36	0	0	0	0	0	0	0	0	0	0	0	0	0	0	0	0	0	0	0	0	0	0	0	0	0	0	0	0	0	0
NACA	8963.74	0	0	9439.65	15242.4	0	9843.19	0	0	13330	10849.9	0	12813.3	9990.95	0	12818.8	0	10230.8	0	0	10894.3	9864.61	0	0	18324.3	0	10406.8	8591.53	8603.91	0	0	0	12641.3	13188.1	14040.7	12778.2
C11orf98	0	0	0	0	0	0	0	0	10650.5	0	0	0	0	0	0	0	0	0	0	0	0	0	0	0	0	0	0	0	0	0	0	0	0	0	0	0
SUMO1P1	0	0	0	0	0	0	0	0	0	0	0	0	0	0	0	0	0	0	0	0	0	0	0	0	0	0	0	0	0	0	0	0	0	0	0	0
SLC35A4	4841.47	0	0	0	4698.3	0	0	0	0	0	4247.27	0	0	0	0	0	0	4849.09	0	0	0	0	0	0	0	0	0	4379.21	0	0	0	0	0	0	0	0
MIEF1	0	0	0	0	0	0	0	0	0	0	0	0	0	0	0	0	0	0	0	0	0	0	0	0	0	0	0	0	0	0	0	0	0	0	0	0
DNASE2	0	0	0	0	0	0	0	0	0	0	0	0	0	0	0	0	0	0	0	0	0	0	0	0	0	0	0	0	0	0	0	0	0	0	0	0
AGPS	0	0	0	0	0	0	0	0	0	0	0	0	2427.13	0	0	0	0	0	0	0	1938.25	0	0	0	0	0	0	0	0	0	0	0	0	0	0	0
KIF2A	2663.35	0	0	0	0	2238	0	0	0	0	0	0	0	0	0	0	0	0	0	0	0	0	0	0	0	0	0	0	0	0	0	0	0	2456.56	0	0
SGK1	0	0	0	0	0	0	0	0	0	0	0	0	0	0	0	0	0	0	0	0	0	0	0	0	0	0	0	0	0	0	0	0	0	0	0	0
TK2	0	5008.72	0	0	4106.13	0	0	4525.22	0	2578.94	0	0	0	0	0	0	0	0	0	0	2614.45	0	0	0	0	0	0	0	0	0	0	0	0	0	0	0
DDX39A	10695.1	0	0	0	0	26560.4	13852.6	0	0	5299.74	4107.56	0	0	0	0	5225.44	0	0	6118.07	0	5255.54	0	0	0	0	0	0	0	0	0	0	0	0	0	0	0
PDLIM1	0	0	0	0	0	0	0	0	0	0	0	0	0	0	0	0	0	0	10198.7	0	0	0	0	0	0	0	0	7389.76	0	0	0	0	0	0	0	0
ACOT7	0	0	0	0	2889.88	1763.7	0	0	0	0	0	0	0	0	0	0	0	0	0	0	0	1310.58	0	0	0	0	0	0	0	0	0	0	0	0	0	0
MYO1C	5275.46	5048.53	0	0	7269.25	5948.24	0	3536.88	7788.26	6041.32	0	0	5368.39	6278.59	0	0	0	0	24201.4	8634.86	5071.32	5848.01	0	0	5034.51	0	0	21153.9	5890.36	0	0	0	0	3921.86	0	0
MYO1F	11216.9	0	0	0	11707.8	8465.98	0	7205.16	0	11647.3	15674.8	0	0	9932.38	0	10234.5	0	0	0	0	10261.2	0	0	0	0	0	0	0	0	0	0	0	0	0	0	0
SNAP23	0	0	0	0	0	0	3703.52	0	0	2736.18	2551.27	0	0	0	0	0	0	0	0	0	0	0	0	0	0	0	0	2912.7	0	0	0	0	0	0	0	0
HAX1	0	0	0	0	0	0	0	0	0	0	0	0	0	0	0	0	0	0	0	0	0	0	0	0	0	0	0	0	0	0	0	0	0	0	0	0
AIP	0	4175.04	0	0	4111.51	6326.82	6509.2	0	0	3735.08	4836.85	0	0	0	0	3337.91	0	0	0	0	3580.24	4124.78	0	0	3053.86	0	0	5040.59	4906.34	0	0	0	3285.36	0	0	0
GTPBP1	0	0	0	0	1379.82	1294.74	0	0	0	0	0	0	0	0	0	0	0	0	0	0	0	0	0	0	0	0	0	0	0	0	0	0	0	0	0	0
LGALS9	15400.2	12869.5	0	18790.6	12776.9	0	0	9843.56	0	17657.9	10097.8	0	16322.4	11224.1	0	10479.6	14275.4	0	0	0	8702.16	0	0	0	33243.1	0	0	0	0	0	0	0	0	0	0	4600.55
STXBP3	0	2600.64	0	0	3375.03	3673.57	0	2862.25	0	2727.05	2557.2	0	0	0	0	0	0	0	0	0	3226.81	0	0	0	2608.93	0	0	0	0	0	0	0	0	0	0	0
AP4M1	0	0	0	0	0	0	0	0	0	0	0	0	0	0	0	0	0	0	0	0	0	0	0	0	0	0	0	0	0	0	0	0	0	0	0	0
ARVCF	0	0	0	0	0	0	0	0	0	0	0	0	0	0	0	0	0	0	0	0	0	0	0	0	0	0	0	0	0	0	0	0	0	0	0	0
SMAP	0	0	0	0	0	0	0	0	0	0	0	0	0	0	0	0	0	0	0	0	0	0	0	0	0	0	0	0	0	0	0	0	0	0	0	0
RAB27B	0	0	0	0	0	0	0	0	0	0	0	0	0	0	0	0	0	0	0	0	0	0	0	0	0	0	0	0	0	0	0	0	0	0	0	0
AP3B1	5240.39	4275.54	0	4543.23	5073.21	0	0	0	0	5990.34	5051.98	0	4974.59	4893.95	0	0	0	0	0	0	0	0	0	0	4504.92	0	0	0	0	0	0	0	5013.25	4409.16	0	0
APBB1	0	0	0	0	0	0	0	0	0	0	0	0	0	0	0	0	0	0	0	0	0	0	0	0	0	0	0	0	0	0	0	0	0	0	0	0
LGALS8	0	0	0	0	0	0	0	0	0	2374.69	0	0	0	0	0	0	0	0	0	0	0	0	0	0	0	0	0	0	0	0	0	0	0	0	0	0
NDUFS8	0	0	0	0	3710.46	0	0	4243.49	0	4046.13	0	0	0	0	0	0	0	0	0	0	0	0	0	0	3564.54	0	0	0	0	0	0	0	0	3669.17	0	0
NFKBIE	1767.87	0	0	0	0	998.424	0	0	0	1227.15	0	0	0	0	0	0	0	0	0	0	0	0	0	0	0	0	0	0	0	0	0	0	0	0	0	0
PSMD11	6124.72	5476.4	0	0	6891.03	0	0	5014.57	0	7591.51	5758.32	0	5372.44	0	0	5898.25	5405.65	0	0	0	5481.32	4842.07	0	0	5687.83	5837.67	0	0	4859.4	0	0	0	5134.6	4525.93	0	0
PSMD12	0	0	0	0	5744.33	6590.85	5833.84	5861.8	0	6412.33	5342.12	0	0	0	0	0	0	0	0	0	5531.94	0	0	0	5767.87	0	0	0	0	0	0	0	0	0	0	5658.54
PSMD9	0	0	0	0	0	0	0	0	0	0	0	0	0	0	0	0	0	0	0	0	0	0	0	0	0	0	0	0	0	0	0	0	0	0	0	0
ATOX1	0	0	0	0	0	0	0	0	0	0	0	0	0	0	0	0	0	0	0	0	0	0	0	0	0	0	0	0	0	0	0	0	0	0	0	0
MEN1	0	0	0	0	0	0	0	0	0	0	0	0	0	0	0	0	0	0	0	0	0	0	0	0	0	0	0	0	0	0	0	0	0	0	0	0
PGRMC1	0	0	0	0	0	0	0	0	0	0	0	0	0	0	0	0	0	15269.4	0	0	0	13977.2	0	0	26451.3	0	0	0	0	0	0	28058.5	13135.2	8702.18	0	0
SUPT5H	0	0	0	0	0	0	0	0	0	0	0	0	0	0	0	0	0	0	0	0	0	0	0	0	0	0	0	0	0	0	0	0	0	0	0	0
TAF4	0	0	0	0	0	0	0	0	0	0	0	0	0	0	0	0	0	0	0	0	0	0	0	0	0	0	0	0	0	0	0	0	0	0	0	0
DFFA	0	0	0	0	0	0	0	0	0	2213.34	0	0	2930.35	0	0	0	0	0	0	0	0	0	0	0	0	0	0	0	0	0	0	0	0	0	0	0
RFXAP	0	0	0	0	0	0	0	0	0	0	0	0	0	0	0	0	0	0	0	0	0	0	0	0	0	0	0	0	0	0	0	0	0	0	0	0
HIP1	0	0	0	1524.85	3598.71	0	0	0	0	0	1544.87	0	0	0	0	0	1606.02	0	0	0	0	0	0	0	0	0	0	1680.08	0	0	0	0	0	0	0	0
CLIC1	27807.3	25741.4	0	18441.1	129871	41170.6	47781.7	21115.7	0	125492	88233.9	0	18685.9	32254.4	0	85899.6	0	19194.1	10752.4	28785.6	86100.1	15293.1	15695.4	0	20789.2	0	21234.2	91397.6	25658.1	0	0	0	0	15866	0	0
EIF3F	5504.44	0	0	0	7841.71	0	0	0	0	6178.75	10718.1	0	6146.74	0	0	8778.83	0	6166.1	0	0	10160.2	7488.03	0	0	7074.95	0	6467.83	6118.25	0	0	0	0	6953.31	0	0	0
PIK3CD	0	0	0	0	0	0	0	0	0	0	0	0	0	0	0	0	0	0	0	0	0	0	0	0	0	0	0	0	0	0	0	0	0	0	0	0
PDHX	0	0	0	0	0	0	0	0	0	0	4010.04	0	0	0	0	0	0	0	0	0	0	0	0	0	0	0	0	0	0	0	0	0	0	0	0	0
MATN2	0	0	0	0	0	0	0	0	0	0	0	0	0	0	0	0	0	0	0	0	0	0	0	0	0	0	0	0	0	0	0	0	0	0	0	0
SLC33A1	0	0	0	0	0	0	0	0	0	0	0	0	0	0	0	0	0	0	0	0	0	0	0	0	0	0	0	0	0	0	0	0	0	0	0	0
WASL	0	0	0	0	0	0	0	0	0	0	0	0	0	0	0	0	0	0	0	0	0	0	0	0	0	0	0	0	0	0	0	0	0	0	0	0
IPO5	10368.9	0	0	5081.65	8658.82	6515.45	6775.42	0	0	7569.91	10994	5574.4	6817.09	9080.16	0	7104.6	0	0	0	0	12365.2	4970.18	6350.81	0	5660.97	0	6928.37	6441.45	6935.33	0	0	0	0	4925.94	0	5462.18
EEF2K	0	0	0	0	0	0	0	0	0	0	0	0	0	0	0	0	0	0	0	0	0	0	0	0	0	0	0	0	0	0	0	0	0	0	0	0
SAP18	0	8770.45	0	0	4268.67	8390.46	0	6853.1	0	6801.34	0	6873.55	7232.5	0	0	0	0	0	10062.4	0	0	0	0	0	6449.01	0	0	0	0	0	0	0	0	0	0	0
EML1	0	0	0	0	4942	0	0	0	0	0	0	0	0	0	0	0	0	0	0	0	0	0	0	0	0	0	0	14246.6	0	0	0	0	0	0	0	0
IGF2BP3	0	0	0	0	0	0	0	0	0	0	0	0	0	0	0	0	0	0	0	0	0	0	0	0	0	0	0	4884.76	0	0	0	0	0	0	0	0
DNM1L	0	5769.8	0	3728.41	5589.43	0	0	5300.32	0	4997.71	4747.4	0	0	4937.25	0	4503.49	0	0	4799.1	0	4781.12	0	0	0	0	0	0	0	0	8446.56	0	0	0	0	0	0
RTCA	0	0	0	0	0	1757.68	0	1914.79	0	0	0	0	0	0	0	1766.88	0	0	0	0	0	0	0	0	0	0	0	0	0	0	0	0	0	0	0	0
PIK3C2A	0	0	0	0	0	0	0	0	0	0	0	0	0	0	0	0	0	0	0	0	0	0	0	0	0	0	0	0	0	0	0	0	693.042	0	0	0
LST1	0	0	0	0	8818.87	0	0	0	0	0	0	0	0	0	0	0	0	0	0	0	0	0	0	0	0	0	0	0	0	0	0	0	0	0	0	0
PIK3R2	0	0	0	0	0	0	0	0	0	0	0	0	0	0	0	0	0	0	0	0	0	0	0	0	0	0	0	0	0	0	0	0	0	0	0	0
GOLIM4	0	0	0	0	0	0	0	0	0	0	0	0	0	0	0	0	0	0	0	0	0	0	0	0	0	0	0	0	0	0	0	0	0	0	0	0
MANBA	1847.58	0	0	0	0	0	0	0	0	0	0	0	0	0	0	0	0	0	0	0	0	0	0	0	0	0	0	0	0	0	0	0	0	0	0	0
EXOC5	0	0	0	0	2374.51	2643.1	0	0	0	0	0	0	0	0	0	0	0	0	0	0	0	0	0	0	0	0	0	0	0	0	0	0	0	0	0	0
BTN3A3	0	0	0	0	0	0	0	0	0	0	0	0	0	0	0	0	0	0	0	0	0	0	0	0	0	0	0	0	0	0	0	0	0	0	0	0
HMGN4	0	0	0	0	0	0	0	0	0	0	0	0	0	0	0	0	0	0	0	0	0	0	0	0	0	0	0	0	0	0	0	0	0	0	0	0
NDUFA4	16211.2	18225.8	0	0	0	20460.1	0	21742	55722.5	20846.1	26753.4	0	0	27317.2	0	0	0	0	0	0	19542.6	11371.5	16397.2	0	15188.3	0	0	17585.6	14376.1	0	0	0	19713.5	23440.9	20970.2	16770.1
PSMD14	0	0	0	0	4515.07	5220.24	0	0	0	5732.79	0	0	0	0	0	5060.6	0	0	0	0	5604.55	4036.6	0	0	0	0	0	5465.89	0	145023	0	0	0	4174.12	0	0
BIN1	0	0	0	0	0	6724.81	0	0	0	6280.08	10226.4	0	0	0	0	0	0	0	0	0	4917.45	0	0	0	0	0	0	0	0	0	0	0	0	0	0	0
KPNA3	0	5227.73	0	0	2827.53	0	0	0	0	4974.98	7703.42	0	7049	0	0	0	0	0	0	0	2488.79	0	0	0	0	0	0	6679.02	0	0	0	0	0	0	0	0
STK25	0	0	0	0	0	0	0	0	0	0	1256.59	0	0	0	0	0	0	0	0	0	0	0	0	0	0	0	0	0	0	0	0	0	0	0	0	0
LAD1	0	0	0	0	0	0	0	0	0	0	0	0	0	0	0	0	0	0	0	0	0	0	0	0	0	0	0	0	0	0	0	0	0	0	0	0
KRIT1	0	0	0	0	0	0	0	0	0	0	0	0	0	0	0	0	0	0	0	0	0	0	0	0	0	0	0	0	0	0	0	0	0	0	0	0
VWA5A	0	0	0	0	0	0	0	0	0	0	0	0	0	0	0	0	0	0	0	0	1355.16	0	0	0	0	0	0	0	0	0	0	0	0	0	0	0
PES1	0	0	0	0	0	0	0	0	0	0	0	0	0	0	0	0	0	0	0	0	0	0	0	0	0	0	0	0	0	0	0	0	0	0	0	0
SDCBP	0	0	0	0	0	0	0	0	0	0	0	0	0	0	0	0	0	0	0	0	0	0	0	0	0	0	0	0	0	0	0	0	0	0	0	0
SDCBP.1	0	0	0	0	0	0	0	0	0	4661.6	0	0	0	0	0	0	0	0	0	0	0	0	5535.71	0	0	0	0	0	0	0	0	0	0	0	0	0
PITPNM1	0	0	0	0	0	634.788	0	0	0	479.049	0	0	0	0	0	0	0	0	0	0	0	0	0	0	0	0	0	0	0	0	0	0	0	0	0	0
MPHOSPH10	0	0	0	0	0	0	0	0	0	0	0	0	0	0	0	0	0	0	0	0	0	0	0	0	0	0	0	0	0	0	0	0	0	0	0	0
NOP56	0	0	0	0	0	0	0	0	0	0	0	9035	0	0	0	0	0	9439.65	0	0	8027.93	7717.46	8526.68	0	12154.1	0	9335.76	0	0	0	0	0	8659.61	0	0	9044.88
DDX3X	6380.85	9071.22	0	10755.7	14253	10421.9	13837.4	9598.89	0	12642.3	13382.7	4736.26	9360.19	12067.3	0	9527.68	8779.19	10846.1	19227.7	0	12864	14595.1	8373.9	0	12806.1	0	11807.6	12320.1	8542.14	0	0	0	10952	12970.7	0	5848.47
RNASET2	0	0	0	0	0	0	0	0	0	5748.03	0	15760.1	0	0	0	0	0	0	0	0	3412.59	0	0	0	0	0	0	0	0	0	0	0	0	0	0	0
PODXL	0	0	0	0	0	0	0	0	0	0	0	0	0	0	0	0	0	0	0	0	0	0	2478.9	0	0	0	0	0	0	0	0	0	0	0	0	0
PEX12	0	0	0	0	0	0	0	0	0	0	0	0	0	0	0	0	0	0	0	0	0	0	0	0	0	0	0	0	0	0	0	0	0	0	0	0
PIR	0	0	0	0	0	0	0	0	0	0	0	0	0	0	0	0	0	3358.07	4303.71	0	0	3829.11	0	0	0	0	0	0	0	0	0	0	0	3148.49	0	4514.14
KPNA4	0	0	0	9158.6	3064.49	0	0	0	0	2456.66	0	0	0	0	0	0	0	0	0	0	3340.83	0	0	0	0	0	0	0	0	0	0	0	0	0	0	0
TRIM38	0	0	0	0	0	0	0	0	0	0	0	0	0	0	0	0	0	0	0	0	0	0	0	0	0	0	0	0	0	0	0	0	0	0	0	0
NFIB	6836.05	0	0	0	0	0	0	0	0	0	0	0	0	0	0	0	0	0	0	0	0	8959.61	18976.9	0	0	0	17970.8	9719.93	12447.9	0	0	0	13376.7	0	5333.98	9745.94
E2F3	0	0	0	0	0	0	0	0	0	0	0	0	0	0	0	0	0	0	0	0	0	0	0	0	0	0	0	0	0	0	0	0	0	0	0	0
PPP6C	0	0	0	0	0	0	0	0	0	0	0	0	0	0	0	0	0	0	0	0	0	0	0	0	0	0	0	0	0	0	0	0	0	0	0	0
CES2	0	0	0	0	0	0	0	0	0	0	0	0	0	0	0	0	0	0	0	0	0	0	0	0	0	0	0	0	0	0	0	0	0	0	0	0
PIK3C2B	0	0	0	0	0	0	0	0	0	0	0	0	0	0	0	0	0	0	0	0	0	0	0	0	0	0	0	0	0	0	0	0	0	0	0	0
MAN2B1	4459.17	0	0	2844.08	3143.13	2359.48	2608.51	0	0	3611.3	2950.47	0	0	3040.78	0	0	4369.97	0	0	0	2651.86	0	0	0	0	0	0	0	0	0	0	0	0	0	0	0
FBP2	0	0	0	0	0	0	0	0	0	0	0	0	0	0	0	0	0	0	0	0	0	0	0	0	0	0	0	0	0	0	0	0	0	0	0	0
PDXK	15240	10349.1	0	14251.1	64059.1	55791.5	34698.1	0	0	16081.7	14543.7	0	11226	10671.5	0	14926.6	0	9629.36	0	19993.4	11963.7	8402.08	11642	0	10798.3	12209.6	0	9794.21	11105.9	0	0	0	0	13732.6	0	0
SH2B2	0	0	0	0	0	0	0	0	0	0	0	0	0	0	0	0	0	0	0	0	0	0	0	0	0	0	0	0	0	0	0	0	0	0	0	0
PLPP3	0	0	0	0	0	0	0	0	0	0	0	0	0	0	0	0	0	0	0	0	0	0	0	0	0	0	0	0	0	0	0	0	0	0	0	0
ARID1A	0	0	0	1635.59	0	0	0	0	0	0	0	0	1849.53	0	0	0	0	0	0	0	0	0	0	0	0	0	0	0	0	0	0	0	0	0	0	0
CDK2AP1	0	0	0	0	0	0	0	0	0	1596.36	2852.48	0	0	4897.42	0	0	0	0	0	0	0	0	0	0	2084.41	0	0	0	0	0	0	0	5402.79	0	0	0
SDHD	0	0	0	0	0	0	0	0	0	5781.7	0	0	0	0	0	0	0	0	0	0	0	0	0	0	0	0	0	0	0	0	0	0	0	0	0	0
C2CD2L	0	0	0	0	0	0	0	0	0	0	0	0	0	0	0	0	0	0	0	0	0	0	0	0	0	0	0	0	0	0	0	0	0	0	0	0
TXNDC9	0	0	0	0	0	0	0	0	0	0	0	0	0	0	0	0	0	0	0	0	0	0	0	0	0	0	0	0	0	0	0	0	0	0	0	0
COX7A2L	0	7565.96	0	0	3538.04	0	0	0	0	0	0	0	0	0	0	0	0	0	0	0	0	0	0	0	0	0	0	0	0	0	0	0	0	0	0	0
NDUFAB1	0	0	0	0	0	0	0	0	0	0	0	0	0	0	0	0	0	0	0	0	0	0	0	0	0	0	0	0	0	0	0	0	0	0	0	0
UBFD1	0	0	0	0	0	0	0	0	0	0	0	0	0	0	0	0	0	0	0	0	0	0	0	0	2981.43	0	0	0	0	0	0	0	0	7151.04	0	0
CIT	0	0	0	0	0	0	0	0	0	0	0	0	0	0	0	0	0	0	0	0	0	0	0	0	0	0	0	0	0	0	0	0	0	0	0	0
COPE	0	0	0	0	4351.98	0	0	0	0	0	0	0	0	0	0	0	0	0	0	0	3531.76	0	0	0	0	0	0	0	0	0	0	0	0	0	0	0
RFXANK	0	0	0	0	0	0	0	0	0	0	0	0	0	0	0	0	0	0	0	0	0	0	0	0	0	0	0	0	0	0	0	0	0	0	0	0
EIF1AX	4111.92	4702.69	0	0	5537.41	7346.1	8758.66	0	0	6872.46	6412.61	0	0	4814.93	0	5163.82	0	0	0	0	4078.41	4248	0	0	5716.75	0	0	4493.24	3517.97	0	9827.01	0	6182.6	0	0	0
GNGT2	0	0	0	0	0	0	0	0	0	0	0	0	0	0	0	0	0	0	0	0	0	0	0	0	0	0	0	0	0	0	0	0	0	0	0	0
AP3D1	0	0	0	0	3363.6	3115.82	0	0	0	3174.41	3171.5	0	0	0	0	0	0	0	2550.66	0	2365.3	0	0	0	0	0	0	0	0	0	0	0	0	0	0	0
CCS	0	0	0	0	0	0	0	0	0	0	0	0	0	0	0	0	0	0	0	0	0	0	0	0	0	0	0	0	0	0	0	0	0	0	0	0
ABLIM1	0	0	0	0	0	0	0	0	0	0	0	0	0	0	0	0	0	0	13337.8	0	0	0	0	0	0	0	0	7169.52	0	0	0	0	0	0	0	0
CHD1	0	0	0	0	0	0	0	0	0	0	0	0	0	0	0	0	0	0	0	0	0	0	0	0	0	0	0	0	0	0	0	0	0	0	0	0
CHD2	0	0	0	0	2614.64	0	0	0	0	0	0	0	0	0	0	0	0	0	0	0	2498.2	0	0	0	0	0	0	0	0	0	0	0	0	0	0	0
GOSR2	0	0	0	0	0	0	0	0	0	0	0	0	0	0	0	0	0	0	0	0	0	0	0	0	0	0	0	0	0	0	0	0	0	0	0	0
TOR1A	0	0	0	0	0	0	0	1409.04	0	0	1439.05	0	0	0	0	0	0	0	0	0	0	0	0	0	0	0	0	0	0	0	0	6560.31	0	0	0	0
TOR1B	0	0	0	0	0	0	0	0	0	0	0	0	0	0	0	0	0	0	0	0	0	0	0	0	1702.36	0	0	0	0	0	0	0	0	0	0	0
STX16	0	0	0	0	0	0	0	0	0	0	0	0	0	0	0	0	0	0	0	0	0	0	0	0	0	0	0	0	0	0	0	0	0	0	0	0
ADAM10	0	0	0	0	2021.77	0	0	0	0	0	0	0	0	0	0	0	0	0	0	0	0	0	0	0	0	0	0	4954.16	0	0	0	0	0	0	0	0
EI24	0	0	0	0	0	0	0	0	0	0	0	0	0	0	0	0	0	0	0	0	0	0	0	0	0	0	0	0	0	0	0	0	0	0	0	0
TP53I11	0	0	0	0	0	0	0	0	0	0	0	0	0	0	0	0	0	0	0	0	0	0	0	0	0	0	0	0	0	0	0	0	0	0	0	0
PTGES	0	0	0	0	0	0	0	0	0	0	0	0	0	0	0	0	0	0	14455	0	0	0	0	0	0	0	0	0	0	0	0	0	0	0	0	0
KMT2D	0	0	0	0	0	0	0	0	0	0	0	0	0	0	0	0	0	0	0	0	0	0	0	0	0	0	0	0	0	0	0	0	0	0	0	0
APAF1	0	0	0	0	0	0	0	0	0	1521.81	1375.69	0	0	0	0	0	0	0	0	0	1569.48	0	0	0	0	0	0	0	0	0	0	0	0	0	0	0
MAP2K7	0	0	0	0	0	0	0	0	0	0	0	0	0	0	0	0	0	0	0	0	0	0	0	0	0	0	0	0	0	0	0	0	0	0	0	0
ACOT8	0	0	0	0	0	0	0	0	0	0	0	0	0	0	0	0	0	0	0	0	0	0	0	0	0	0	0	0	0	0	0	0	0	0	0	0
CDIPT	3500.54	0	0	2862.75	6798.68	0	3197.54	7505.44	0	2963.74	0	3503.19	0	5703.43	0	2458.49	3068.25	0	5143.83	0	3818.39	3794.43	3671.6	0	5381.95	0	4295.57	5434.25	0	0	0	0	0	3923.58	0	4250.68
PDCD5	0	0	0	0	0	0	0	0	0	6552.69	6065.06	0	0	0	0	0	0	0	17049.1	0	6203.35	0	0	0	0	0	0	0	0	0	0	0	0	0	0	0
PRMT5	0	0	0	0	5422.44	3838.56	0	0	0	3580.11	3386.59	0	3777.02	3877.62	0	0	3965.75	4010.56	0	0	0	5636.64	0	0	4656.22	0	0	0	0	0	0	0	0	5394.56	0	0
NHERF1	0	0	0	0	0	0	0	0	0	0	1949.81	0	0	0	0	0	0	0	0	0	0	0	0	0	0	0	0	0	0	0	0	0	0	0	0	0
FPGT	0	0	0	0	0	0	0	0	0	0	0	0	0	0	0	0	0	0	0	0	0	0	0	0	0	0	0	0	0	0	0	0	0	0	0	0
TPP1	7333.38	25476.8	0	8404.37	9255.71	0	12509.8	25576.3	0	37067.2	7190.5	55201.9	0	17227	0	28203.4	0	0	0	0	11705.5	12006.3	0	0	0	0	0	0	0	0	12571.4	0	0	0	0	0
TCERG1	0	0	0	3476.56	0	0	0	0	0	0	0	0	3652.27	0	0	0	0	0	0	0	0	0	0	0	0	0	0	0	4212.62	0	0	0	0	0	0	0
NRP1	0	0	0	0	0	0	0	0	0	0	0	0	0	0	0	0	0	0	0	0	0	0	0	0	0	0	0	0	0	0	0	0	0	0	0	0
TNPO2	0	0	0	0	1952.81	0	0	0	0	0	0	0	0	0	0	0	0	2060.04	0	0	0	0	2062.93	0	0	0	0	0	0	0	0	0	0	0	0	0
UNC13B	0	0	0	0	0	0	0	0	0	0	0	0	0	0	0	0	0	0	0	0	0	0	0	0	0	0	0	0	0	0	0	0	0	0	0	0
POLR3A	0	0	0	0	0	0	0	0	0	0	0	0	0	0	0	0	0	0	0	0	0	0	0	0	0	0	0	0	0	0	0	0	0	0	0	0
PSMA7	19128	0	0	8649.21	24653.2	17690.6	2174.13	5939.27	0	16219.3	17768.7	0	4230.98	13222.6	0	20050.6	0	5540.15	22297.6	12363.4	13842.9	21429.9	9906.14	0	7018.3	0	2337.56	12202.7	4264.62	47654.7	0	37736.6	16356.4	18398.3	0	3949.86
SCAMP3	0	0	0	0	0	0	0	0	0	0	0	0	0	0	0	0	0	0	0	0	0	0	0	0	0	0	0	0	0	0	0	0	0	0	0	0
OPLAH	0	0	0	0	0	0	0	0	0	0	0	0	0	0	0	0	0	0	0	0	0	0	0	0	0	0	0	0	0	0	0	0	0	0	0	0
BACH1	0	0	0	0	0	0	0	0	0	0	0	0	0	0	0	0	0	0	0	0	0	0	0	0	0	0	0	0	0	0	0	0	0	0	0	0
BCKDK	0	2438.33	0	0	0	0	0	0	0	0	0	0	0	0	0	0	0	0	0	0	0	0	0	0	0	0	0	0	0	0	0	0	0	0	0	0
IFIT3	2089	1639.24	0	0	0	0	0	0	0	0	0	0	0	2175.3	0	0	0	0	0	0	0	0	0	0	0	0	0	0	0	0	0	0	0	0	0	0
MGST3	479814	397307	438535	148973	168560	451162	363599	116876	284985	82072	63225.2	98313.2	101852	129125	44972.2	86905.4	137892	183829	298269	607186	79878	130832	142098	239340	123091	99306.3	131538	163248	103682	96186.4	142492	0	64963.2	79820.3	42772.1	75837
IRF6	0	0	0	0	0	0	0	0	0	0	0	0	0	0	0	0	0	2334.12	0	0	0	2564.37	1804.24	0	1853.87	1856.75	0	0	0	0	0	0	1550.23	2191.71	2156.02	1728.67
TAX1BP3	0	0	0	0	0	0	0	0	0	5509.36	10173.9	0	0	0	0	0	0	0	0	0	0	0	0	0	6334.64	0	0	11609.9	0	0	0	0	0	0	0	0
GIPC1	0	0	0	0	0	0	0	0	0	0	0	0	0	0	0	0	0	0	0	0	0	0	0	0	0	0	0	0	0	0	0	0	0	0	0	0
IKBKB	0	0	0	0	0	0	0	0	0	2303.88	0	0	0	0	0	0	0	0	0	0	0	0	0	0	0	0	0	0	0	0	0	0	0	0	0	0
RGS12	0	0	0	0	0	0	0	0	0	0	0	0	0	0	0	0	0	0	0	0	0	0	0	0	0	0	0	0	0	0	0	0	0	0	0	0
TIMM23	0	0	0	0	0	3878.32	0	3496.4	0	0	0	0	0	0	0	0	0	0	0	0	0	0	0	0	0	0	0	0	0	0	0	0	0	0	0	0
HAT1	0	0	0	0	0	0	0	0	0	0	0	0	0	0	0	0	0	0	0	0	0	0	0	0	0	0	0	0	0	0	0	0	0	0	0	0
UBE2L6	0	0	0	0	0	0	0	0	0	0	0	0	0	0	0	0	0	0	0	0	0	0	0	0	0	0	0	0	0	0	0	0	0	0	0	0
CASK	0	0	0	0	0	0	0	0	0	0	0	0	0	0	0	0	0	0	0	0	0	2461.02	0	0	2339.77	0	0	0	0	0	0	0	2291.9	2200.58	0	0
PLD2	0	0	0	0	0	0	0	0	0	0	678.642	0	0	0	0	0	0	0	0	0	0	0	0	0	0	0	0	0	0	0	0	0	0	0	0	0
UQCRQ	0	8064.5	0	0	6020.37	10191.2	0	9096.29	0	6523.43	7806.9	0	0	10168.2	0	10059.8	7744.64	0	0	0	7473.64	8368.35	0	0	8575.53	0	8378.64	0	0	0	0	0	0	7027.15	0	0
UQCR11	0	0	0	0	0	2449.61	0	0	0	0	0	0	0	0	0	0	0	0	0	0	0	0	0	0	0	0	0	0	0	0	0	0	0	0	0	0
HGS	0	0	0	0	7317.23	0	0	0	0	4478.81	0	0	0	0	0	4232.62	0	0	0	0	3886.06	0	0	0	4772.65	0	0	0	0	0	0	0	0	3448.85	0	0
RAB29	0	0	0	0	0	0	0	0	0	0	0	0	0	0	0	0	0	0	0	0	0	0	0	0	0	0	0	0	0	0	0	0	0	0	0	0
VPS26C	0	0	0	0	0	0	0	0	0	0	0	0	0	0	0	0	0	0	0	0	1719.43	0	0	0	0	0	0	0	0	0	0	0	0	0	0	0
PPP1R12A	0	0	0	0	0	4075.96	0	0	0	2715.58	0	0	0	0	0	0	0	0	0	0	0	0	0	0	0	0	0	3873.45	0	0	0	0	0	0	0	0
SLC27A2	0	0	0	0	0	0	0	0	0	0	0	0	0	0	0	0	0	0	0	0	0	0	0	0	0	0	0	0	0	0	0	0	0	0	0	0
GAK	1659.05	0	0	0	1475.14	2998.05	2244.02	1676.53	0	1632.91	0	0	0	0	0	0	0	0	0	3679.63	1364.42	0	0	0	0	0	0	1611.58	0	0	0	0	0	0	0	0
HNRNPDL	26852.5	37535.7	0	46474.9	31068.9	27356.5	0	29403.8	0	20138.4	22366.9	33471.5	48443.7	26519	0	23800.7	24818.1	0	28828.5	44566.5	24020.7	37713.8	32239.9	0	29480.4	0	36846.2	31368.8	30679.3	0	24289	0	42572.2	36528.5	29954.1	32660.6
XPO1	10539.5	8847.82	0	9712.01	17252.5	0	7709.89	10546.6	0	12193.4	9585.69	9311.26	14595.9	8924.1	0	8197.78	7134.14	8681.56	8621.95	0	9827.87	10694.8	0	10487.9	9256.43	0	9410.53	8494.06	0	0	9349.21	0	9230.84	7965.74	0	7808.04
BTAF1	0	0	0	0	0	0	0	0	0	0	0	0	0	0	0	0	0	0	0	0	0	0	0	0	0	0	0	0	0	0	0	0	0	0	0	0
ZNF646	0	0	0	0	0	0	0	0	0	0	0	0	0	0	0	0	0	0	0	0	0	0	0	0	0	0	0	0	0	0	0	0	0	0	0	0
SPTBN2	0	0	0	0	0	0	0	0	0	0	0	0	0	0	0	0	0	0	0	0	0	0	0	0	0	0	0	0	0	0	0	0	0	0	0	0
SEC16A	0	0	0	0	0	0	0	0	0	0	0	0	0	0	0	0	0	0	0	0	0	0	0	0	0	0	0	0	0	0	0	0	0	0	0	0
PLXNB2	0	0	0	0	0	0	1727.36	0	0	0	0	0	0	0	0	0	0	0	0	0	0	0	0	0	0	0	0	0	0	0	0	0	0	0	0	0
AREL1	0	0	0	0	0	0	0	0	0	0	0	0	0	0	0	0	0	0	0	0	0	0	0	0	0	0	0	0	0	0	0	0	0	0	0	0
KHNYN	0	0	0	0	0	0	0	0	0	0	0	0	0	0	0	0	0	0	0	0	0	0	0	0	0	0	0	0	0	0	0	0	0	0	0	0
TECPR2	0	0	0	0	0	0	0	0	0	0	0	0	0	0	0	0	0	0	0	0	0	0	0	0	0	0	0	0	0	0	0	0	0	0	0	0
U2SURP	2647.96	0	0	0	0	2659.13	0	2874.99	0	0	0	0	3057.27	0	0	0	0	0	0	0	0	0	0	0	2800.24	0	0	0	0	0	0	0	2846.83	0	0	0
SETD1A	0	0	0	0	0	0	0	0	0	0	0	0	0	0	0	0	0	0	0	0	0	507.689	0	0	0	0	0	0	0	0	0	0	0	582.198	0	0
SYNM	0	0	0	0	0	0	0	0	0	0	0	0	0	0	0	0	0	0	0	0	0	0	0	0	2855.87	0	0	2898.67	0	0	0	0	0	2627.95	0	0
KIF3B	0	0	0	0	0	0	0	0	0	0	0	0	0	0	0	0	0	0	0	0	0	0	0	0	0	0	0	0	0	0	0	0	0	0	0	0
PFAS	0	2209.85	0	0	0	0	0	0	0	0	2180.48	0	0	0	0	0	0	0	2577.61	0	0	0	0	0	0	0	0	0	2633.21	0	0	0	2637.05	0	0	0
MCF2L	0	0	0	0	0	0	0	0	0	0	0	0	0	0	0	0	0	0	0	0	0	0	0	0	0	0	0	0	0	0	0	0	0	0	0	0
DCLK1	0	0	0	0	0	0	0	0	0	0	0	0	0	0	0	0	0	0	0	0	0	0	0	0	2288.38	0	0	0	0	0	0	0	0	6132.68	0	0
ANKRD28	0	0	0	0	0	0	0	0	0	0	0	0	0	0	0	0	0	0	0	0	0	0	0	0	0	0	0	0	0	0	0	0	0	0	0	0
ARHGEF11	0	0	0	0	0	1688.54	0	0	0	0	0	0	0	0	0	0	0	0	0	0	0	0	0	0	0	0	0	0	0	0	0	0	0	0	0	0
PRORP	0	0	0	0	0	0	0	0	0	0	0	0	0	0	0	0	0	0	0	0	0	0	0	0	0	0	0	0	0	0	0	0	0	0	0	0
CHUK	0	0	0	0	0	0	0	0	0	0	0	0	0	0	0	0	0	0	0	0	0	0	0	0	0	0	0	0	0	0	0	0	0	0	0	0
LSM1	0	0	0	0	0	0	0	0	0	0	0	0	0	0	0	0	0	0	0	0	0	0	0	0	0	0	0	0	0	0	0	0	0	0	0	0
FYB1	0	0	0	0	0	4697.3	0	0	0	0	0	0	0	0	0	0	0	0	0	0	0	0	0	0	0	0	0	0	0	0	0	0	0	0	0	0
NPC1	0	0	0	0	0	0	0	0	0	0	0	0	0	0	0	0	0	0	0	0	0	0	0	0	0	0	0	0	0	0	0	0	0	0	0	0
AGPAT2	0	0	0	0	0	0	0	0	0	0	0	0	0	0	0	0	0	0	0	0	0	0	0	0	0	0	0	0	0	0	0	0	0	0	0	0
DEGS1	0	0	0	0	0	0	0	0	0	0	0	0	0	0	0	0	0	0	0	0	0	0	0	0	0	0	0	0	0	0	0	0	0	0	0	0
SCAMP1	0	0	0	0	0	0	0	0	0	0	0	0	0	0	0	0	0	0	0	0	0	0	0	0	0	0	0	0	0	0	0	0	0	0	0	0
SCAMP2	7816.46	0	0	0	8844.83	0	0	0	0	8923.45	8476.24	0	8545.03	0	0	8867.34	0	0	0	0	0	0	0	0	0	0	0	0	0	0	0	0	0	0	0	0
ARPC1B	30547.1	15279.1	0	6689.97	42811.5	38232.4	16210.7	20342	0	30061.3	40910.6	14469	8532.8	32908.1	0	33741	5932.91	0	8969.25	0	24304	0	0	0	0	0	0	12433.4	0	0	0	0	6100.14	4783.82	0	0
ARPC2	65754.1	27562.3	0	34270.7	100618	115354	42313.3	47170.8	0	74634.8	77024.8	42709.9	31932.4	67794	0	55380.2	16894.2	0	22276.4	23279.8	48317.9	11977.9	18668.9	0	12033.4	22100.2	24623.6	29771.2	19314	0	0	0	22597.5	17995.6	0	21180.1
ARPC3	87614.1	39714	12118.9	46336.4	86281.5	77424.4	41567.4	54244.5	0	65194	88360.7	49214.7	30345.8	90502.5	0	48116.6	28704.1	20172.3	25770.5	41885.2	69695.1	15956.9	0	0	14895.7	9592.11	0	48091.8	25100.1	0	23058.3	0	11704.6	13435.3	15812.6	12393.1
BET1	0	0	0	0	0	0	0	0	0	0	0	0	0	0	0	0	0	0	0	0	0	0	0	0	0	0	0	0	0	0	0	0	0	0	0	0
POLR1C	0	0	0	0	0	0	0	0	0	0	0	0	0	0	0	0	0	0	0	0	0	0	0	0	0	0	0	0	0	0	0	0	0	0	0	0
PLSCR1	0	0	0	0	0	0	0	0	0	0	0	0	0	0	0	0	0	0	0	0	0	0	0	0	0	0	0	0	0	0	0	0	0	0	0	0
TRIM24	0	0	0	0	0	0	0	0	0	0	0	0	0	0	0	0	0	0	0	0	0	0	0	0	0	0	0	0	0	0	0	0	0	0	0	0
PGRMC2	0	0	0	0	0	0	0	0	0	7559.46	10071.3	0	0	0	0	13488.9	0	0	0	0	0	6858.32	6104.84	0	8610.5	0	0	10975	0	0	0	0	0	0	0	0
CETN3	0	0	0	0	0	0	0	0	0	0	0	0	0	0	0	0	0	0	0	0	0	0	0	0	0	0	0	0	0	0	0	0	0	0	0	0
RGL2	0	0	0	0	0	0	0	0	0	0	0	0	0	0	0	0	0	0	0	0	0	0	0	0	0	0	0	0	0	0	0	0	0	0	0	0
PFDN6	3057.3	0	0	0	5578.5	0	0	0	0	5182.91	5970.05	0	0	0	0	4839.47	0	0	0	0	5720.12	3134.23	0	0	3881.91	0	0	0	0	0	0	0	0	0	0	0
WDR46	0	0	0	0	0	0	0	0	0	0	0	0	0	0	0	0	0	0	0	0	0	0	0	0	0	0	0	0	0	0	0	0	0	0	0	0
NKRF	0	0	0	0	0	0	0	0	0	0	0	0	0	0	0	0	0	0	0	0	0	0	0	0	0	0	0	0	0	0	0	0	0	0	0	0
GNPAT	0	0	0	0	0	0	0	0	0	0	0	0	0	0	0	0	0	0	0	0	0	0	0	0	0	0	0	0	0	0	0	0	0	0	0	0
ZNF185	0	0	0	0	0	0	0	0	0	0	0	0	0	0	0	0	0	0	0	0	0	0	0	0	0	0	0	0	0	0	0	0	0	0	0	0
CASC3	0	0	0	0	0	0	0	0	0	0	0	0	0	0	0	0	0	0	0	0	0	0	0	0	0	0	0	0	0	0	0	0	0	0	0	0
MRPS12	0	0	0	0	0	0	0	0	0	0	0	0	0	0	0	0	0	0	0	0	0	0	0	0	0	0	0	0	0	0	0	0	0	0	0	0
NDUFA1	0	0	0	0	0	0	0	0	0	0	0	0	0	0	0	0	0	0	0	0	0	0	0	0	0	0	0	0	0	0	0	0	0	0	0	0
CLIC2	0	0	0	0	0	0	0	7253.78	0	10294.4	8605.04	0	0	0	0	8888.05	0	0	9066.41	0	12687.7	6340.2	0	0	0	0	0	7503.87	0	0	0	0	0	6414.96	0	0
ACOX3	0	0	0	0	0	0	0	0	0	1129.93	0	0	0	0	0	0	0	0	0	0	0	0	0	0	0	0	0	0	0	0	0	0	0	0	0	0
RER1	0	9855.65	0	0	0	0	0	17567	0	8960.74	0	0	0	0	0	5015.57	7521.12	0	0	0	0	0	0	0	8723.19	0	0	0	0	0	0	0	0	5870.53	0	0
SURF4	9327.24	14736.6	0	12637.7	11967.9	14779.3	15289	15947.8	33356.3	15652.8	14407.5	8814.24	16073.6	0	0	11104.7	5569.17	12359.3	16745.3	10396.8	22272.3	12879.8	17974.9	0	13990.3	0	11365.8	24732	14157.8	0	0	0	0	5218.96	0	0
MAPK13	0	0	0	0	0	0	0	0	0	890.238	0	0	0	0	0	0	0	0	0	0	0	0	0	0	0	0	0	0	0	0	0	0	0	0	0	0
SPTLC1	0	0	0	0	0	2887.18	0	0	0	3027.36	0	0	0	0	0	0	0	0	0	0	0	0	0	0	0	0	0	0	0	0	0	0	0	0	0	0
SPTLC2	0	0	0	0	0	1072.4	889.761	0	0	813.064	0	0	0	0	0	0	0	0	0	0	0	0	0	0	0	0	0	0	0	0	0	0	0	0	0	0
OGT	0	0	0	0	0	0	0	0	0	0	0	0	0	0	0	0	0	0	0	0	0	0	0	0	0	0	0	0	0	0	0	0	0	0	0	0
ALOX15B	0	0	0	0	0	0	0	0	0	0	0	0	0	0	0	0	0	0	0	0	0	0	0	0	0	0	0	0	0	0	0	0	0	0	0	0
PMM2	0	0	0	0	0	0	0	0	0	0	0	0	0	0	0	0	0	0	0	0	0	0	0	0	0	0	0	0	0	0	0	0	0	0	0	0
TM9SF1	0	0	0	0	0	0	0	0	0	0	0	0	0	0	0	0	0	0	0	0	0	0	0	0	0	0	0	0	0	0	0	0	0	0	0	0
INPP4B	0	0	0	0	0	0	0	0	0	0	0	0	0	0	0	0	0	0	0	0	0	0	0	0	0	0	0	0	0	0	0	0	0	0	0	0
MID1	0	0	0	0	0	0	0	0	0	0	0	0	0	0	0	0	0	0	0	0	0	0	0	0	0	0	0	0	0	0	0	0	0	0	0	0
HMGB3	0	0	0	0	0	0	0	0	0	0	0	0	0	0	0	0	0	0	0	0	0	8469.22	8878.34	0	0	0	0	0	0	0	0	0	9177.45	9782.55	0	0
TP73	0	0	0	0	0	0	0	0	0	0	0	0	0	0	0	0	0	0	0	0	0	0	0	0	0	0	0	0	0	0	0	0	0	0	0	0
PPM1G	0	0	0	0	4143.45	0	0	0	0	0	0	0	0	0	0	0	0	0	4711.4	0	0	0	0	0	0	0	5875.61	0	0	0	0	0	0	3713.75	0	0
INPPL1	0	0	0	0	0	0	0	0	0	0	0	0	0	0	0	0	0	0	0	0	0	0	0	0	0	0	0	0	0	0	0	0	0	0	0	0
EIF3D	0	4271.76	0	0	7042.56	0	0	0	0	5059.81	4672.57	0	6585.43	5433.94	0	0	0	5313.55	0	0	4522.97	4817.89	5298.83	0	0	0	0	0	0	0	0	0	0	5106.22	0	0
EIF3H	4377.74	0	0	0	6502.38	3967.41	0	0	0	5103.49	3940.32	0	0	0	0	0	0	0	0	0	0	4841.79	0	0	0	0	5074.68	4430.15	0	0	0	0	0	0	0	0
HDAC3	0	0	0	0	0	0	0	0	0	0	0	0	0	0	0	0	0	0	0	0	0	0	0	0	0	0	0	0	0	0	0	0	0	0	0	0
NVL	0	0	0	0	0	0	0	0	0	0	0	0	0	0	0	0	0	0	0	0	0	0	0	0	0	0	0	0	0	0	0	0	0	0	0	0
BCAT2	0	0	0	0	0	0	0	0	0	0	0	0	0	0	0	0	0	0	0	0	0	0	0	0	0	0	0	0	0	0	0	0	0	0	0	0
SIGLEC5	0	0	0	0	0	0	0	0	0	0	0	0	0	0	0	0	0	0	0	0	0	0	0	0	0	0	0	0	0	0	0	0	0	0	0	0
IPO8	0	0	0	0	0	0	0	0	0	0	0	0	0	0	0	0	0	0	0	0	1503.36	0	0	0	0	0	0	0	0	0	0	0	0	0	0	0
STX7	2238.39	2174.4	0	0	11291.9	0	0	10101.6	0	2305.79	11493.9	3068.91	0	12950.5	0	2643.9	0	0	0	0	13678.9	0	0	0	0	0	0	0	0	0	0	0	0	0	0	0
SLC16A3	0	0	0	0	0	0	0	0	0	0	0	0	0	0	0	0	0	0	0	0	0	0	0	0	0	0	0	0	0	0	0	0	0	0	0	0
ABCC3	0	0	0	0	2207.58	0	2525.04	0	0	0	0	0	0	0	0	0	0	0	0	0	0	0	0	0	0	0	0	0	0	0	0	0	0	0	0	0
ABCC4	0	0	0	0	975.825	0	0	0	0	0	0	0	0	0	0	0	0	0	0	0	0	0	0	0	0	0	0	0	0	0	0	0	0	0	0	0
POLR1G	0	0	0	0	0	0	0	0	0	0	0	0	0	0	0	0	0	0	0	0	0	0	0	0	0	0	0	0	0	0	0	0	0	0	0	0
TLR3	0	0	0	0	0	0	0	0	0	0	0	0	0	0	0	0	0	0	0	0	0	0	0	0	0	0	0	0	0	0	0	0	0	0	0	0
P4HA2	0	0	0	0	0	0	0	0	0	0	0	0	0	0	0	0	0	0	0	0	0	0	0	0	0	0	0	0	0	0	0	0	0	0	0	0
CAPN5	0	0	0	0	0	0	0	0	0	0	0	0	0	0	0	0	0	0	0	0	0	0	0	0	0	0	0	0	0	0	0	0	0	0	0	0
YKT6	0	0	0	0	3008.64	4284.43	0	0	0	2354.29	0	0	0	0	0	0	0	0	0	0	3077.91	0	0	0	0	0	0	0	0	0	0	0	0	0	0	0
NUP42	0	0	0	0	0	0	0	0	0	0	0	0	0	0	0	0	0	0	0	0	0	0	0	0	0	0	0	0	0	0	0	0	0	0	0	0
ARPC5	45284.5	19348	0	26694.7	77683.4	38177.4	33208.3	30136.2	0	52554.9	46851.9	38169.4	27590.5	48675.2	0	37695.3	17526	0	0	0	47600.4	8305.2	11551.8	0	0	0	0	20385.4	0	0	0	0	0	13656.1	0	0
POLR2D	0	0	0	0	0	0	0	0	0	0	0	0	0	0	0	0	0	0	0	0	0	0	0	0	0	0	0	0	0	0	0	0	0	0	0	0
MAFG	0	0	0	0	0	0	0	0	0	0	0	0	0	0	0	0	0	0	0	0	0	0	0	0	0	0	0	0	0	0	0	0	0	0	0	0
PDPK1	0	0	0	0	0	0	0	0	0	0	0	0	0	0	0	0	0	0	0	0	0	0	0	0	0	0	0	0	0	0	0	0	0	0	0	0
TAPBP	18790.6	14673	0	0	24778.9	22767.6	11428.2	13928.6	0	17308.1	18504.9	0	0	21332.3	0	9120.6	0	0	0	0	15693.3	0	0	0	8986.49	0	18737.5	0	0	0	0	0	0	9399.83	0	0
FABP7	17766	12693.2	0	0	0	63656.7	19961.6	10490.4	0	6511.85	0	19331.1	15571.3	10231.5	0	0	0	16152.8	0	0	0	79120.2	57446.9	0	14562.6	0	100693	0	20533.5	57159.6	17892.9	24952.7	62613.2	93152.2	33694.4	97043.2
KDM6A	0	0	0	0	0	0	0	0	0	0	0	0	0	0	0	0	0	0	0	0	0	0	0	0	0	0	0	0	0	0	0	0	0	0	0	0
DHX15	13047.8	11246	10026.3	10883	8865.75	22211.9	22779.1	10036.3	0	10350.2	7239.99	0	11145.5	9528.38	0	8758.52	7512.51	7508.11	11873.3	19665.9	10415.8	10499.2	13575	0	8379.51	0	0	8526.89	7980.99	0	0	0	8709.5	9541.23	7557.73	8308.92
RNMT	0	0	0	0	0	0	0	0	0	0	0	0	0	0	0	0	0	0	0	0	0	0	0	0	0	0	0	0	0	0	0	0	0	0	0	0
ZZEF1	0	0	0	0	0	3223.65	0	0	0	0	0	0	0	0	0	0	0	0	0	0	0	0	0	0	0	0	0	0	0	0	0	0	0	0	0	0
ASAP2	0	0	0	0	0	0	0	0	0	0	0	0	0	0	0	0	0	0	0	0	0	0	0	0	0	0	0	0	0	0	0	0	0	0	0	0
TTI1	0	0	0	0	0	0	0	0	0	0	0	0	0	0	0	0	0	0	0	0	0	0	0	0	0	0	0	0	0	0	0	0	0	0	0	0
PLXNB1	0	0	0	0	0	0	0	0	0	0	0	0	0	0	0	0	0	0	0	0	0	0	0	0	0	0	0	0	0	0	0	0	0	0	0	0
RRP8	0	0	0	0	0	0	0	0	0	0	0	0	0	0	0	0	0	0	0	0	0	0	0	0	0	0	0	0	0	0	0	0	0	0	0	0
SIPA1L1	0	0	0	0	0	0	0	0	0	0	0	0	0	0	0	0	0	0	0	0	0	0	0	0	0	0	0	0	0	0	0	0	0	0	0	0
CYB5B	0	0	0	0	8054.66	0	5051.44	5643.3	0	3855.4	0	0	0	0	0	0	0	0	0	0	0	5069.08	0	0	4856.77	0	0	6751.83	0	0	0	0	0	0	0	0
PRPF4	0	1893.45	0	0	0	0	0	0	0	0	0	0	0	0	0	0	0	0	0	0	0	0	2006.77	0	0	0	0	0	0	0	0	0	0	0	0	1952.26
PHGDH	4347.09	0	0	0	0	4742.08	0	0	0	6556.34	5693.88	0	0	0	0	5913.05	0	19844.5	0	0	0	21137.9	16193.7	0	16278.3	12539.5	9964.23	0	10008.7	0	12134.5	26553.2	16725	23132.1	8495.62	9545.55
NDUFS4	0	0	0	0	5482.38	0	0	6148.31	0	0	5888.7	0	0	0	0	0	0	0	0	0	0	0	0	0	0	0	0	0	0	0	0	0	0	0	0	0
PHF1	0	0	0	0	0	0	0	0	0	0	0	0	0	0	0	0	0	0	0	0	0	0	0	0	0	0	0	0	0	0	0	0	0	0	0	0
SEPTIN4	0	0	0	0	0	0	0	0	0	0	0	0	0	0	0	0	0	0	0	0	0	3616.3	0	0	0	0	0	0	0	0	0	0	0	0	0	0
DYNC1LI2	0	3460.36	0	0	0	0	0	0	0	2723.8	0	0	0	0	0	0	0	0	4094.5	0	0	0	0	0	0	0	0	0	0	0	0	0	0	0	0	0
PSMD3	6138.4	5654.18	0	0	6707.04	7986.1	0	5843.01	0	7089.63	3925.29	0	0	6295.45	0	6577.32	0	0	0	0	5656.45	5872.45	6600.68	0	6220.62	0	6591.48	4113.16	6577.93	0	6319.47	0	5544	0	0	7250.92
RBFOX2	0	0	0	0	0	0	0	0	0	0	0	0	0	0	0	0	0	0	0	0	0	0	0	0	2851.2	0	0	0	0	0	0	0	0	1870.51	0	0
PAPSS1	0	0	0	0	0	3539.26	0	0	0	3834.53	0	0	3684.31	0	0	0	0	0	0	0	0	0	0	0	4400.68	0	0	0	0	0	0	0	4252.84	3649.82	0	0
ZW10	0	0	0	0	0	0	0	0	0	0	0	0	0	0	0	0	0	0	0	0	0	0	0	0	0	0	0	0	0	0	0	0	0	0	0	0
PRODH	0	0	0	0	0	0	0	0	0	0	0	0	0	0	0	0	0	0	0	0	0	0	0	0	2882.23	0	0	0	0	0	0	0	0	0	0	0
EFS	0	0	0	0	0	0	0	0	0	0	0	0	0	0	0	0	0	0	0	0	0	0	0	0	0	0	0	0	0	0	0	0	0	0	0	0
B4GALT5	0	0	0	0	0	0	0	0	0	0	0	0	0	0	0	0	0	0	0	0	0	0	0	0	0	0	0	0	0	0	0	0	0	0	0	0
SART1	0	0	0	0	0	3962.14	0	0	0	0	0	0	0	0	0	0	0	0	0	0	0	0	0	0	0	0	0	0	0	0	0	0	0	0	0	0
GPAA1	0	0	0	0	0	0	0	0	0	0	0	0	0	0	0	0	0	0	0	0	0	0	0	0	0	0	0	0	0	0	0	0	0	0	0	0
DAPK3	0	0	0	0	0	0	0	0	0	0	0	0	0	0	0	0	0	0	0	0	0	0	0	0	0	0	0	0	0	0	0	0	0	0	0	0
TGFB1I1	0	0	0	0	0	0	0	0	0	0	0	0	0	0	0	0	0	0	0	63757.9	0	0	0	0	0	0	0	0	0	0	0	0	0	0	0	0
SRGAP3	0	0	0	0	0	0	0	0	0	0	0	0	0	0	0	0	0	0	0	0	0	0	0	0	0	0	0	0	0	0	0	0	0	0	0	0
AP5Z1	0	0	0	0	0	0	0	0	0	0	0	0	0	0	0	0	0	0	0	0	0	0	0	0	0	0	0	0	0	0	0	0	0	0	0	0
HSPA12A	0	0	0	0	0	0	0	0	0	0	0	0	0	0	0	0	0	0	0	0	0	0	0	0	0	0	0	0	0	0	0	0	0	0	0	0
CTIF	0	0	0	0	0	0	0	0	0	0	0	0	0	0	0	0	0	0	0	0	0	0	0	0	0	0	0	0	0	0	0	0	0	0	0	0
PPIP5K2	0	0	0	0	0	0	0	0	0	0	0	0	0	0	0	0	0	0	0	0	0	0	0	0	0	0	0	0	0	0	0	0	0	0	0	0
MAP3K7	0	0	0	0	0	0	0	0	0	0	0	0	0	0	0	0	0	0	0	0	0	0	0	0	0	0	0	0	0	0	0	0	0	0	0	0
EEF1E1	0	0	0	0	2911.59	0	0	0	0	0	5104.41	0	0	0	0	0	0	0	0	0	0	0	0	0	0	0	0	0	0	0	0	0	0	0	0	0
MSI1	0	0	0	0	0	0	0	0	0	0	0	0	0	0	0	0	0	0	0	0	0	0	0	0	0	0	0	0	0	0	0	0	0	0	0	0
RIPK2	0	0	0	0	0	0	0	0	0	0	0	0	0	0	0	0	0	0	0	0	0	0	0	0	0	0	0	0	0	0	0	0	0	0	0	0
RASA4	1594.72	0	0	0	0	0	0	0	0	1040.43	1588.32	0	0	0	0	0	0	0	4385.8	0	0	0	0	0	0	0	0	0	0	0	0	0	0	0	0	0
HNRNPR	38387.9	34537.9	22978.8	36233.5	25663.9	0	25106.2	37692.7	0	22143.4	29995.5	32649.2	46046.8	35440.1	0	26448.3	31269.3	33447	41160.8	0	27204.4	50068.1	46144	0	39720.8	29778.3	56372.1	48165.5	46179.1	0	30530.9	49936.1	44671.9	46685.3	34713.4	39378
HNRNPR.1	0	0	0	0	0	0	0	0	0	0	0	0	0	0	0	0	0	0	0	0	0	0	0	0	0	0	0	0	0	0	0	0	0	0	0	0
PRPF3	0	2455.1	0	0	2722.29	0	0	0	0	0	0	0	0	2599.52	0	0	0	0	0	0	0	0	2652.02	0	0	0	0	0	0	0	0	0	0	0	0	0
TXNL1	0	0	0	0	5740.42	0	0	0	0	5059.3	0	0	0	0	0	0	0	0	6749.32	0	0	0	6699.89	0	5666.98	0	0	0	0	0	0	0	0	6193.16	6613.53	0
TPD52L2	0	0	0	0	0	0	0	0	0	0	0	0	0	0	0	0	0	0	0	0	0	0	0	0	0	0	0	0	0	0	0	0	0	0	0	0
TPD52L2.1	0	9405.8	0	6569.72	8986.8	0	0	0	0	13959.2	14902.3	0	0	6301.83	0	8340.54	0	0	8986.58	0	7443.51	6761.55	0	0	0	0	0	7695.35	0	0	6948.61	0	6081.98	5165.32	0	0
EMC8	0	0	0	0	0	0	0	0	0	0	0	0	0	0	0	0	0	0	0	0	0	0	0	0	0	0	0	0	0	0	0	0	0	0	0	0
ERI3	0	0	0	0	0	0	0	0	0	0	0	0	0	0	0	0	0	0	0	0	0	0	0	0	0	0	0	0	0	0	0	0	0	0	0	0
THAP12	0	0	0	0	0	0	0	756.762	0	0	0	0	0	0	0	0	0	0	0	0	0	0	0	0	0	0	0	0	0	0	0	0	0	0	0	0
SYNJ1	0	0	0	0	0	0	0	0	0	0	0	0	0	0	0	0	0	0	0	0	0	0	0	0	0	0	0	0	0	0	0	0	0	0	0	0
FIBP	0	0	0	0	0	0	0	0	0	0	0	0	0	0	0	0	0	0	0	0	0	0	0	0	0	0	0	0	0	0	0	0	0	0	0	0
EIF4G3	0	0	0	0	0	0	0	0	0	0	0	0	0	0	0	0	0	0	0	0	0	0	0	0	0	0	0	0	1668.91	0	0	0	0	0	0	0
PPIH	0	0	0	0	0	0	0	0	0	14981.8	28667.7	0	23641.4	0	0	0	0	0	0	0	23721.3	27531.9	0	0	0	0	0	0	0	0	0	0	0	0	26931.9	0
HTRA2	0	0	0	0	0	0	0	0	0	0	0	0	0	0	0	0	0	0	0	0	0	0	0	0	0	0	0	0	0	0	0	0	0	0	0	0
AKR7A2	7523.94	0	0	8013.52	17640.4	0	8353.47	0	0	11045.9	10716.8	7224.25	0	8956.71	0	10421.2	0	0	0	0	6325.46	17922.9	14314.2	0	9647.93	0	0	12391.4	14034.8	0	12299.7	0	10651.2	6804.61	0	9672.35
PROM1	0	0	0	0	0	0	0	0	0	0	0	0	0	0	0	0	0	0	0	0	0	0	0	0	0	0	0	0	0	0	0	0	0	0	0	0
EPB41L2	0	0	0	0	6302.72	0	0	0	0	0	3719.72	0	0	6768.04	0	0	0	0	0	0	0	0	0	0	0	0	0	0	0	0	0	0	0	0	0	0
EPB41L2.1	0	0	0	0	0	0	0	0	0	0	0	0	0	0	0	0	0	0	0	0	0	0	0	0	0	0	0	0	0	0	0	0	0	0	0	0
LAMTOR5	0	0	0	0	0	0	0	0	0	0	0	0	0	0	0	0	0	0	0	0	0	0	0	0	0	0	0	0	0	0	0	0	0	0	0	0
TNFSF12	0	0	0	0	0	0	0	0	0	0	0	0	0	0	0	0	0	0	0	0	0	0	0	0	0	0	0	0	0	0	0	0	0	0	0	0
MED7	0	0	0	0	0	0	0	0	0	0	0	0	0	0	0	0	0	0	0	0	0	0	0	0	0	0	0	0	0	0	0	0	0	0	0	0
WIPF1	0	0	0	0	0	0	0	0	0	1868.06	1798.86	0	0	0	0	0	0	0	0	0	1931.3	0	0	0	0	0	0	0	0	0	0	0	0	0	0	0
RGS14	0	0	0	0	0	0	0	0	0	0	0	0	0	0	0	0	0	0	0	0	0	0	0	0	0	0	0	0	0	0	0	0	0	0	0	0
RNF13	0	0	0	0	0	0	0	0	0	0	0	0	0	0	0	0	0	0	0	0	0	0	0	0	0	0	0	0	0	0	0	0	0	0	0	0
DENR	0	0	0	0	0	0	0	0	0	0	0	0	0	0	0	0	0	0	0	0	0	0	0	0	0	0	0	0	0	0	0	0	0	0	0	0
PSTPIP1	0	0	0	0	0	0	0	0	0	0	0	0	0	0	0	0	0	0	0	0	0	0	0	0	0	0	0	0	0	0	0	0	0	0	0	0
XPOT	0	0	0	0	0	1436.75	0	0	0	0	0	0	0	0	0	0	0	0	0	0	0	0	0	0	0	0	0	0	0	0	0	0	0	0	0	0
DNPH1	0	0	0	0	0	0	0	0	0	0	0	0	0	0	0	0	0	0	0	0	0	0	0	0	0	0	0	0	0	0	0	0	0	0	0	0
DCX	0	0	0	0	0	0	0	0	0	0	0	0	0	0	0	0	0	0	0	0	0	0	0	0	0	0	0	0	0	0	0	0	0	0	0	0
TIMM44	0	0	0	0	0	0	0	5061.41	0	4953.29	0	5204.24	0	0	0	0	0	0	4247.89	0	0	0	0	0	4723.26	0	0	0	4420.22	0	0	0	4043.64	0	0	0
TRAPPC3	0	0	0	0	0	0	0	0	0	0	0	0	0	0	0	0	0	0	0	0	0	0	0	0	0	0	0	0	0	0	0	0	0	0	0	0
CHMP2A	0	0	0	0	4394.25	0	0	0	0	0	0	0	0	0	0	0	0	0	0	0	0	0	0	0	0	0	0	0	0	0	0	0	0	0	0	0
NCK2	0	0	0	0	0	0	0	0	0	0	0	0	0	0	0	0	0	0	0	0	0	0	0	0	0	0	0	0	0	0	0	0	0	0	0	0
PLRG1	0	0	0	0	0	0	0	0	0	0	0	0	0	0	0	0	0	0	0	0	0	0	0	0	0	0	0	0	0	0	0	0	0	0	0	0
RGS10	0	5710.93	0	0	8877.79	0	8497.21	0	0	7685.18	7121.11	0	0	0	0	0	0	0	0	0	6038.56	0	0	0	0	0	0	0	0	0	0	0	0	0	0	0
ZNF207	0	0	0	6853.69	4553.3	0	0	8848.3	0	0	0	0	7460.7	0	0	0	0	0	8472.47	0	0	0	0	0	6111.92	0	0	0	0	0	0	0	6623.79	9162.4	0	0
NDUFB5	0	5065.4	0	0	4965.94	0	0	6171.21	0	0	5017.4	0	0	0	0	0	8457	0	0	0	3836.77	6018.19	0	0	0	0	0	0	0	0	0	0	5307.46	5749.05	0	0
NDUFB3	17573.9	15824.1	0	0	0	28805.6	0	11663.4	0	6421.63	10414.6	0	0	0	0	0	13659.5	0	0	0	10828.1	0	0	0	12384.4	0	0	15505.7	0	0	0	0	0	10463.5	0	14092.8
NDUFC1	2973.83	5798.02	0	0	0	41966.8	0	11441	0	0	0	0	0	0	0	0	0	0	0	26445.8	8583.15	7190.87	0	0	0	0	0	0	0	0	0	0	0	0	0	0
NDUFA2	0	0	0	0	4282.47	0	5889.18	4373.17	0	0	5031.83	0	0	0	0	0	0	0	6536.33	0	0	0	0	0	0	0	0	0	0	0	0	0	0	6232.56	0	0
GET3	8120.74	0	0	0	12003.3	7560.06	0	0	0	8940.3	7546.09	0	0	0	0	8229.68	0	0	7866.46	0	8280.74	5872.55	0	0	7875.23	0	0	0	0	0	0	0	6640.85	0	0	0
BUB3	8938.08	9014.84	0	0	9404.73	7638.35	0	8294.37	0	0	8640.24	0	12389.5	0	0	8230.82	7929.38	0	0	0	0	7945.71	0	0	7893.69	0	0	9415.34	0	0	0	0	9341.35	9195.46	0	10236.4
ACTN4	51595.2	31352.6	33783.6	25956.5	28621.4	74908.6	46378.7	36983.6	113377	43292.7	42196.3	37026	35175.1	43536.3	0	39532.5	23732.8	60335.8	112175	127766	29123.5	76092.6	81263.9	69702.9	47593.2	61078.2	90028.9	153872	68746.5	69055.1	42937	128273	65236.1	87459.6	57444.1	61583.2
GSTZ1	4177.06	0	0	3815.9	5282.19	0	4390.28	5307.56	0	0	3584.02	0	0	0	0	0	0	0	0	0	0	5165.99	0	0	5284.46	0	0	0	0	0	0	0	0	0	0	0
BUD23	0	0	0	0	0	0	0	0	0	0	0	0	0	0	0	0	0	0	0	0	0	0	0	0	0	0	0	0	0	0	0	0	0	0	0	0
TRIAP1	0	0	0	0	0	0	0	0	0	0	0	0	0	0	0	0	0	0	0	0	0	0	0	0	0	0	0	0	0	0	0	0	0	0	0	0
GATC	0	0	0	0	0	0	0	0	0	0	0	0	0	0	0	0	0	0	0	0	0	0	0	0	0	0	0	0	0	0	0	0	0	0	0	0
HTATSF1	0	0	0	0	0	0	0	0	0	0	0	0	0	0	0	0	0	0	0	0	0	0	0	0	0	0	0	0	0	0	0	0	0	0	0	0
KDELR3	0	0	0	0	0	0	0	0	0	0	0	0	0	0	0	0	0	0	0	0	0	0	0	0	0	0	0	0	0	0	0	0	0	0	0	0
CYTH3	0	0	0	0	0	0	0	0	0	0	0	0	0	0	0	0	0	0	0	0	0	0	0	0	0	0	0	0	0	0	0	0	0	0	0	0
PRKAB2	0	0	0	0	0	0	0	0	0	0	0	0	0	0	0	0	0	0	0	0	0	0	0	0	0	0	0	0	0	0	0	0	0	0	0	0
AP1G1	6053.97	0	0	4888.04	9972.85	0	0	0	0	5265.98	7916.12	5844.9	5732.21	0	0	0	0	0	8736.8	0	5367.55	0	6390.16	0	8415.77	0	0	0	0	0	7717.38	0	0	0	0	6944.19
STX6	0	0	0	0	0	0	0	0	0	0	0	0	0	0	0	0	0	0	0	0	0	0	0	0	0	0	0	0	0	0	0	0	0	0	0	0
SYNGR2	80028	66015.3	66180.3	0	22153.3	64219.4	90839.8	0	0	6971.26	19524.3	0	0	5881.43	0	0	0	0	46598.2	81549.5	16897.9	22176.6	11242.8	0	0	0	0	6430.95	0	0	0	0	0	0	0	0
SGTA	0	0	0	0	0	0	0	0	0	0	0	0	0	0	0	0	0	0	0	0	0	0	0	0	0	0	0	0	0	0	0	0	0	0	0	0
ENSA	0	0	0	0	4613.61	0	0	0	0	0	0	0	0	0	0	0	0	0	0	0	0	0	0	0	0	0	0	0	0	0	0	0	0	3249.91	0	0
SLC25A20	10485.8	7928.91	5721.16	0	10593.6	21224.7	16771.1	4301.18	0	4356.02	3427.32	5412.29	4189.94	0	0	0	5486.79	5936.59	9627.37	24677.9	5914.04	0	0	0	3851.97	0	0	0	0	0	0	0	0	0	0	0
NARS1	7662.25	5839.3	0	0	12455.9	0	0	0	0	12783.3	12707	0	8520.86	0	0	0	0	0	11619.5	0	8921.97	10228.2	11407.4	0	15072.5	0	0	12398.5	0	0	0	0	12961	7415.11	0	7074.64
MYO1B	6236.18	0	0	0	5371.23	5487.92	0	5378.62	0	6435.99	5994.78	0	0	9112.17	0	5166.76	0	0	0	10227	5690.94	4043.44	0	0	0	0	0	6015.44	0	0	0	0	4199.96	4256.41	0	0
MYO1B.1	0	0	0	0	0	0	0	0	0	0	0	0	0	0	0	0	0	0	0	0	0	0	0	0	0	0	0	0	0	0	0	0	0	0	0	0
SSNA1	0	0	0	0	0	0	0	0	0	0	0	0	0	0	0	0	0	0	0	0	0	0	0	0	0	0	0	0	0	0	0	0	0	0	0	0
SLC25A17	0	0	0	0	0	0	0	0	0	0	0	0	0	0	0	0	0	0	0	0	0	0	0	0	0	0	0	0	0	0	0	0	0	0	0	0
NUDT21	16693.6	14508.5	0	18052.2	15473.1	12625.7	0	17132.7	0	11421.5	10097.1	13233.1	23644.5	12389.7	0	3488.1	6294.44	11107	7248.92	0	11917.7	15618.7	15071.2	0	22059.3	0	12192.9	13943.8	8902.42	0	0	0	13163.4	18628.7	9242.65	20105.3
LANCL1	0	0	0	0	10194.2	4001.57	0	0	0	0	0	0	0	4897.69	0	0	0	0	0	0	0	5713.46	4827.23	0	7365.49	0	0	0	5002.52	0	0	0	7962.52	6761.42	7880.54	0
STRN	0	0	0	0	0	0	0	1798.05	0	0	0	0	0	0	0	0	0	0	0	0	1625.46	0	0	0	0	0	0	0	0	0	0	0	0	0	0	0
RRP9	0	0	0	0	0	0	0	0	0	0	0	0	0	0	0	0	0	0	0	0	0	0	0	0	0	0	0	0	0	0	0	0	0	0	0	0
SCO2	0	0	0	0	0	4071.37	0	0	0	0	0	0	0	0	0	0	0	0	0	0	0	0	0	0	0	0	0	0	0	0	0	0	0	0	0	0
AKAP8	0	0	0	0	0	0	0	0	0	0	0	0	0	0	0	0	0	0	0	0	0	0	0	0	0	0	0	0	0	0	0	0	0	0	0	0
GTPBP6	0	0	0	0	0	0	0	0	0	0	0	0	0	0	0	0	0	0	0	0	0	0	0	0	0	0	0	0	0	0	0	0	0	0	0	0
SLC37A4	12193.8	0	0	0	0	0	0	0	0	0	0	0	0	0	0	0	0	0	0	0	0	0	0	0	0	0	0	0	0	0	0	0	0	0	0	0
IDH3B	0	0	0	0	2993.34	0	0	0	0	3913.08	2894.25	0	0	3592.94	0	0	0	0	0	0	0	0	0	0	0	0	0	0	0	0	0	0	0	0	0	0
NRDC	0	0	0	0	0	0	0	0	0	0	0	0	0	0	0	0	0	0	0	0	0	0	0	0	0	0	0	0	0	0	0	0	0	0	0	0
CALU	0	0	0	0	0	0	0	0	0	0	0	0	0	0	0	0	0	0	0	0	0	0	0	0	0	0	0	0	0	0	0	0	0	0	0	0
CALU.1	0	0	0	0	9516.57	0	0	7503.18	0	7080.02	0	0	0	0	0	0	0	0	0	0	0	7030.94	0	0	6769.3	0	0	0	0	0	0	0	0	7580.14	0	0
ATP9B	0	0	0	0	0	0	0	0	0	0	0	0	0	0	0	0	0	0	0	0	0	0	0	0	0	0	0	0	0	0	0	0	0	0	0	0
AHCYL1	0	0	0	0	13125.3	0	0	0	0	7411.85	0	0	0	0	0	0	0	0	0	0	7208.73	0	0	0	0	0	0	0	0	0	0	0	0	0	0	0
ORC5	0	0	0	0	0	0	0	0	0	0	0	0	0	0	0	0	0	0	0	0	0	0	0	0	0	0	0	0	0	0	0	0	0	0	0	0
TYROBP	0	0	0	0	0	0	0	0	0	0	0	0	0	0	0	0	0	0	0	0	0	0	0	0	0	0	0	0	0	0	0	0	0	0	0	0
NDUFS5	0	7468.23	0	0	0	0	0	0	0	0	0	0	0	0	0	0	0	0	0	0	0	0	0	0	0	0	0	0	0	0	0	0	0	0	0	0
PDE6D	0	0	0	0	0	0	0	0	0	0	0	0	0	0	0	0	0	0	0	0	0	0	0	0	0	0	0	0	0	0	0	0	0	0	0	0
ORC4	0	0	0	0	0	0	0	0	0	0	0	0	0	0	0	0	0	0	0	0	0	0	0	0	0	0	0	0	0	0	0	0	0	0	0	0
PEX1	0	0	0	0	0	0	0	0	0	0	0	0	0	0	0	0	0	0	0	0	0	0	0	0	0	0	0	0	0	0	0	0	0	0	0	0
RAD21	4323.13	0	0	0	0	0	0	0	0	0	0	0	4821.32	0	0	0	0	0	0	0	0	0	0	0	4899.94	0	0	0	4412.12	0	0	0	0	0	0	0
TIMM8A	0	0	0	0	0	0	0	0	0	0	0	0	0	0	0	0	0	0	0	0	0	0	0	0	0	0	0	0	0	0	0	0	0	0	0	0
DHX16	0	0	0	0	0	0	0	0	0	0	0	0	0	0	0	0	0	0	0	0	0	0	0	0	0	0	0	0	0	0	0	0	0	0	0	0
ZNRD2	0	0	0	0	0	0	0	0	0	0	0	0	0	0	0	0	0	0	0	0	0	0	0	0	0	0	0	0	0	0	0	0	0	0	0	0
GMFG	0	8569.57	0	0	5858.78	5919.87	0	7626	0	14019.3	7195.99	7569.33	0	12973.1	0	15048.6	0	0	0	0	15559.8	0	0	0	0	0	0	0	0	0	0	0	0	0	0	0
PPP1R12B	0	0	0	0	0	0	0	0	0	0	0	0	0	0	0	0	0	0	0	0	0	0	0	0	0	0	0	0	0	0	0	0	0	0	0	0
BNIP3L	0	0	0	0	0	0	0	0	0	0	0	0	0	0	0	0	0	0	0	0	0	0	0	0	0	0	0	0	0	0	0	0	0	0	0	0
MED14	0	0	0	0	0	0	0	0	0	0	0	0	0	0	0	0	0	0	0	0	0	0	0	0	0	0	0	0	0	0	0	0	0	0	0	0
PRPSAP2	0	0	0	0	2355.82	0	0	0	0	2269.14	0	0	0	0	0	0	0	0	0	0	2217.95	0	0	0	0	0	0	0	0	0	0	0	0	0	0	0
GNG7	0	0	0	0	0	0	0	0	0	0	0	0	0	0	0	0	0	0	0	0	0	0	0	0	0	0	0	0	0	0	0	0	0	0	0	0
SMARCA5	0	4770.41	0	0	0	0	0	5579.11	0	0	0	0	0	0	0	0	0	0	0	0	0	4466.84	0	0	4699.61	0	0	0	0	0	0	0	3873.06	4345.11	0	0
ADCY3	0	81257.7	0	72905.1	60008.8	0	0	65602.9	0	48669.2	0	56372.5	0	79320.7	0	0	80627.2	84079.1	52668.2	0	0	57574	0	0	42698.3	139677	0	65386.8	0	0	0	0	0	36890.9	62048.1	0
SPAG9	0	0	0	0	2499.35	0	0	0	0	0	0	0	0	0	0	0	0	0	0	0	0	0	0	0	0	0	0	0	0	0	0	0	0	0	0	0
URB1	0	0	0	0	0	0	0	0	0	0	0	0	0	0	0	0	0	0	0	0	0	0	0	0	0	0	0	0	0	0	0	0	0	0	0	0
MGRN1	0	0	0	0	0	0	0	0	0	0	0	0	0	0	0	0	0	0	0	0	0	0	0	0	0	0	0	0	0	0	0	0	0	0	0	0
SIPA1L3	0	0	0	0	0	0	0	0	0	0	0	0	0	0	0	0	0	0	0	0	0	0	0	0	0	0	0	0	0	0	0	0	0	0	0	0
AQR	0	0	0	0	0	0	0	0	0	0	0	0	0	2569.28	0	0	0	0	0	0	0	2406.35	0	0	0	0	0	0	0	0	0	0	0	0	0	0
MAST3	0	0	0	0	0	0	0	0	0	0	0	0	0	0	0	0	0	0	0	0	0	0	0	0	0	0	0	0	0	0	0	0	0	0	0	0
OPA1	8771.51	7808.96	0	0	8836.43	0	0	8431.2	0	8285.19	0	0	0	8302.2	0	0	0	0	0	0	0	7646.14	0	0	0	0	0	0	0	0	0	0	0	0	0	0
ZEB2	0	0	0	0	0	0	0	0	0	0	0	0	0	0	0	0	0	0	0	0	0	0	0	0	0	0	0	0	0	0	0	0	0	0	0	0
MCM3AP	0	0	0	0	0	0	0	0	0	0	0	0	0	0	0	0	0	0	0	0	0	0	0	0	0	0	0	0	0	0	0	0	0	0	0	0
PIP5K1C	0	0	0	0	0	0	0	0	0	0	0	0	0	0	0	0	0	0	0	0	0	0	0	0	0	0	0	0	0	0	0	0	0	0	0	0
KIF1B	0	0	0	0	0	0	0	0	0	0	0	0	0	0	0	0	0	0	0	0	0	0	0	0	0	0	0	0	0	0	0	0	0	0	0	0
KDM1A	0	0	0	1686.58	1719.48	1246.51	0	0	0	0	0	0	1834.23	0	0	0	0	0	0	0	0	0	2011.38	0	0	0	0	1946.82	0	0	0	0	1520.59	0	0	0
TBC1D4	0	0	0	0	2164.54	0	0	0	0	1805.65	0	0	0	0	0	0	0	0	0	0	1758.22	1771.75	0	0	2367.45	0	0	0	0	0	0	0	1772.52	2462.91	2266.19	0
PPL	0	0	0	0	0	0	0	0	0	1616.84	0	0	0	0	0	0	0	1912.14	2614.74	0	0	0	0	0	0	0	0	0	0	0	0	0	0	0	0	0
GSDME	0	0	0	0	0	0	0	0	0	0	0	0	0	0	0	0	0	0	0	0	0	0	0	0	0	0	0	0	0	0	0	0	0	0	0	0
LY75	0	0	0	0	0	0	0	0	0	0	0	0	0	0	0	0	0	0	0	0	0	0	0	0	0	0	0	0	0	0	0	0	0	0	0	0
LY75.1	0	0	0	0	0	0	0	0	0	0	0	0	0	0	0	0	0	0	0	0	0	0	0	0	0	0	0	0	0	0	0	0	0	0	0	0
MAN1A2	0	0	0	0	0	0	0	0	0	0	0	0	0	0	0	0	0	0	0	0	0	0	0	0	0	0	0	0	0	0	0	0	0	0	0	0
PLXNC1	0	0	0	0	0	2613.75	2833	0	0	3144.9	2564.53	0	0	2860.8	0	0	0	0	0	0	0	0	0	0	0	0	0	0	0	0	0	0	0	0	0	0
ACSL4	0	0	0	0	7928.91	0	4990.48	0	0	0	0	0	0	0	0	0	0	0	0	0	0	0	0	0	4570.13	0	0	0	0	0	0	0	0	0	0	0
SNX3	9008.36	0	0	0	17615.2	0	0	0	0	0	0	0	0	0	0	0	0	0	0	0	8351	7553.17	0	0	5839.99	0	0	0	9059.29	0	0	0	0	0	0	0
DOK2	0	0	0	0	0	0	0	0	0	4414.33	0	0	0	0	0	3877.12	0	0	0	0	0	0	0	0	0	0	0	0	0	0	0	0	0	0	0	0
STX10	0	0	0	0	0	0	0	0	0	0	0	0	0	0	0	0	0	0	0	0	0	0	0	0	0	0	0	0	0	0	0	0	0	0	0	0
OGA	0	0	0	0	0	0	0	0	0	0	0	0	0	0	0	0	0	0	0	0	0	0	0	0	0	0	0	0	0	0	0	0	0	0	0	0
SORBS3	0	0	0	0	0	0	0	0	0	0	0	0	0	0	0	0	0	0	2757.88	0	0	0	0	0	0	0	0	0	0	0	0	0	0	0	0	0
SYNCRIP	18342.9	16195.8	0	13878.2	22108.2	17897.2	14539.1	14584.5	0	16872.8	18625.6	15780.1	23393.1	13627.7	0	15842.3	16352.1	18553.9	19259.7	0	15264.8	20764	22108.9	19821.5	22439	0	21055.7	23070.1	18716	0	14562.1	0	21301.7	23164.3	17238.7	17488.2
SYNCRIP.1	0	0	0	0	0	0	0	0	0	0	0	0	0	0	0	0	0	0	0	0	0	0	0	0	0	0	0	0	0	0	0	0	0	0	0	0
CDC40	0	0	0	0	0	0	0	0	0	0	0	0	0	0	0	0	0	0	1825.78	0	0	0	0	0	0	0	0	0	0	0	0	0	0	0	0	0
RANBP6	0	0	0	0	0	1022.59	0	0	0	0	0	0	0	0	0	0	0	0	0	0	0	0	0	0	0	0	0	0	0	0	0	0	0	0	0	0
NEMF	0	0	0	0	0	0	0	0	0	0	0	0	0	0	0	0	0	0	0	0	0	0	0	0	0	0	0	0	0	0	0	0	0	0	0	0
GMDS	0	0	0	0	0	0	0	0	0	0	11864.2	0	0	0	0	0	0	0	0	0	0	0	0	0	0	0	0	0	0	0	0	0	14848.8	0	0	0
NMT2	0	0	0	0	0	0	0	0	0	0	0	0	0	0	0	0	0	0	0	0	0	0	0	0	0	0	0	2357.37	0	0	0	0	0	0	0	0
CCNT1	0	0	0	0	0	0	0	0	0	0	0	0	0	0	0	0	0	0	0	0	0	0	0	0	0	0	0	0	0	0	0	0	0	0	0	0
PLOD3	0	0	0	0	0	3502.17	0	0	0	0	0	0	0	0	0	0	0	0	0	0	3374.98	0	0	0	0	0	0	0	0	0	0	0	0	0	0	0
EIF4E2	0	0	0	0	0	0	0	0	0	0	0	0	0	0	0	0	0	0	0	0	0	0	0	0	0	0	0	0	0	0	0	0	0	0	0	0
TLR2	0	0	0	0	0	0	0	0	0	0	0	0	0	0	0	0	0	0	0	0	3261.67	0	0	0	0	0	0	0	0	0	0	0	0	0	0	0
DIAPH1	0	0	0	0	2814.6	1942.92	0	0	0	2249.27	1555.49	0	0	0	0	0	0	0	0	0	1836.62	0	0	0	0	0	0	0	0	0	0	0	0	0	0	0
SELENOF	0	0	0	0	0	0	0	0	0	0	0	0	0	0	0	0	0	0	0	0	0	0	0	0	0	0	0	0	0	0	0	0	0	0	0	0
EXOC3	0	0	0	0	2258.09	0	0	0	0	0	0	0	0	0	0	0	0	0	0	0	0	0	0	0	0	0	0	0	0	0	0	0	0	1350.23	0	0
PLIN3	6543.49	4577.72	0	6586.26	15819.7	5903.71	0	6488.84	0	14303.4	10299.8	7280.27	6594.52	12999.4	0	18265.5	0	0	0	0	16003.6	8423.4	8218.31	0	6157.91	0	6591.29	0	9488.42	0	8303.78	0	6034.65	6745.47	0	7495.86
RAD1	0	0	0	0	0	0	0	0	0	0	0	0	0	0	0	0	0	0	0	0	0	0	0	0	0	0	0	0	0	0	0	0	0	0	0	0
JAK2	0	0	0	0	0	0	0	0	0	0	0	0	0	0	0	0	0	0	0	0	0	0	0	0	0	0	0	0	0	0	0	0	0	0	0	0
PRMT3	0	0	0	0	0	0	0	0	0	0	0	0	0	0	0	0	0	0	0	0	0	0	0	0	0	0	0	0	0	0	0	0	0	0	0	0
KPNA6	0	0	0	0	0	6005.51	0	0	0	0	0	0	0	0	0	0	0	0	0	0	0	2417.06	0	0	0	0	0	0	0	0	0	0	0	0	0	0
UGDH	0	0	0	0	0	0	0	0	0	0	0	0	0	0	0	0	0	0	0	0	0	1254	0	0	1540.5	0	0	0	0	4372.71	0	0	1565.67	0	0	0
TPST2	0	0	0	0	0	0	0	0	0	0	0	0	0	0	0	0	0	0	0	0	0	0	0	0	0	0	0	0	0	0	0	0	0	0	0	0
ABCC9	0	0	0	0	0	0	0	0	0	0	0	0	0	0	0	0	0	0	0	0	0	0	0	0	0	0	0	0	0	0	0	0	0	0	0	0
LPXN	7002.16	0	0	0	0	0	0	4457.46	0	4440.88	8158.93	0	0	8719.66	0	0	0	0	0	0	0	0	0	0	0	0	0	0	0	0	0	0	0	0	0	0
CTNND1	0	0	0	9369.08	24494.6	0	8927.83	0	0	6551.27	11420.6	0	16303.7	9149.32	0	0	0	9019.32	6890.42	0	3300.45	8594.34	7447.11	0	12778.3	0	10082	12865.1	10121.7	0	0	0	4984.62	10063.2	7882.08	7635.67
ICMT	0	0	0	0	1438.62	0	0	0	0	0	0	0	0	0	0	0	0	0	0	0	0	0	0	0	0	0	0	0	0	0	0	0	0	0	0	0
EIF1	4418.56	5455.08	0	0	9669.09	0	0	0	0	8206.1	5195.31	0	0	0	0	0	0	0	0	0	0	0	0	0	0	0	0	0	0	0	0	0	5454.56	0	0	0
SNX2	6444.79	7105.34	0	0	11604.7	0	0	5327.42	0	8555.46	5866.85	0	0	6923.43	0	5299.66	0	0	5075.89	0	12577.1	4782.83	4778.47	0	4597.39	0	0	5943.03	0	0	0	0	0	4239.98	0	0
HPGDS	0	0	0	0	32015.2	0	0	0	0	0	0	0	0	0	0	0	0	0	0	0	0	0	0	0	0	0	0	0	0	0	0	0	0	0	0	0
DPM1	0	5584.45	0	0	4964.14	0	7182.48	0	0	4112.38	5067.04	0	4047.12	0	0	0	0	0	4893.07	0	4413.9	3864.63	0	0	4201.06	0	0	0	0	0	0	0	0	0	0	0
USO1	6312.44	6537.25	0	5878.05	7742.18	5917.09	6801.35	6348.46	0	7262.43	0	7060.38	0	0	0	0	0	0	0	0	0	0	0	0	0	0	0	0	0	0	0	0	0	0	0	0
MRPS14	0	0	0	0	0	0	0	0	0	0	0	0	0	0	0	0	0	0	0	0	0	0	0	0	0	0	0	0	0	0	0	0	0	0	0	0
TOM1	0	0	0	0	2575.94	0	0	0	0	3716.92	0	0	0	0	0	0	0	0	0	0	0	0	0	0	2231.38	0	0	0	0	0	0	0	0	0	0	0
H2BC12	4120000	3750000	5000000	3220000	2370000	3210000	2060000	3160000	8670000	2110000	2210000	3090000	4810000	2780000	2360000	2410000	3000000	2190000	3090000	4650000	2080000	2820000	3110000	4970000	2100000	4740000	2720000	2990000	2680000	4940000	5020000	5300000	2290000	2680000	2580000	2260000
PFKFB2	0	0	0	0	0	0	0	0	0	0	0	0	0	0	0	0	0	0	0	0	0	0	0	0	0	0	0	0	0	0	0	0	0	0	0	0
CCDC22	0	0	0	0	0	0	0	0	0	1567.92	0	0	0	0	0	0	0	0	0	0	0	0	0	0	0	0	0	0	0	0	0	0	0	0	0	0
PQBP1	0	0	0	0	0	0	0	0	0	0	0	0	0	0	0	0	0	0	0	0	0	0	0	0	0	0	0	0	0	0	0	0	0	0	0	0
PRAF2	0	0	0	0	0	0	0	0	0	0	0	0	0	0	0	0	0	0	0	0	0	0	0	0	0	0	0	0	0	0	0	0	0	0	0	0
DKC1	0	3449.57	0	3879.65	0	0	0	3743	0	3589.87	0	0	0	3400.94	0	0	3215.08	0	0	0	3481.36	4489.67	0	0	0	0	0	0	0	0	0	0	0	0	0	0
EIF5B	2423.94	0	0	0	2249.3	3981.69	2261.58	0	0	0	0	0	0	0	0	0	0	0	0	0	0	0	0	0	0	0	0	0	0	0	0	0	2190.69	0	0	0
TRIM13	0	0	0	0	0	0	0	0	0	0	0	0	0	0	0	0	0	0	0	0	0	0	0	0	0	0	0	0	0	0	0	0	0	0	0	0
GAS7	0	0	0	0	0	0	0	0	0	0	0	0	0	0	0	0	0	0	0	0	0	0	0	0	0	0	0	0	0	0	0	0	0	0	0	0
EDF1	0	0	0	0	0	0	0	0	0	0	0	0	0	0	0	0	0	0	0	0	0	0	0	0	0	0	0	0	0	0	0	0	0	0	0	0
KIN	0	0	0	0	0	0	0	0	0	0	0	0	0	0	0	0	0	0	0	0	0	0	0	0	0	0	0	0	0	0	0	0	0	0	0	0
DIAPH2	0	0	0	0	0	0	0	0	0	0	0	0	0	0	0	0	0	0	0	0	0	0	0	0	0	0	0	0	0	0	0	0	0	0	0	0
DNAJA2	0	0	0	0	2921.81	0	0	0	0	0	0	0	0	0	0	0	0	0	0	0	0	0	0	0	0	0	0	0	0	0	0	0	0	0	0	0
BRD4	3849.29	0	0	0	0	0	0	0	0	0	0	0	0	0	0	0	0	0	0	0	0	0	0	0	0	0	0	0	0	0	0	0	0	0	0	0
CUTA	0	0	0	0	0	0	0	0	0	0	0	0	0	0	0	0	0	0	0	0	0	0	0	0	0	0	0	0	0	0	0	0	0	0	0	0
OPHN1	0	0	0	0	0	0	0	0	0	0	0	0	0	0	0	0	0	0	0	0	0	0	0	0	0	0	0	0	0	0	0	0	0	0	0	0
SMPD2	0	0	0	0	0	0	0	0	0	0	0	0	0	0	0	0	0	0	0	0	0	0	0	0	0	0	0	0	0	0	0	0	0	0	0	0
CTSV	0	0	0	38778.1	0	0	0	0	0	0	0	0	0	0	0	0	0	0	0	0	0	25722.1	0	0	0	0	0	0	0	0	0	0	0	0	0	0
HUS1	0	0	0	0	0	0	0	0	0	0	0	0	0	0	0	0	0	0	0	0	0	0	0	0	0	0	0	0	0	0	0	0	0	0	0	0
PFDN1	0	0	0	0	3979.17	0	0	0	0	0	0	0	0	0	0	0	0	0	0	0	0	0	0	0	0	0	3642.46	0	0	0	0	0	0	0	0	0
NBN	0	0	0	0	0	0	0	0	0	0	0	0	0	0	0	0	0	0	0	0	0	0	0	0	1248.38	0	0	0	0	0	0	0	0	0	0	0
NOL3	0	0	0	0	0	0	0	0	0	0	0	0	0	0	0	0	0	0	0	0	0	0	0	0	0	0	0	0	0	0	0	0	0	0	0	0
DTNB	0	0	0	0	0	0	0	0	0	0	0	0	0	0	0	0	0	0	0	0	0	794.761	0	0	0	0	0	0	0	0	0	0	0	0	0	0
RNGTT	0	0	0	0	0	0	0	0	0	0	0	0	0	0	0	1705	0	0	0	0	0	0	0	0	0	0	0	0	0	0	0	0	0	0	0	0
ABCB7	0	0	0	0	0	0	0	0	0	0	0	0	0	0	0	0	0	0	0	0	0	0	0	0	1766.49	0	0	0	0	0	0	0	0	0	0	0
PLCH2	0	0	0	0	0	0	0	0	0	0	0	0	0	0	0	0	0	0	0	0	0	0	0	0	0	0	0	0	0	0	0	0	0	0	0	0
SRGAP2	0	0	0	0	0	0	0	0	0	1315.47	0	0	0	0	0	0	0	0	0	0	0	0	0	0	0	0	0	0	0	0	0	0	0	0	0	0
IGSF3	0	0	0	0	0	0	0	0	0	0	0	0	0	0	0	0	0	0	0	0	0	0	0	0	0	0	0	0	0	0	0	0	0	0	0	0
FAM20B	0	0	0	0	0	0	0	0	0	0	0	0	0	0	0	0	0	0	0	0	0	0	0	0	0	0	0	0	0	0	0	0	0	0	0	0
DENND4B	0	0	0	0	0	0	0	0	0	0	0	0	0	0	0	0	0	0	0	0	0	0	0	0	0	0	0	0	0	0	0	0	0	0	0	0
WDR1	27062.6	18136.4	0	34115.4	87406.2	101181	22708.8	24330.8	0	48683.5	43522.2	27596.7	35954.5	44658.2	0	39585.1	15994.4	11629.3	20101.5	27323.6	57326.3	15852.8	23950.7	0	16563.4	17903.5	19470.2	62951.2	20033.2	0	0	0	12270.3	23286.6	17258	20400.3
FZD7	0	0	0	0	0	0	0	0	0	0	0	0	0	0	0	0	0	0	0	0	0	0	0	0	0	0	0	0	0	0	0	0	0	0	0	0
ATP9A	0	0	0	0	0	0	0	0	0	0	0	0	0	0	0	0	0	0	0	0	0	0	0	0	0	0	0	0	0	0	0	0	0	0	0	0
LDB3	0	0	0	0	0	0	0	0	0	0	0	0	0	0	0	0	0	0	0	0	0	0	0	0	0	0	0	0	0	0	0	0	0	0	0	0
N4BP1	0	0	0	0	0	0	0	0	0	0	0	0	0	0	0	0	0	0	0	0	0	0	0	0	0	0	0	0	0	0	0	0	0	0	0	0
ROCK2	0	0	0	0	0	0	0	0	0	0	0	0	0	0	0	0	0	0	0	0	0	0	0	0	0	0	0	0	0	0	0	0	0	0	0	0
CLASP2	0	0	0	0	0	0	0	0	0	0	0	0	0	0	0	0	0	0	0	0	0	0	0	0	0	0	0	0	0	0	0	0	0	0	0	0
CLASP2.1	0	0	0	0	0	0	0	0	0	0	0	0	0	0	0	0	0	0	0	0	0	0	0	0	0	0	0	0	0	0	0	0	0	0	0	0
CPNE3	0	0	0	0	5102.58	6504.46	0	0	0	0	3633.76	0	3729.27	0	0	0	0	0	0	0	0	3723.76	0	0	0	0	0	0	4771.43	0	0	0	0	0	0	0
DEPDC5	0	0	0	0	0	0	0	0	0	0	0	0	0	0	0	0	0	0	0	0	0	0	0	0	0	0	0	0	0	0	0	0	0	0	0	0
HIP1R	0	0	0	0	0	0	0	0	0	0	0	0	0	0	0	0	0	0	0	0	0	0	0	0	0	0	0	0	0	0	0	0	0	0	0	0
OBSL1	0	0	0	0	0	0	0	0	0	0	0	0	0	0	0	0	0	0	0	0	0	0	0	0	0	0	0	0	0	0	0	0	0	0	0	0
RNF40	0	0	0	0	0	0	0	0	0	0	0	0	0	0	0	0	0	0	0	0	0	0	0	0	0	0	0	0	0	0	0	0	0	0	0	0
PHF2	0	0	0	0	0	0	0	0	0	0	0	0	0	0	0	0	0	0	0	0	0	0	0	0	0	0	0	0	0	0	0	0	0	0	0	0
ZC3H11A	0	0	0	0	0	0	0	0	0	0	0	0	0	0	0	0	0	0	0	0	0	0	0	0	0	0	0	0	0	0	0	0	0	0	0	0
CLUH	0	0	0	0	0	0	0	0	0	0	0	0	0	0	0	0	0	0	0	0	0	0	0	0	0	0	0	0	0	0	0	0	0	0	0	0
CAND2	0	0	0	0	0	0	0	0	0	0	0	0	0	0	0	0	0	0	0	0	0	0	0	0	0	0	0	0	0	0	0	0	0	0	0	0
DNAJC13	0	0	0	0	2885.98	2360.07	0	2685.95	0	2811.01	2408.29	0	2478.23	0	0	0	2631.36	0	0	0	3144.7	0	0	0	0	0	0	0	0	0	0	0	0	0	0	0
PPP6R2	0	0	0	0	0	0	0	0	0	0	0	0	0	0	0	0	0	0	0	0	0	0	0	0	0	0	0	0	0	0	0	0	0	0	0	0
CNOT3	0	0	0	0	0	0	0	0	0	0	0	0	0	0	0	0	0	0	0	0	0	0	0	0	0	0	0	0	0	0	0	0	0	0	0	0
ANKRD17	0	0	0	0	0	0	0	0	0	0	0	0	0	0	0	0	0	0	0	0	2596.64	0	0	0	0	0	0	0	0	0	0	0	0	0	0	0
SIN3B	0	0	0	0	0	0	0	0	0	0	0	0	0	0	0	0	0	0	0	0	0	0	0	0	0	0	0	0	0	0	0	0	0	0	0	0
DNAJB6	0	0	0	0	0	0	0	0	0	0	1680.72	0	0	0	0	0	0	0	0	0	0	0	0	0	0	0	0	0	0	0	0	0	0	0	0	0
XYLB	0	0	0	0	0	0	0	0	0	0	0	0	0	0	0	0	0	0	0	0	0	0	0	0	0	0	0	0	0	0	0	0	0	0	0	0
COQ9	0	0	0	0	0	0	0	0	0	0	0	0	0	0	0	0	0	0	0	0	0	0	0	0	0	0	0	0	0	0	0	0	0	0	0	0
GGCT	0	0	0	179847	8961.58	0	0	0	0	8068.34	7683.99	0	0	0	0	0	0	0	0	0	0	17136	0	0	0	0	0	8391.23	0	0	0	0	6872.24	10992.4	0	0
NDUFS7	13396.9	17074.8	0	0	9168.96	0	0	13027.2	0	6806.4	8580.55	7434.11	0	14215.5	0	6550.09	8509.89	0	11519.2	0	0	0	0	0	0	0	0	0	8481.89	0	0	0	6568.34	6799.55	0	7118.23
RTN2	0	0	0	0	0	0	0	0	0	0	0	0	0	0	0	0	0	0	0	0	0	0	0	0	0	0	0	0	0	0	0	0	0	0	0	0
NDUFS2	5985.04	0	0	0	4757.04	7659.34	0	7103.58	0	5873.02	6144.43	0	0	0	0	0	0	0	0	0	0	0	6372.67	0	0	0	0	0	0	0	0	0	7278.57	0	0	6349.22
ZPR1	0	0	0	0	0	0	3915.64	0	0	0	2882.33	0	0	0	0	0	0	0	0	0	0	0	0	0	0	0	0	0	0	0	0	0	0	0	0	0
USP12	0	0	0	0	0	0	0	0	0	0	0	0	0	0	0	0	0	0	0	0	0	0	0	0	0	0	0	0	0	0	0	0	0	0	0	0
NIPSNAP2	0	12654.9	0	0	0	0	0	0	0	0	0	0	0	0	0	12640.7	0	0	0	0	0	0	0	0	0	0	0	0	0	0	0	0	0	0	0	0
HMMR	0	0	0	0	0	0	0	0	0	0	0	0	0	0	0	0	0	0	0	0	0	0	0	0	0	0	0	0	0	0	0	0	0	0	0	0
PDCD6	0	0	0	0	0	0	0	0	0	10848.5	11183.6	0	11515.4	0	0	0	0	15065.2	0	0	0	0	0	0	12650.6	0	0	12341.7	0	0	0	0	11473	0	0	0
TBCA	0	0	0	0	0	0	0	0	0	6963.55	7149.51	0	0	0	0	0	0	0	0	0	6317.03	0	0	0	0	0	0	0	0	0	0	0	0	5766.32	0	0
ATP6V1G1	0	0	0	0	0	0	0	0	0	10807.7	0	0	0	4832.41	0	14281.1	0	0	0	0	8765.92	0	0	0	0	0	0	0	0	0	0	0	0	0	0	0
VPS4B	0	0	0	0	13454.9	0	0	0	0	13679.8	7231.89	0	0	10210.8	0	0	0	0	0	0	9468.27	0	0	0	0	0	0	0	0	0	0	0	0	0	0	0
MPDU1	0	0	0	0	3994.03	0	0	2944.6	0	2430.49	1677.65	0	0	0	0	0	0	0	1807.6	0	0	0	0	0	0	0	0	0	0	0	0	0	0	0	0	0
ENTPD5	0	0	0	0	0	0	0	0	0	0	0	0	0	0	0	0	0	0	0	0	0	0	0	0	0	0	0	0	0	0	0	0	0	0	0	0
MACROH2A1	235322	161630	137353	175230	95070	140447	215522	94903.4	152174	51997.9	70426.2	74606	156511	120465	51037.9	79851.9	109678	120370	94503.3	306142	92396	86017.8	112178	186023	131191	118697	74223	77075	93669.6	84483.5	73762.7	153182	67831.2	79547.3	66832.9	63102.4
SH3BGRL	12520.3	12235.2	0	0	51286	5411.62	0	8301.08	0	28617.6	32447.9	0	5948.75	17041.4	0	35870.1	0	10725.8	0	0	34228.7	16878.4	21729.2	0	29756.6	0	10268	15555.7	12064	0	17534.9	0	12205.3	21005.6	0	15494.5
FLNB	18883.2	14193	5138.82	17509	12124.5	16671.2	11343.9	16858.4	0	20652	8325.59	14620.8	16232.3	11853.6	3980.5	20546.9	14346.4	93284.3	91407.6	33291.8	15738.3	18658.3	20079.5	24846.2	47409.5	23816.4	36945.9	39786.7	18953.2	27897.2	17737.9	22154.8	15894.3	59461.4	20686	18093.4
NCOR1	0	0	0	0	0	0	0	0	0	0	0	0	0	0	0	0	0	0	0	0	0	0	0	0	0	0	0	0	0	0	0	0	0	0	0	0
NDUFS6	0	0	0	0	0	0	0	0	0	0	0	0	0	0	0	0	0	0	0	0	0	0	0	0	0	0	0	0	0	0	0	0	0	0	0	0
PEX14	0	0	0	0	0	0	0	0	0	0	0	0	0	0	0	0	0	0	0	0	0	0	0	0	0	0	0	0	0	0	0	0	0	0	0	0
TRIM3	0	0	0	0	0	0	0	0	0	0	0	0	0	0	0	0	0	0	0	0	0	0	0	0	0	0	0	0	0	0	0	0	0	0	0	0
ULK1	0	0	0	0	0	0	0	0	0	0	0	0	0	0	0	0	0	0	0	0	0	0	0	0	0	0	0	0	0	0	0	0	0	0	0	0
CS	61759.9	67184.9	34440.1	30121.2	62650.5	88385.7	67327.7	82668	46700.3	48456.3	41811.4	56466	47642.9	72501.4	0	44943.8	51336.1	34796.2	37990.4	39490	39874.7	30580.5	35803.1	0	30634	0	38074.8	35603.9	31335	0	37330.1	76731.6	34401.1	38003.3	0	14172.2
SPAG7	0	0	0	0	0	0	0	0	0	0	0	0	0	0	0	0	0	0	0	0	0	0	0	0	0	0	0	0	0	0	0	0	0	0	0	0
MRPL33	0	0	0	0	0	0	0	0	0	0	0	0	0	0	0	0	0	0	0	0	0	0	0	0	0	0	0	0	0	0	0	0	0	0	0	0
SEC22B	12781	0	0	9848.02	20870.2	10289.6	0	11243.7	0	13434.8	8842.2	0	13474.8	0	0	9055.06	0	8035.11	0	0	8959.83	0	0	0	9766.5	0	0	0	0	0	0	0	0	6280.69	0	0
PRPF40A	13647.4	10857.2	9330.11	6274.95	3479.62	19230.4	21363.3	4192.79	0	0	0	0	0	0	0	0	0	8569.51	6150.89	22263.8	5374.52	5946.28	8707.94	0	5735.47	0	0	0	0	0	0	0	3666.59	0	0	0
TACC1	0	0	0	0	0	0	0	0	0	0	0	0	0	0	0	0	0	0	0	0	0	0	0	0	0	0	0	0	0	0	0	0	0	0	0	0
LRCH4	0	0	0	0	0	0	0	0	0	0	0	0	0	0	0	0	0	0	0	0	0	0	0	0	0	0	0	0	0	0	0	0	0	0	0	0
MTX2	0	0	0	0	0	0	0	0	0	0	0	0	0	0	0	0	0	0	0	0	0	0	0	0	0	0	0	0	0	0	0	0	0	0	0	0
VPS26A	12268.9	9664.98	0	9840.3	18539.1	9095.01	12827.2	9553.37	0	12520	11671.4	0	12657.7	11462.9	0	16543.1	0	0	0	0	13033.2	11144.1	0	0	0	0	0	15513.1	0	0	0	0	10079.3	11523.5	0	12894.4
NDUFB1	0	0	0	0	0	0	0	0	0	0	0	0	0	0	0	0	0	0	0	0	0	0	0	0	0	0	0	0	0	0	0	0	0	0	0	0
PMPCB	0	0	0	0	0	0	0	0	0	0	0	0	0	0	0	0	0	0	0	0	0	0	0	0	0	0	0	0	0	0	0	0	3145.54	0	0	0
SAP30	0	0	0	0	0	0	0	0	0	0	0	0	0	0	0	0	0	0	0	0	0	0	0	0	0	0	0	0	0	0	0	0	0	0	0	0
MED24	0	0	0	0	0	0	0	0	0	0	0	0	0	0	0	0	0	0	0	0	0	0	0	0	0	0	0	0	0	0	0	0	0	0	0	0
ZNF324	0	0	0	0	0	0	0	0	0	0	0	0	0	0	0	0	0	0	0	0	0	0	0	0	0	0	0	0	0	0	0	0	0	26558.3	0	0
PSIP1	8657.71	0	0	8738.55	0	10644.5	0	8766.33	0	0	0	0	0	8714.04	0	0	0	0	0	0	0	0	0	0	0	0	0	0	0	0	0	0	0	0	0	0
ERLIN1	0	0	0	0	0	0	0	0	0	0	0	0	0	0	0	0	0	0	0	0	0	2569.21	0	0	0	0	0	0	0	2841.57	0	0	2035.76	0	0	0
SUPT3H	0	0	0	0	0	1492.59	0	0	0	0	0	0	0	0	0	0	0	0	0	0	0	0	0	0	0	0	0	0	0	0	0	0	0	0	0	0
NDUFS3	11620.8	8648.82	0	0	10760	0	10546.5	11264.1	0	8377.58	6009.38	0	9455.2	11673.5	7187.75	8243.59	0	0	9732.86	0	7409.24	8873.03	10987.3	0	9724.19	0	0	6056.08	0	0	0	0	9516.35	10326.7	0	8721.24
SRSF10	0	0	0	0	15769.6	0	0	0	0	0	0	0	0	0	0	0	0	0	0	0	0	0	0	0	0	0	0	0	0	0	0	0	0	0	0	0
CLN5	0	12281.9	0	0	9092.15	12652.5	7064.3	12135.4	0	11085.1	0	40675	0	10123.1	0	0	0	0	0	0	7184.01	0	0	0	0	0	0	0	0	0	0	0	0	0	0	0
HSBP1	0	0	0	0	0	0	0	0	0	3282.95	0	0	0	0	0	0	0	0	0	0	0	0	0	0	0	0	0	2906.61	0	0	0	0	0	2976.74	0	0
ECI2	0	0	0	0	0	0	0	0	0	0	0	0	0	0	0	0	0	0	0	0	0	0	0	0	0	0	0	0	0	0	0	0	0	0	0	0
KHDRBS3	0	0	0	0	0	0	0	0	0	0	0	0	0	0	0	0	0	0	0	0	0	0	0	0	0	0	0	0	0	0	0	0	0	3211.68	0	0
EED	0	0	0	0	0	0	0	0	0	0	0	0	0	0	0	0	0	0	0	0	0	0	0	0	0	0	0	0	0	0	0	0	0	0	0	0
BANF1	25994.6	36618.2	16710.5	63060.6	38684.9	25269.8	27781	50435.4	54847.7	40258.7	28561	39256.5	70623.9	41645.6	38210.9	18303.4	43442.5	86565.4	112504	95988.1	47353.7	79609.8	96307.3	157206	99390.7	137096	101571	91441.8	93226.5	119668	188278	81757.3	87083.7	62862.1	80094.7	57870.1
SF3B1	8879.45	7866.9	0	11490.2	9427.97	8311.92	0	10110.9	0	8082.21	4758.23	0	11801.7	8599.74	0	0	9224.3	0	0	0	9685.21	8722.46	0	0	11090.9	0	0	0	0	0	0	0	8953.35	8104.77	8524.08	0
CSDE1	0	0	0	0	0	0	0	0	0	0	0	0	0	0	0	0	0	0	0	0	0	0	0	0	0	0	0	0	0	0	0	0	0	7213.71	0	0
WBP4	0	0	0	0	0	0	0	0	0	0	0	0	0	0	0	0	0	0	0	0	0	0	0	0	0	0	0	0	0	0	0	0	0	0	0	0
STX11	0	0	0	0	0	0	0	0	0	0	0	0	0	0	0	0	0	0	0	0	0	0	0	0	0	0	0	0	0	0	0	0	0	0	0	0
SKAP2	4811.12	0	0	0	0	0	0	0	0	3994.23	0	0	0	0	0	0	0	0	0	0	0	0	0	0	0	0	0	0	0	0	0	0	0	0	0	0
PRKRA	0	0	0	0	3604.33	0	0	0	0	0	0	0	0	0	0	0	0	0	0	0	0	0	0	0	0	0	0	0	0	0	0	0	0	0	0	0
RPS6KA5	0	0	0	0	1555.95	1154.52	0	0	0	0	0	0	0	0	0	0	0	0	0	0	0	0	0	0	0	0	0	0	0	0	0	0	0	0	0	0
MED6	0	0	0	0	0	0	0	0	0	0	0	0	0	0	0	0	0	0	0	0	0	0	0	0	0	0	0	0	0	0	0	0	0	0	0	0
MYCBP2	0	0	0	0	0	0	0	0	0	0	0	0	0	0	0	0	0	0	0	0	0	0	0	0	0	0	0	0	0	0	0	0	0	0	0	0
NPM3	0	0	0	0	0	0	0	0	0	0	0	0	0	0	0	0	0	0	0	0	0	0	0	0	0	0	0	0	0	0	0	0	0	0	0	0
LYPLA1	0	0	0	0	8786.98	18117	7506.32	5187.26	0	4686.76	9602.8	0	0	6046.21	0	5534.85	0	0	13450.9	0	6098.48	0	5399.63	0	0	0	0	9654.67	0	0	0	0	0	4121.82	0	0
ERAL1	0	0	0	0	0	0	0	0	0	0	0	0	0	0	0	0	0	0	0	0	0	0	0	0	0	0	0	0	0	0	0	0	0	0	0	0
REM1	0	0	0	0	0	0	0	0	0	0	0	0	0	0	0	0	0	0	0	0	0	0	0	0	0	0	0	0	0	0	0	0	0	0	0	0
SNRNP200	10704.8	8232.35	7158.81	7407.74	8079.95	8931.63	0	10355.2	0	9510.34	7560.53	7543.69	10046.4	7949.38	0	8361.14	0	7137.28	8006.38	0	5049.15	7883.38	8756.69	0	8914.04	9164.62	8172.02	8116.94	8818.09	0	8181.32	0	7764.57	8315.45	7047.27	7829.05
TRMU	0	0	0	0	0	0	0	0	0	0	0	0	0	0	0	0	0	0	0	0	0	0	0	0	0	0	0	0	0	0	0	0	0	0	0	0
TIPRL	0	0	0	0	2905.77	0	0	0	0	2707.25	0	0	0	0	0	0	0	0	0	0	2962.96	0	0	0	0	0	0	0	0	0	0	0	0	0	0	0
OFD1	0	0	0	0	0	0	0	0	0	0	0	0	0	0	0	0	0	0	0	0	0	0	0	0	0	0	0	0	0	0	0	0	0	0	0	0
TOM1L1	0	0	0	0	0	0	0	0	0	0	0	0	0	0	0	0	0	0	0	0	0	0	0	0	0	0	0	0	0	0	0	0	0	0	0	0
RPS6KA4	0	0	0	0	0	0	0	0	0	0	0	0	0	0	0	0	0	0	0	0	0	0	0	0	0	0	0	0	0	0	0	0	0	0	0	0
SURF6	0	0	0	0	0	0	0	0	0	0	0	0	0	0	0	0	0	0	0	0	0	0	0	0	0	0	0	0	0	0	0	0	0	0	0	0
PPM1B	0	0	0	0	0	0	0	0	0	0	0	0	0	0	0	0	0	0	0	0	0	0	0	0	0	0	0	0	0	0	0	0	0	0	0	0
ADAP1	0	0	0	0	0	0	0	0	0	0	0	0	0	0	0	0	0	0	0	0	0	0	0	0	0	0	0	0	0	0	0	0	0	0	0	0
UTP20	0	0	0	0	0	0	0	0	0	0	0	0	0	0	0	0	0	0	0	0	0	0	0	0	0	0	0	0	0	0	0	0	0	0	0	0
NUP155	4748.84	0	0	0	0	4741.09	0	0	0	0	0	0	0	4875.53	0	0	0	0	0	0	0	0	0	0	4605.9	0	0	0	0	0	0	0	4843.5	0	0	0
RP2	0	0	0	0	7360.84	5857.61	0	8728.96	0	8781.5	8782.93	0	5637.37	0	0	6661.9	0	0	0	0	6933.19	0	0	0	0	0	0	0	0	0	0	0	0	0	0	0
CRTAP	0	0	0	0	0	0	0	0	0	0	0	0	0	0	0	0	0	0	0	0	0	0	0	0	0	0	0	0	0	0	0	0	0	0	0	0
SLC25A12	5182.66	0	0	0	5777.69	4900.75	0	0	0	0	0	0	0	5424.2	0	0	0	0	6952.53	0	0	4998.15	5901.12	0	0	0	6244.43	0	0	0	5481.08	0	0	0	0	5697.42
PALM	0	0	0	0	0	0	0	0	0	0	0	0	0	0	0	0	0	0	0	0	0	0	0	0	0	0	0	0	0	0	0	0	0	0	0	0
ATP6AP2	0	0	0	0	0	0	0	0	0	0	0	0	0	0	0	0	0	0	0	0	0	0	0	0	0	0	0	0	0	0	0	0	0	0	0	0
RNASEH2A	0	0	0	0	0	0	0	0	0	0	0	0	0	0	0	0	0	0	0	0	0	0	0	0	0	0	0	0	0	0	0	0	0	0	0	0
CDC123	0	0	0	0	0	0	0	0	0	0	0	0	0	0	0	0	0	0	0	0	0	0	0	0	0	0	0	0	0	0	0	0	0	0	0	0
RPP40	0	0	0	0	0	0	0	0	0	0	0	0	0	0	0	0	0	0	0	0	0	0	0	0	0	0	0	0	0	0	0	0	0	0	0	0
EIF3G	0	9048.13	0	0	11644.1	0	0	0	0	10994.4	10134.6	0	0	9126.17	0	0	0	0	12076.9	0	6585.78	11452.9	0	0	0	0	0	0	0	0	0	0	10563.3	0	0	0
EIF3J	0	4047.51	0	0	0	0	0	0	0	4644.4	0	0	0	0	0	0	0	0	0	0	0	0	0	0	0	0	0	0	0	0	0	0	0	0	0	0
CBR3	0	0	0	0	15250.7	0	0	0	0	0	0	0	0	0	0	0	0	0	0	0	0	0	0	0	0	0	0	0	0	0	0	0	0	0	0	0
PSMD10	0	0	0	0	7861.69	0	0	0	0	0	5989.82	0	0	5160.83	0	0	0	0	0	0	8348.9	0	0	0	0	0	0	7092.46	0	0	0	0	0	5887.44	0	0
AP1G2	0	3036.07	0	0	1936.86	0	0	0	0	0	0	0	0	0	0	0	0	0	0	0	0	0	0	0	0	0	0	0	0	0	0	0	0	0	0	0
ZMPSTE24	7440.65	0	0	0	0	0	0	0	0	5892.3	0	0	0	0	0	0	0	0	0	0	5448.96	0	0	0	0	0	0	7999.98	0	0	0	0	0	5654.5	0	0
TRAPPC6A	0	0	0	0	0	0	0	0	0	0	0	0	0	0	0	0	0	0	0	0	0	0	0	0	0	0	0	0	0	0	0	0	0	0	0	0
IDH1	0	11192.4	0	0	14058.9	24799	14386.6	0	0	16671.2	8673.57	0	0	9584.4	0	16338	0	8976.14	0	20020.2	16465.6	9875.77	0	0	10375.3	0	0	0	0	0	8345.91	0	8505.51	6962.98	0	0
GATB	0	0	0	0	0	0	0	0	0	0	0	0	0	0	0	0	0	0	0	0	0	0	0	0	0	0	0	0	0	0	0	0	0	0	0	0
SCO1	0	3428.68	4088.21	0	0	9462.7	0	2615.59	0	0	0	0	0	0	0	0	0	0	0	0	2588.9	0	0	0	0	0	0	0	0	0	0	0	0	0	0	0
CYP7B1	0	0	0	0	0	0	0	0	0	0	0	0	0	0	0	0	0	0	0	0	0	0	0	0	0	0	0	0	0	0	0	0	0	0	0	0
RBBP9	0	0	0	0	0	4122.26	0	0	0	0	0	0	0	0	0	0	0	0	0	0	0	0	0	0	0	0	0	0	0	0	0	0	0	0	0	0
STAM2	0	0	0	0	0	2283.7	0	0	0	3021.45	0	0	0	0	0	0	0	0	0	0	0	0	0	0	0	0	0	0	0	0	0	0	0	0	0	0
ALDH1L1	0	0	0	0	0	0	0	0	0	0	0	0	0	0	0	0	0	0	0	0	0	0	0	0	0	0	0	0	0	0	0	0	0	0	0	0
CCNK	0	0	0	0	0	0	0	0	0	0	0	0	0	0	0	0	0	0	0	0	0	0	0	0	0	0	0	0	0	0	0	0	0	0	0	0
PAK3	0	0	0	0	0	0	0	0	0	0	0	0	0	0	0	0	0	0	0	0	0	0	0	0	0	0	0	0	0	0	0	0	0	0	0	0
ARL6IP5	34936.2	31824.7	0	36148.9	47439.9	24296.2	25223.7	40146.1	38317.9	28278.1	32678.4	40979.4	28948.5	40296.8	12406.2	34230.1	19934	13216.4	36004.8	0	21378.5	9888.53	0	0	17515	0	0	0	0	0	0	0	9127.28	18619	0	11498.9
DYSF	0	0	0	0	0	0	0	0	0	0	0	0	0	0	0	0	0	0	0	0	0	0	0	0	0	0	0	48143.4	0	0	0	0	0	0	0	0
PIAS1	0	0	0	0	0	0	0	0	0	0	0	0	0	0	0	0	0	0	0	0	0	0	0	0	0	0	0	0	0	0	0	0	0	0	0	0
PIAS2	0	0	0	0	0	0	0	0	0	0	0	0	0	0	0	0	0	0	0	0	0	0	0	0	0	0	0	0	0	0	0	0	0	0	0	0
BCAS2	0	0	0	3491.59	0	0	0	0	0	2487.29	2644.04	0	3480.42	0	0	0	3345.5	0	0	0	0	2964.16	0	0	0	0	0	0	0	0	0	0	0	2962.44	0	0
DCTN3	0	0	0	0	3244.64	0	0	0	0	0	3650.07	0	0	0	0	0	0	0	0	0	0	0	0	0	0	0	0	0	0	0	0	0	0	0	0	0
BBOX1	0	0	0	0	0	0	0	0	0	0	0	0	0	0	0	0	0	0	0	0	0	0	0	0	0	0	0	0	0	0	0	0	0	0	0	0
DNAJC8	12160.8	0	0	0	0	0	0	15136.7	0	0	0	0	11766.4	0	0	11818.7	0	0	0	0	10099.3	9615.47	0	0	0	0	0	0	0	0	0	0	0	9296	0	0
SMNDC1	0	3415.64	0	0	0	0	0	0	0	0	0	0	0	2877.6	0	0	0	0	0	0	0	5134.62	0	0	0	0	0	0	0	0	0	0	0	0	0	0
ATP5PD	20782.3	25767.4	0	0	24296.6	22668.4	26090.6	32602.3	0	23566.7	26944.2	22743.7	17085.3	28223	0	24009.2	19183.3	0	29696.9	0	18083.2	23713.9	24698.5	0	24808.7	26679.4	0	23825.6	0	0	0	0	0	0	24173.4	0
TSPAN9	0	0	0	0	0	0	0	0	0	0	0	0	0	0	0	0	0	0	0	0	0	0	0	0	0	0	0	0	0	0	0	0	0	0	0	0
FLOT1	5532.07	0	0	3504.49	6722.78	0	0	0	0	3054.23	4291.87	0	3957.72	3742.34	0	3939.09	5073.29	0	6000.09	0	2482.5	4238.76	4741.14	0	3930.38	0	0	3893.49	0	0	0	0	3887.81	0	0	0
TRIO	0	0	0	0	0	0	0	913.895	0	0	0	0	0	0	0	0	0	0	0	0	0	0	0	0	0	0	0	0	0	0	0	0	0	0	0	0
ATP5MG	27819.3	22732.1	22672.8	14614.2	24841.6	40652	36960.1	31507.5	0	27203	23652.5	26155.1	19498	30295.6	0	17982.5	21701.4	17860.6	19557.9	0	18731.2	17946.2	22450.9	0	28748.2	0	19259.9	0	17352.5	0	15839	0	20344.4	23250.6	18874.8	16731.4
CPD	0	0	0	0	0	0	0	0	0	0	0	0	0	0	0	0	0	0	0	0	0	0	0	0	0	0	0	0	0	0	0	0	0	0	0	0
SASH3	0	0	0	0	0	0	0	0	0	0	0	0	0	0	0	0	0	0	0	0	0	0	0	0	0	0	0	0	0	0	0	0	0	0	0	0
GLRX3	0	0	0	0	4189.6	4792.22	0	0	0	4489.16	4893.71	0	0	0	0	0	0	0	0	0	3568.04	0	0	0	0	0	0	4447.76	0	0	0	0	3199.88	0	0	0
RSL1D1	5937.59	5725.34	0	0	4445.99	6206.88	5130.35	4777.67	0	4246.72	0	0	4534.69	4248.16	0	0	0	0	5794.45	0	0	5682.1	0	0	4714.01	5760.35	6402.89	0	0	0	0	0	0	4964.19	0	0
WFS1	0	0	0	0	0	0	0	0	0	0	0	0	0	0	0	0	0	0	0	0	0	0	0	0	0	0	0	0	0	0	0	0	0	0	0	0
CLPX	0	0	0	0	0	0	0	0	0	0	0	0	0	0	0	0	0	0	0	0	0	0	0	0	0	0	0	0	0	0	0	0	0	0	0	0
SEC14L2	0	0	0	0	0	0	0	0	0	0	0	0	0	0	0	0	0	0	0	0	0	0	0	0	0	0	0	0	0	0	0	0	0	0	0	0
TM7SF2	0	0	0	0	0	0	0	0	0	0	0	0	0	0	0	0	0	0	0	0	0	0	0	0	0	0	0	0	0	0	0	0	0	0	0	0
SNCG	0	0	0	0	0	0	0	0	0	0	0	0	0	0	0	0	0	0	4454.16	0	0	0	0	0	0	0	0	543.082	0	0	0	0	0	0	0	0
CIAO1	0	0	0	0	0	0	0	0	0	0	0	0	0	0	0	0	0	0	0	0	0	0	0	0	0	0	0	0	0	0	0	0	0	0	0	0
PDE5A	0	0	0	0	0	0	0	0	0	0	0	0	0	0	0	0	0	0	0	0	0	0	0	0	0	0	0	0	0	0	0	0	0	0	0	0
DFFB	0	0	0	0	0	0	0	0	0	0	0	0	0	0	0	0	0	0	0	0	0	0	0	0	0	0	0	0	0	0	0	0	0	0	0	0
SRP72	2751.16	0	0	0	5740.89	0	0	0	0	3661.15	3721.76	0	4180.21	0	0	0	3266.3	0	3697.1	0	0	0	0	0	0	0	0	0	0	0	3621.7	0	0	2556.51	0	0
TRPM2	0	0	0	0	0	0	0	0	0	0	0	0	0	0	0	0	0	0	0	0	0	0	0	0	0	0	0	0	0	0	0	0	0	0	0	0
DDAH1	0	0	0	0	4607.11	0	0	0	0	0	3727.77	0	4067.68	0	0	0	0	0	0	0	0	3927.03	4014.49	0	4404.66	0	0	4029.64	0	0	0	0	6219.65	3057.41	0	0
RECQL5	0	0	0	0	0	0	0	0	0	0	0	0	0	0	0	0	0	0	0	0	0	0	0	0	0	0	0	0	0	0	0	0	0	0	0	0
URI1	0	0	0	0	0	0	0	0	0	0	0	0	0	0	0	0	0	0	0	0	0	0	0	0	0	0	0	0	0	0	0	0	0	0	0	0
B3GAT3	0	0	0	0	0	0	0	0	0	0	0	0	0	0	0	0	0	0	0	0	0	0	0	0	0	0	0	0	0	0	0	0	0	0	0	0
STK17B	0	0	0	0	0	1329.25	0	0	0	0	0	0	0	0	0	0	0	0	0	0	0	0	0	0	0	0	0	0	0	0	0	0	0	0	0	0
MTA2	0	4121.4	0	0	0	0	0	0	0	4281.52	0	0	0	0	0	0	0	0	0	0	0	0	0	0	4145.86	0	0	4160.09	0	0	0	0	0	3889.74	0	0
STK10	0	0	0	0	0	1809.78	0	0	0	3107.02	2358.56	0	0	0	0	0	0	0	0	0	2027.42	0	0	0	0	0	0	0	0	0	0	0	0	0	0	0
PRKD3	0	0	0	0	0	0	0	0	0	0	0	0	0	0	0	0	0	0	0	0	0	0	0	0	0	0	0	0	0	0	0	0	0	0	0	0
LTN1	0	0	0	0	0	0	0	0	0	0	0	0	0	0	0	0	0	0	0	0	0	0	0	0	0	0	0	0	0	0	0	0	0	0	0	0
TOMM70	0	5313.85	0	0	5468.85	5501.66	0	5556.37	0	0	0	0	0	0	0	0	0	5703.85	0	0	0	0	0	0	6589.97	0	6974.88	0	0	0	0	0	0	5625.72	0	0
IPO13	0	0	0	0	0	0	0	0	0	0	0	0	0	0	0	0	0	0	0	0	0	0	0	0	0	0	0	0	0	0	0	0	0	0	0	0
DDHD2	0	0	0	0	0	0	0	0	0	0	0	0	0	0	0	0	0	0	0	0	0	0	0	0	0	0	0	0	0	0	0	0	0	0	0	0
MYO1D	0	0	0	5149.97	11781.3	0	0	3764.75	0	5370.04	2730.13	0	5549.87	4682.3	0	3595.6	4307.18	0	0	0	3659.59	3362.02	0	0	0	0	0	4979.51	0	0	0	0	3277.47	2989.88	0	0
TOX4	0	0	0	0	0	0	0	0	0	0	0	0	0	0	0	0	0	0	0	0	0	0	0	0	0	0	0	0	0	0	0	0	0	0	0	0
MICAL2	0	0	0	0	0	0	0	0	0	0	0	0	0	0	0	0	0	0	0	0	0	0	0	0	0	0	0	0	0	0	0	0	0	0	0	0
SEC24D	0	0	0	0	0	0	0	0	0	0	0	0	0	0	0	0	0	0	2688.92	0	0	0	0	0	0	0	0	0	0	0	0	0	0	0	0	0
FCHSD2	0	0	0	0	0	0	0	0	0	0	0	0	0	0	0	0	0	0	0	0	0	0	0	0	0	0	0	0	0	0	0	0	0	0	0	0
UFL1	4152.86	4012.91	0	3929.6	5956.71	0	0	0	0	5561.9	3945.54	0	0	5470.66	0	0	0	0	0	0	5122.97	0	0	0	4104.9	0	0	0	0	0	0	0	0	3904.09	0	0
SORBS2	0	0	0	0	0	0	0	0	0	0	0	0	0	0	0	0	0	0	0	0	0	0	0	0	0	0	0	0	0	0	0	0	0	0	0	0
PHF14	0	0	0	0	0	0	0	0	0	0	0	0	0	0	0	0	0	0	0	0	0	0	0	0	0	0	0	0	0	0	0	0	0	0	0	0
TMEM63A	0	0	0	0	0	0	0	0	0	0	0	0	0	0	0	0	0	0	0	0	0	0	0	0	0	0	0	0	0	0	0	0	0	0	0	0
FARP2	0	0	0	0	0	0	0	0	0	0	0	0	0	0	0	0	0	0	0	0	0	0	0	0	0	0	0	0	0	0	0	0	0	0	0	0
UBXN7	0	0	0	0	0	0	0	0	0	0	0	0	0	0	0	0	0	0	0	0	1177.83	0	0	0	0	0	0	0	0	0	0	0	0	0	0	0
SUN1	0	0	0	0	0	0	0	0	0	0	0	0	0	0	0	0	0	0	0	0	0	1625.94	0	0	0	0	0	0	0	0	0	0	0	0	0	0
PLPBP	0	0	0	0	0	0	0	0	0	7786.77	0	0	0	0	0	0	0	0	0	0	0	0	0	0	0	0	0	0	0	0	0	0	0	0	0	0
ERLIN2	0	0	0	0	3916.37	0	0	0	0	0	3988.69	0	3427.64	0	0	0	0	0	0	0	0	5698.62	6401.7	0	0	4897.53	0	0	0	0	0	0	5134.8	4353.73	4121.96	0
PRPF6	0	0	0	0	0	0	0	0	0	3903.63	0	0	0	0	0	0	0	0	0	0	0	3728.66	0	0	4060.89	0	0	0	0	0	0	0	4224.97	0	0	0
PCF11	0	0	0	0	0	0	0	0	0	0	0	0	0	0	0	0	0	0	0	0	0	0	0	0	0	0	0	0	0	0	0	0	0	0	0	0
FRYL	0	0	0	0	0	0	0	0	0	0	0	0	0	0	0	0	0	0	0	0	0	0	0	0	0	0	0	0	0	0	0	0	0	0	0	0
ENDOD1	0	0	0	0	0	0	0	0	0	0	0	0	0	0	0	0	0	5848.68	9324.6	0	0	4988.84	0	0	0	0	0	0	0	0	0	0	0	0	0	0
GLCE	0	0	0	0	0	0	0	0	0	0	0	0	0	0	0	0	0	0	0	0	0	0	0	0	0	0	0	0	0	0	0	0	0	0	0	0
GLS	0	0	0	0	2999.44	3529.02	0	0	0	3395.59	0	0	4674.48	3477.47	0	3255.8	0	0	0	0	3011.37	0	0	0	4330.3	0	0	0	0	0	0	0	0	0	0	0
GLS.1	0	0	0	0	0	0	0	0	0	0	0	0	0	0	0	0	0	0	0	0	0	0	0	0	0	0	0	0	0	0	0	0	0	0	0	0
HAUS5	0	0	0	0	0	0	0	0	0	0	0	0	0	0	0	0	0	0	0	0	0	0	0	0	0	0	0	0	0	0	0	0	0	0	0	0
FBXO21	0	0	0	0	0	0	0	0	0	0	0	0	0	0	0	0	0	0	0	0	0	0	0	0	0	0	0	0	0	0	0	0	0	0	0	0
SLCO2B1	0	0	0	0	0	0	0	0	0	0	0	0	0	0	0	0	0	0	0	0	0	0	0	0	0	0	0	0	0	0	0	0	0	0	0	0
USP19	0	0	0	0	0	0	0	0	0	0	0	0	0	0	0	0	0	0	0	0	0	0	0	0	0	0	0	0	0	0	0	0	0	0	0	0
WDR47	0	0	0	0	0	0	0	0	0	0	0	0	0	0	0	0	0	0	0	0	0	0	0	0	0	0	0	0	0	0	0	0	0	0	0	0
AP2A2	9101.08	9380.79	0	0	10218.7	14480.8	10430.5	10328.9	0	9730.68	0	9987.13	7773.19	10691.2	0	12225.4	0	0	9410.97	0	10800.9	7709.87	0	0	4564.18	0	0	10067.7	5623.54	0	0	0	8178.34	0	0	0
SEC31A	3844.31	3845.26	0	0	4191.9	3429.03	3750.15	3815.25	0	3841.54	0	0	3827.06	4057.85	0	0	0	0	0	0	3885.89	0	0	0	3554.87	0	0	0	0	0	0	0	3508.26	0	0	0
ARHGEF15	0	0	0	0	0	0	0	0	0	0	0	0	0	0	0	0	0	0	0	0	0	0	0	0	0	0	0	466.921	0	0	0	0	0	0	0	0
RPP14	0	0	0	0	0	0	0	0	0	0	0	0	0	0	0	0	0	0	0	0	0	0	0	0	0	0	0	0	0	0	0	0	0	0	0	0
YIF1A	0	0	0	0	0	0	0	0	0	0	0	0	0	0	0	0	0	0	0	0	0	0	0	0	0	0	0	0	0	0	0	0	0	0	0	0
UBR5	0	0	0	0	0	0	0	0	0	0	0	0	0	0	0	0	0	0	0	0	0	0	0	0	0	0	0	0	0	0	0	0	0	0	1277.1	0
AGFG2	0	0	0	0	0	0	0	0	0	0	0	0	0	0	0	0	0	0	0	0	0	0	0	0	0	0	0	0	0	0	0	0	0	0	0	0
SCAF4	0	0	0	0	0	0	0	0	0	0	0	0	0	0	0	0	0	0	0	0	0	0	0	0	0	0	0	0	0	0	0	0	0	0	0	0
S1PR2	0	0	0	0	0	0	1517.37	0	0	0	0	0	0	0	0	0	0	0	0	0	0	0	0	0	0	0	0	0	0	0	0	0	0	0	0	0
NDUFB6	0	0	0	0	0	0	0	8318.34	0	0	0	0	0	0	0	0	0	0	0	0	0	0	0	0	0	0	0	0	0	0	0	0	0	0	0	0
MFN2	0	0	0	0	0	0	0	0	0	0	0	0	0	1130.16	0	0	0	0	0	0	0	0	0	0	0	0	0	0	0	0	0	0	0	0	0	0
UBE4B	0	0	0	0	0	0	0	0	0	0	0	0	0	0	0	0	0	0	0	0	0	0	0	0	2894.7	0	0	0	0	0	0	0	0	0	0	0
ELP1	0	0	0	0	0	0	0	0	0	0	0	0	0	0	0	0	0	0	0	0	0	0	0	0	0	0	0	0	0	0	0	0	0	0	0	0
GABARAP	0	0	0	0	0	0	0	0	0	5777.27	0	0	0	0	0	5971.65	0	0	0	0	0	0	0	0	0	0	0	0	0	0	0	0	0	0	0	0
NDUFA3	5725.61	0	0	0	0	16523.3	0	0	0	0	0	0	0	0	0	0	0	0	0	0	0	0	0	0	0	0	0	0	0	0	0	0	0	0	0	0
NDUFB4	14832.8	11048.1	0	0	9403.47	0	0	11794.3	0	9980.43	10022.7	0	0	14156.9	0	5640.82	11554	0	14015.9	0	6793.32	9045.86	10205.7	0	14766	0	0	0	0	0	0	0	0	12345.1	0	0
NDUFB8	0	0	0	0	0	0	0	6274.14	0	6166.93	0	0	0	0	0	0	0	0	0	0	0	0	0	0	0	0	0	0	0	0	0	0	5940.86	0	0	0
NDUFB2	0	0	0	0	0	0	0	0	0	0	0	0	0	0	0	0	0	0	0	0	0	0	0	0	0	0	0	0	0	0	0	0	0	0	0	0
NDUFA7	0	0	0	0	0	0	0	0	0	0	0	0	0	0	0	0	0	0	0	0	0	0	0	0	0	0	0	0	0	0	0	0	0	0	0	0
VAMP5	0	0	0	0	0	0	0	0	0	0	0	0	0	0	0	0	0	0	0	0	0	0	0	0	0	0	0	0	0	0	0	0	0	0	0	0
RTN3	0	0	0	0	0	0	0	0	0	0	0	0	0	0	0	0	0	0	0	0	0	0	0	0	0	0	0	0	0	0	0	0	0	0	0	0
LETM1	4120.54	4394.38	0	0	4463.83	6203.12	0	0	0	3726.33	3844.39	4066.63	0	4578.37	0	0	0	0	0	0	3932.04	0	0	0	0	0	0	0	0	0	0	0	0	0	0	0
EPN2	0	0	0	0	0	0	0	0	0	0	0	0	0	0	0	0	0	0	0	0	0	0	0	0	0	0	0	0	0	0	0	0	0	0	0	0
ZRANB2	0	0	0	0	0	0	0	0	0	0	0	0	0	0	0	0	0	0	0	0	0	0	0	0	0	0	0	0	0	0	0	0	0	0	0	0
SNX4	0	0	0	0	0	0	0	0	0	4463.53	0	0	0	0	0	0	0	0	0	0	4695.94	0	0	0	0	0	0	0	0	0	0	0	0	0	0	0
LUC7L3	0	0	0	0	0	0	0	0	0	0	0	0	0	0	0	0	0	0	0	0	0	0	0	0	0	0	0	0	0	0	0	0	0	0	0	0
APOL3	0	0	0	0	0	3973.48	0	0	0	0	0	0	0	0	0	0	0	0	0	0	0	0	0	0	0	0	0	0	0	0	0	0	0	0	0	0
MBD4	0	0	0	0	0	0	0	0	0	0	0	0	0	0	0	0	0	0	0	0	0	0	0	0	0	0	0	0	0	0	0	0	0	0	0	0
SBF1	0	0	0	0	0	0	0	0	0	0	0	0	0	0	0	0	0	0	0	0	0	0	0	0	0	0	0	0	0	0	0	0	0	0	0	0
GOSR1	0	0	0	0	0	0	0	0	0	0	0	0	0	0	0	0	0	0	0	0	0	0	0	0	0	0	0	0	0	0	0	0	0	0	0	0
KAT7	0	0	0	0	0	0	0	0	0	0	0	0	0	0	0	0	0	0	0	0	0	0	0	0	0	0	0	0	0	0	0	0	0	0	0	0
SLC25A14	0	0	0	0	0	0	0	0	0	0	0	0	0	0	0	0	0	0	0	0	0	0	0	0	0	0	0	0	0	0	0	0	0	0	0	0
ATE1	0	0	0	0	0	0	0	0	0	0	0	0	0	0	0	0	0	0	0	0	0	0	0	0	0	0	0	0	0	0	0	0	0	0	0	0
VAPB	0	0	0	0	0	0	0	0	0	0	0	0	0	0	0	0	0	0	0	0	0	0	0	0	0	0	0	0	0	0	0	0	0	0	0	0
RASAL1	0	0	0	1967.51	3691.2	1091.03	0	0	0	0	0	0	0	0	0	0	0	0	0	0	0	0	0	0	0	0	0	0	0	0	0	0	0	0	0	0
SNAPIN	0	0	0	0	5183.36	0	0	0	0	3277	0	0	0	0	0	0	0	0	0	0	0	0	0	0	0	0	0	0	0	0	0	0	0	0	0	0
NDUFC2	11800.7	6742	9748.66	0	0	22189.9	0	0	0	0	0	0	0	0	0	0	0	0	0	0	0	0	0	0	0	0	0	0	0	0	0	0	0	0	0	0
NDUFA10	0	7058.06	0	0	8110.48	5666.24	0	0	0	7715.25	6290.37	0	0	0	0	0	0	0	0	0	0	0	0	0	6088.9	0	0	0	0	0	0	0	7493.69	0	0	0
FKBP9	0	0	0	0	0	0	0	0	0	0	0	0	0	0	0	0	0	0	3473.65	3964.03	0	0	0	0	0	0	0	3080.9	0	0	0	0	0	0	0	0
CELF2	9090.76	0	0	0	0	0	0	8646.43	0	8255.11	0	0	0	0	0	0	0	0	0	0	6906.72	0	0	0	6470.58	0	0	0	0	0	0	0	0	0	0	0
PGLS	0	9797.28	0	8032.49	13199.9	10848.4	10510	0	0	17574.7	19250.6	0	0	12194.9	0	14186	0	10004.8	0	0	19743.6	9973.74	11329.1	0	13828.2	0	13372.2	12462.3	11230.1	0	10457.4	0	9839.93	9241.68	0	0
PAPSS2	0	0	0	0	0	0	0	0	0	0	0	0	0	0	0	0	0	0	0	0	0	0	0	0	0	0	0	0	0	0	0	0	0	0	0	0
SMC2	0	0	0	0	0	0	0	0	0	0	0	0	0	0	0	0	0	0	0	0	0	0	0	0	0	0	0	0	0	0	0	0	0	0	0	0
ATG7	5637.96	7203.17	0	0	10227.5	5011.83	5228.46	0	0	16985.1	6757.99	0	0	6253.6	0	10501.6	0	0	0	0	7062.66	0	0	0	0	0	0	0	0	0	0	0	0	0	0	0
TACC2	0	0	0	0	0	0	0	0	0	0	0	0	0	0	0	0	0	0	0	0	0	0	0	0	0	0	0	0	0	0	0	0	0	0	0	0
FARS2	0	0	0	0	0	0	0	0	0	0	0	0	0	0	0	0	0	0	0	0	0	0	0	0	0	0	0	0	0	0	0	0	0	0	0	0
LYPLA2	0	0	0	0	0	0	0	0	0	0	0	0	0	0	0	0	0	0	0	0	0	0	0	0	0	0	0	0	0	0	0	0	0	0	0	0
IPO7	9589.62	0	0	0	13653.8	16010.6	0	0	0	0	9028.63	0	11782.9	0	0	0	0	0	9940.91	0	8423.71	0	0	0	7980.29	0	0	8347.33	0	0	0	0	0	0	0	0
ARIH2	0	0	0	0	0	0	0	0	0	0	0	0	0	0	0	0	0	0	0	0	0	0	0	0	0	0	0	0	0	0	0	0	0	0	0	0
TNFAIP8	0	0	0	0	14228.5	0	0	0	0	15430.2	0	0	0	0	0	0	0	0	0	0	0	0	0	0	0	0	0	0	0	0	0	0	0	0	0	0
MAP3K6	0	0	0	0	0	0	0	0	0	0	0	0	0	0	0	0	0	0	0	0	0	0	0	0	0	0	0	0	0	0	0	0	0	0	0	0
PGM3	0	0	0	0	2933.47	0	0	0	0	0	0	0	0	0	0	0	0	0	0	0	0	0	0	0	0	0	0	0	0	0	0	0	0	0	0	0
MOCS3	0	0	0	0	0	0	0	0	0	0	0	0	0	0	0	0	0	0	0	0	0	0	0	0	0	0	0	0	0	0	0	0	0	0	0	0
UTS2	0	0	0	33362.4	28282.3	0	0	27196.2	0	0	18704.5	0	68015.8	0	0	29998.1	0	0	0	0	27807.9	0	31358.9	0	23575.1	0	0	21167.3	0	0	0	78764.5	0	0	0	0
CD2BP2	0	0	0	0	0	0	0	0	0	0	0	0	0	0	0	0	0	0	0	0	0	0	0	0	0	0	0	0	0	0	0	0	0	0	0	0
SVIL	0	0	0	0	0	0	0	0	0	0	0	0	0	0	0	0	0	0	0	0	0	0	0	0	0	0	0	0	0	0	0	0	0	0	0	0
PIGN	0	0	0	0	0	0	0	0	0	0	0	0	0	0	0	0	0	0	0	0	0	0	0	0	0	0	0	0	0	0	0	0	0	0	0	0
BAG4	0	0	0	0	0	0	0	0	0	0	0	0	0	0	0	0	0	0	0	0	0	0	0	0	0	0	0	0	0	0	0	0	0	0	0	0
AHSA1	0	0	0	4101.88	7688.4	0	0	0	0	4574.22	0	0	0	0	0	0	0	0	0	0	0	0	0	0	0	0	0	0	0	0	0	0	0	0	0	0
PARN	0	0	0	0	0	0	0	0	0	0	0	0	0	0	0	0	0	0	0	0	0	0	0	0	0	0	0	0	0	0	0	0	0	0	0	0
PSMG1	0	0	0	0	0	0	0	0	0	0	0	0	0	0	0	0	0	0	0	0	0	0	0	0	0	0	0	0	0	0	0	0	0	0	0	0
FMNL1	12981.2	0	0	0	16526.1	8849.84	10700.6	0	0	11532.8	10256.7	7313.22	11426.4	12452	0	11184.8	6632.84	0	0	0	9798.56	0	0	0	0	0	0	0	0	0	0	0	0	0	0	0
FMNL1.1	0	0	0	0	0	0	0	0	0	0	0	0	0	0	0	0	0	0	0	0	0	0	0	0	0	0	0	0	0	0	0	0	0	0	0	0
SGPL1	0	0	0	0	0	0	0	0	0	4014.2	0	0	0	0	0	0	0	0	0	0	0	0	0	0	0	0	0	0	0	0	0	0	0	0	0	0
CTDNEP1	0	0	0	0	0	0	0	2991.68	0	0	0	0	0	0	0	0	0	0	0	0	0	0	0	0	0	0	0	0	0	0	0	0	0	0	0	0
NSA2	0	0	0	0	0	0	0	0	0	0	0	0	0	0	0	0	0	0	0	0	0	0	0	0	0	0	0	0	0	0	0	0	0	0	0	0
H6PD	4902.91	0	0	0	0	0	0	0	0	4352.67	0	0	0	0	0	0	0	0	5455.63	0	4994.59	0	0	0	3900.97	0	0	0	0	0	0	0	0	0	0	0
SEC24A	1334.98	0	0	0	0	0	0	0	0	0	0	0	0	0	0	0	0	0	0	0	0	0	0	0	0	0	0	0	0	0	0	0	0	0	0	0
SEC24B	2489.79	0	0	3134.28	0	0	0	2321.95	0	2023.05	2186.16	0	0	0	0	0	0	0	0	0	0	0	0	0	2274.29	0	0	0	0	0	0	0	0	2564.49	0	0
VNN1	5194.66	3810.28	0	0	0	0	0	0	0	2470.58	0	0	3698.98	0	0	0	0	0	0	0	0	0	0	0	0	0	0	0	0	0	0	0	0	0	0	0
VNN2	0	0	0	0	0	0	0	0	0	0	0	0	0	0	0	0	0	0	0	0	0	0	0	0	0	0	0	0	0	0	0	0	0	0	0	0
CBX6	0	0	0	0	0	0	0	0	0	0	0	0	0	0	0	0	0	0	0	0	0	0	0	0	0	0	0	0	0	0	0	0	0	0	0	0
MPC2	5981.28	5203.17	0	0	5251.75	19580.2	14074.9	10479.1	0	3335.9	5401.8	5764.9	4538.65	7908.54	0	0	0	0	0	14826.7	7367.64	0	0	0	4789.46	0	0	0	0	0	0	0	0	0	0	0
ETHE1	4509.55	5268.21	0	0	11810.9	0	4494.64	8522.22	0	7596.82	7213.27	6317.08	0	0	0	6852.28	4327.42	0	4065.14	0	6726.71	0	0	0	0	0	0	0	0	0	0	0	0	0	0	0
ACSL3	0	0	0	0	2875.39	0	0	0	0	0	2307.77	0	0	0	0	0	0	0	0	0	0	2376.49	0	0	0	0	0	0	0	0	0	0	2308.92	0	0	0
POLR1A	0	0	0	0	0	0	0	0	0	0	0	0	0	0	0	0	0	0	0	0	0	0	0	0	0	0	0	0	0	0	0	0	0	0	0	0
PCNT	0	0	0	0	0	853.598	0	0	0	0	0	0	0	0	0	0	0	0	0	0	0	0	0	0	0	0	0	0	0	0	0	0	0	0	0	0
YEATS4	0	0	0	0	0	0	0	0	0	0	0	0	0	0	0	0	0	0	0	0	0	0	0	0	0	0	0	0	0	0	0	0	0	0	0	0
ADCY5	0	0	0	0	0	0	0	0	0	0	0	0	0	0	0	0	0	0	0	0	0	0	0	0	0	0	0	0	0	0	0	0	0	0	0	0
CNOT4	0	0	0	0	0	0	0	0	0	0	0	0	0	0	0	0	0	0	0	0	0	0	0	0	0	0	0	0	0	0	0	0	0	0	0	0
STAMBP	0	0	0	0	0	0	0	0	0	0	0	0	0	0	0	0	0	0	0	0	0	0	0	0	0	0	0	0	0	0	0	0	0	0	0	0
NFATC1	0	0	0	0	0	0	0	0	0	0	0	0	0	0	0	0	0	0	0	0	0	0	0	0	0	0	0	0	0	0	0	0	0	0	0	0
ASMTL	0	0	0	0	6621.76	1497.78	0	0	0	2367.34	0	0	0	2735.11	0	0	1566.27	0	0	0	2562.64	0	0	0	1629.07	0	0	0	0	0	0	0	0	0	0	0
CDS2	0	0	0	0	0	0	0	0	0	0	0	0	0	0	0	0	0	0	0	0	0	0	0	0	0	0	0	0	0	0	0	0	0	0	0	0
CEP43	0	0	0	0	0	0	0	0	0	0	0	0	0	0	0	0	0	0	0	0	0	0	0	0	0	0	0	0	0	0	0	0	0	0	0	0
BRD1	0	0	0	0	0	0	0	0	0	0	0	0	0	0	0	0	0	0	0	0	0	0	0	0	0	0	0	0	0	0	0	0	0	0	0	0
POP4	0	0	0	0	0	0	0	0	0	0	0	0	0	0	0	0	0	0	0	0	0	0	0	0	0	0	0	0	0	0	0	0	0	0	0	0
LY86	0	0	0	0	0	0	0	0	0	0	0	0	0	0	0	0	0	0	0	0	0	0	0	0	0	0	0	0	0	0	0	0	0	0	0	0
RAB3D	0	0	0	0	0	0	0	0	0	0	0	0	0	0	0	0	0	0	0	0	0	0	0	0	0	0	0	0	0	0	0	0	0	0	0	0
SNAP29	0	0	0	0	3869.12	0	0	0	0	1923.62	0	0	0	0	0	0	0	0	0	0	0	0	0	0	0	0	0	0	0	0	0	0	0	0	0	0
OXSR1	0	0	0	0	6108.07	0	0	0	0	6922.69	4523.49	0	0	6410.04	0	3845.06	0	5272.88	0	0	7432.14	0	0	0	4943.56	0	0	0	0	0	0	0	0	3262.36	0	0
GGPS1	0	0	0	0	0	0	0	0	0	0	0	0	0	0	0	0	0	0	0	0	0	0	0	0	0	0	0	0	0	0	0	0	0	0	0	0
LDOC1	0	0	0	0	0	0	0	0	0	0	0	0	0	0	0	0	0	0	0	0	0	0	0	0	0	0	0	0	0	0	0	0	0	0	0	0
HSPA4L	0	0	0	0	0	0	0	0	0	0	0	0	0	0	0	0	0	2598.53	0	0	0	0	0	0	1777.91	0	1938.81	0	0	0	0	0	0	2139.74	0	0
PTBP3	0	0	0	0	0	0	0	0	0	0	0	0	0	0	0	0	0	0	0	0	0	0	0	0	0	0	0	0	0	0	0	0	0	0	0	0
LSM8	3653.37	0	0	4152.2	3185.41	1383.05	0	4288.29	0	3434.94	2200.17	0	6376.46	0	0	1982.13	2220.03	0	0	0	2352.69	0	4042.03	0	2189.07	0	0	5253.64	0	0	0	0	5789.85	3192.01	4308.37	0
AP2A1	3420.83	3266.79	0	0	5187.27	0	3543	4687.88	0	4147.82	4368.03	3757.06	0	0	0	3259.59	0	0	0	0	3316.11	3512.25	0	0	0	0	0	3886.26	0	0	0	0	0	0	0	0
WIZ	0	0	0	0	0	0	0	0	0	0	0	0	0	0	0	0	0	0	0	0	0	0	0	0	0	0	0	0	0	0	0	0	0	0	0	0
RIGI	0	0	0	0	0	0	0	0	0	0	2438.91	0	0	0	0	0	0	0	0	0	0	0	0	0	0	0	0	0	0	0	0	0	0	0	0	0
STAU1	0	0	0	0	0	0	0	0	0	0	0	0	0	0	0	0	0	0	0	0	1888.2	0	0	0	0	0	0	0	0	0	0	0	0	0	0	0
TMEM50A	0	0	0	0	3170.71	0	0	0	0	0	0	0	0	0	0	0	0	0	0	0	0	0	0	0	0	0	0	0	0	0	0	0	0	0	0	0
CAVIN2	0	0	0	0	0	0	0	0	0	0	0	0	0	0	0	0	0	0	12284.8	0	0	0	0	0	0	0	0	0	0	0	0	0	0	0	0	0
BAG2	0	0	0	0	0	0	0	0	0	0	0	0	0	0	0	0	0	0	0	0	0	0	0	0	0	0	0	0	0	0	0	0	0	0	0	0
BAG3	0	0	0	0	0	0	0	0	0	0	0	0	0	0	0	0	0	0	0	0	0	0	0	0	0	0	0	0	0	0	0	0	0	0	0	0
MAP4K4	0	0	0	0	0	0	0	0	0	0	0	0	0	0	0	0	0	0	0	0	0	0	0	0	0	0	0	0	0	0	0	0	0	0	0	0
MLYCD	0	0	0	0	0	0	0	0	0	3491.16	2793.31	0	0	0	0	0	0	0	0	0	0	0	0	0	3341.28	0	0	0	0	0	0	0	0	0	0	0
CRYZL1	0	0	0	0	2917.51	0	0	0	0	1738.34	0	0	0	0	0	0	0	0	0	0	2399.66	0	0	0	0	0	0	0	0	0	0	0	0	0	0	0
AIFM1	10484.5	10014.1	0	7270.36	12565.6	39740.8	19612.3	13777.9	0	10050.3	7832.87	8288.1	7308.64	12277	0	8602.16	10732.9	0	9179.22	19449.6	9104.13	4405.85	0	0	8465.44	0	0	0	0	0	0	0	7487.62	7324.66	0	0
CLIC3	0	0	0	0	0	0	0	0	0	0	0	0	0	0	0	0	0	0	0	0	0	0	0	0	0	0	0	0	0	0	0	0	0	0	0	0
EML2	0	0	0	0	2694.94	0	0	0	0	0	0	0	0	0	0	0	0	0	0	0	0	0	0	0	0	0	0	0	0	0	0	0	0	0	0	0
NUDT14	0	0	0	0	0	0	0	0	0	0	0	0	0	0	0	0	0	0	0	0	0	0	0	0	0	0	0	0	0	0	0	0	0	0	0	0
BPNT1	0	0	0	0	0	11066.9	0	0	0	0	0	0	0	0	0	0	0	0	0	0	0	2771.69	0	0	0	0	0	0	0	0	0	0	0	0	0	0
FADS2	0	0	0	0	0	0	0	0	0	0	0	0	0	0	0	0	0	0	0	0	0	0	0	0	0	0	0	0	0	0	0	0	0	0	0	0
DDAH2	0	0	0	0	4278.38	0	0	0	0	0	0	0	0	0	0	0	0	0	0	0	5281.17	0	0	0	0	0	0	0	0	0	0	0	0	0	0	0
ABHD16A	0	0	0	0	1812.3	0	0	0	0	0	0	0	0	0	0	1910.1	0	0	0	0	0	0	0	0	0	0	0	0	0	0	0	0	0	0	0	0
C6orf47	0	0	0	0	0	0	0	0	0	0	0	0	0	0	0	0	0	0	0	0	0	0	0	0	0	0	0	0	0	0	0	0	0	0	0	0
TXNDC12	9547.26	11967	0	0	13786.1	6330.99	0	10436.3	0	9500.47	0	9475.9	7922.21	0	0	13690.4	0	0	12675.9	0	8211.79	0	0	0	0	0	0	0	0	0	0	0	7894.67	0	0	0
ECD	0	0	0	0	0	0	0	0	0	0	0	0	0	0	0	0	0	0	0	0	0	0	0	0	0	0	0	0	0	0	0	0	0	0	0	0
SYF2	0	0	0	0	0	0	0	0	0	0	0	0	0	0	0	0	0	0	0	0	0	0	0	0	0	0	0	0	0	0	0	0	0	0	0	0
CBX7	0	0	0	0	0	0	0	0	0	0	0	0	0	0	0	0	0	0	0	0	0	0	0	0	0	0	0	0	0	0	0	0	0	0	0	0
MBD3	0	0	0	0	0	0	0	0	0	0	0	0	0	0	0	0	0	0	0	0	0	0	0	0	0	0	0	0	0	0	0	0	0	0	0	0
TOP3B	0	0	0	0	0	0	0	0	0	0	0	0	0	0	0	0	0	0	0	0	0	0	0	0	0	0	0	0	0	0	0	0	0	0	0	0
NUDT3	0	0	0	0	0	0	0	0	0	3377.56	6174.3	0	0	0	0	0	0	0	0	0	0	0	0	0	0	0	0	0	0	0	0	0	0	0	0	0
BCL10	0	0	0	0	0	0	0	0	0	0	0	0	0	0	0	0	0	0	0	0	0	0	0	0	0	0	0	0	0	0	0	0	0	0	0	0
NDUFB10	6730.13	14817.5	0	9358.36	9037.83	0	0	13835.4	0	11218.1	11177.6	0	0	10372.2	0	9464.81	11171	0	0	0	7495.04	10252.5	0	0	9363.5	0	0	9551.95	15580.6	0	0	0	11569	8483.64	0	8064.64
CLPTM1	0	0	0	0	0	0	0	0	0	0	0	0	0	0	0	0	0	0	0	0	0	0	0	0	0	0	0	0	0	0	0	0	0	0	0	0
ZBED1	0	0	0	0	0	0	0	0	0	0	0	0	0	0	0	0	0	0	0	0	0	0	0	0	0	0	0	0	0	0	0	0	0	0	0	0
MOCS2	0	0	0	0	0	0	0	0	0	0	0	0	0	0	0	0	0	0	0	0	0	0	0	0	0	0	0	0	0	0	0	0	0	0	0	0
TOMM40	9141.16	6862.5	0	0	8135.08	0	7616.32	9004.07	0	8876.29	7906.85	0	7094.11	0	0	0	0	0	0	0	6900.89	0	0	0	9026.58	0	0	0	0	0	0	0	0	7178.85	0	0
PEX11B	2140.96	0	0	0	0	0	0	0	0	1949.48	1497.3	0	0	0	0	0	0	0	0	0	0	0	0	0	0	0	0	0	0	0	0	0	0	0	0	0
PAK4	0	0	1318.14	0	0	0	0	0	0	0	0	0	0	0	0	0	0	0	0	0	0	0	0	0	0	0	0	0	0	0	0	0	0	0	0	0
CHEK2	0	0	0	0	0	0	0	0	0	0	0	0	0	0	0	0	0	0	0	0	0	0	0	0	0	0	0	0	0	0	0	0	0	0	0	0
ACTL6A	0	0	0	0	9268.51	0	0	9335.34	0	0	9014.02	0	0	0	0	0	0	0	0	0	0	0	0	0	0	0	0	0	0	0	0	0	0	7675.6	0	0
MOCS2.1	0	0	0	0	0	0	0	0	0	0	0	0	0	0	0	0	0	0	0	0	0	0	0	0	0	0	0	0	0	0	0	0	0	0	0	0
CYB5A	0	0	0	0	3659.01	0	0	0	0	0	0	0	0	0	0	0	0	0	0	0	0	0	0	0	0	0	0	9316.33	0	0	0	0	0	0	0	0
LDHA	72940.1	32117.9	22516.8	81621	393384	118381	56246.9	31884.2	0	118100	122300	44247.1	75492.4	96174.9	0	92732.1	20819.5	82283.6	166441	210353	89647.6	108386	78020.3	54927.3	92541	74845.5	143381	82495.6	99305.3	78122.8	97264.8	0	69381.3	68636.2	106744	62212.3
ALDH1A1	0	0	0	0	0	0	0	0	0	19956.5	0	0	15894.7	10238.1	0	17413.7	0	22786.9	19350.8	0	0	53979.9	83263.5	24983.5	19775.3	91995.8	20187.3	0	26699.5	0	56299.2	0	23412.3	22942.1	25492.7	25791.8
GLUD1	39474.1	40949	35697.9	15886.9	51256.3	16667.9	25059.3	50591.5	0	26211.1	22891.9	33065.2	30890.4	36705.8	0	25050.7	37648.8	0	28897.3	16124.2	29228.2	12479.7	8557.74	0	0	0	0	16265	14845.3	0	0	0	0	0	0	0
DHFR	0	0	0	0	0	0	0	0	0	0	0	0	0	0	0	0	0	0	0	0	0	0	0	0	0	0	0	0	0	0	0	0	0	0	0	0
CYB5R3	37518.7	25342.8	0	24328.8	37297.1	24446	33726	23588.7	0	15664	34920	26544.8	23754.1	28336.2	0	21471.2	26041.2	32025.5	54365.8	53320.9	24905.3	31396.5	31582.1	0	39444.1	25054.7	27718.3	86849	32159.3	0	21351.8	0	25160.3	23696	0	27478.9
GSR	0	0	0	0	0	4670.5	0	0	0	0	0	0	0	0	0	0	0	0	0	0	0	0	0	0	0	0	0	0	0	0	0	0	0	0	0	0
MT.CO1	0	0	0	0	10576	0	0	11566.2	0	0	0	0	0	0	0	0	0	0	0	0	0	0	0	0	0	0	0	0	0	0	0	0	0	0	0	0
MT.CO2	45209.2	43227.3	27250.6	19535.2	38572.4	22573	31410.8	56772.9	54678.7	30620.7	28933	31050.9	35677.7	49393.4	18279.6	32490	37807.3	21173.4	28807.6	0	18232.7	18713.9	29071	0	30543.9	17537.2	19959.5	25340.6	0	0	24638.9	50226.3	19820.7	20854.7	0	25318.6
MT.CO3	0	0	0	0	0	0	0	0	0	0	0	0	0	0	0	0	0	0	0	0	0	0	0	0	0	0	0	0	0	0	0	0	0	0	0	0
SOD1	0	0	0	48198.7	8639.94	0	8066.06	0	0	0	6354.02	0	0	0	0	0	0	11308.8	0	0	0	0	22307.6	0	10548.4	49512.8	0	0	15960	0	0	115216	11137.8	12443.1	0	14375.7
CP	0	0	0	0	0	0	0	3206.95	0	0	0	0	0	0	0	0	0	0	0	0	0	0	0	0	0	0	0	0	0	0	0	0	0	0	0	0
F13A1	14105.5	83606.4	0	0	0	65911.3	52578.7	70270.5	0	94227.8	0	79140.3	0	51629.3	0	114290	0	0	0	0	149169	25615.5	0	0	0	0	0	0	0	0	0	0	0	0	0	0
PNP	9320.9	7422.03	0	9568.22	14466.1	28711.3	5311.44	0	0	35249.5	37944.7	0	6002.85	19510.1	0	28754.4	0	4399.88	6405.63	0	42569.8	6470.93	0	0	0	0	0	44216.7	0	0	0	0	4350.85	4108.6	0	5214.92
HPRT1	2537.14	0	0	0	25507.5	2188.75	2589.79	2270.21	0	10394.1	11211.7	0	0	6383.81	0	3518.65	0	0	0	0	7754.43	5504.52	0	0	3267.25	0	1949.08	7217.08	0	0	0	0	2207.13	2105.64	0	0
ABL1	0	0	0	0	0	0	0	0	0	0	0	0	0	0	0	0	0	0	0	0	0	0	0	0	0	0	0	0	0	0	0	0	0	0	0	0
EGFR	0	0	0	0	0	0	0	0	0	0	0	0	0	0	0	0	0	0	0	0	0	0	0	0	0	0	0	0	0	0	0	0	0	0	0	0
PGK1	49990.3	47420.6	0	56892	263348	109266	76296.3	46234.2	57818.9	163138	118461	37592	53822.4	98611.5	0	144123	0	77125.5	65009.5	56301.1	143382	97377.4	86722.5	91028.2	87969.5	108074	107475	164623	130516	88755	137723	87829.8	85056.5	88221.2	82090.5	80290
AK1	0	0	0	0	0	0	3062.68	0	0	0	0	0	0	0	0	0	0	0	0	0	0	2563.57	0	0	0	0	0	0	3446.4	0	0	0	0	2458.75	0	0
HP	0	7155.8	0	6307.63	0	0	0	0	0	0	0	9169.22	0	0	0	0	0	0	0	0	6348.92	0	0	0	0	0	0	0	0	0	0	0	0	0	0	0
CFD	0	0	0	0	0	0	0	0	0	0	0	0	0	0	0	0	0	0	0	0	0	0	0	0	0	0	0	0	0	0	0	0	0	0	0	0
CFB	0	0	0	0	0	0	0	0	0	0	0	0	0	0	0	0	0	0	0	0	0	0	0	0	0	0	0	0	0	0	0	0	0	0	0	0
ADA	0	0	0	0	0	0	0	0	0	0	0	0	0	0	0	0	0	0	0	0	0	0	0	0	0	0	0	0	0	0	0	0	0	0	0	0
MT.ATP6	36505.7	22875.8	36086.6	29619.6	26494.5	15276.8	21733.1	40106.9	0	25736.9	23696.8	40545.4	0	47077.9	0	33595.4	0	0	33622.8	0	24119.6	22714.6	25050.6	0	20818.7	0	17570.6	22723.2	25266.8	0	0	0	24019.4	31061.3	29579.6	12512.5
CA1	35063.6	0	0	4824.33	0	0	0	4622.07	0	0	0	0	0	5834.13	0	0	0	0	0	0	0	0	0	0	0	0	0	0	0	0	0	0	0	0	0	0
CA2	2522.36	0	0	2732.75	46183.7	0	0	0	0	2490.31	3622.95	0	0	0	0	1620.07	0	0	0	0	1521.85	0	0	0	0	0	0	159253	7608.05	0	0	0	0	0	0	0
ASS1	0	0	0	0	0	0	0	0	0	0	0	0	0	0	0	0	0	0	0	0	0	0	0	0	0	0	0	0	0	0	0	0	0	0	0	0
OAS1	0	7777.66	0	0	0	0	0	0	0	0	0	0	0	0	0	0	0	0	0	0	0	0	0	0	0	0	0	0	0	0	0	0	0	0	0	0
SERPINA1	0	10057.7	0	7220.15	0	0	0	7872.8	0	0	0	7354.81	0	2797.23	0	0	0	0	0	0	2316.98	0	0	0	0	0	0	0	0	0	0	0	0	0	0	0
SERPINA3	0	0	0	0	0	0	0	0	0	0	0	2379.79	0	0	0	0	0	0	0	0	0	0	0	0	0	0	0	0	0	0	0	0	0	0	0	0
AGT	0	0	0	0	0	0	0	0	0	0	0	0	0	0	0	0	0	0	0	0	0	0	0	0	0	0	0	0	0	0	0	0	0	0	0	0
A2M	0	0	0	0	0	0	0	0	0	0	0	0	0	0	0	0	0	0	0	0	0	0	0	0	0	0	0	0	0	0	0	0	0	0	0	0
C3	0	0	0	0	15479.8	15193.1	0	14520	0	0	0	15902.4	0	15528.3	0	0	0	0	0	0	0	0	0	0	0	0	0	0	0	0	0	0	0	0	0	0
CST3	13092.3	0	0	0	4461.15	0	0	5425.4	0	11458.2	0	0	0	0	0	0	0	0	0	0	5353.8	0	0	0	1847.63	0	0	0	0	0	0	0	0	0	0	0
CSTA	16650.8	14210.2	33165.8	1740000	20759.6	11137	44101.2	10277.7	62883.9	16915	0	0	16561.8	16578.1	0	25722	11039.2	0	0	0	16462.7	54832.8	20871.8	0	0	0	0	17838.8	0	151282	0	0	0	9343.25	0	0
FOS	0	0	0	0	2194.22	0	0	0	0	2802.3	0	0	0	0	0	0	0	0	0	0	1724.63	0	0	0	0	0	0	0	0	0	0	0	0	0	0	0
NRAS	0	0	0	0	0	0	0	0	0	0	0	0	0	0	0	0	0	0	0	0	0	0	0	0	0	0	0	0	0	0	0	0	0	0	0	0
HRAS	0	0	0	0	0	0	0	0	0	0	0	0	0	0	0	0	0	0	0	0	0	0	0	0	0	0	0	0	0	0	0	0	0	0	0	0
KRAS	0	0	0	0	0	0	0	0	0	0	3410.78	0	0	0	0	0	0	0	0	0	0	0	0	0	0	0	0	0	0	0	0	0	0	0	0	0
TGFB1	0	0	0	0	0	0	0	0	0	0	0	0	0	0	0	0	0	0	0	0	0	0	0	0	0	0	0	0	0	0	0	0	0	0	0	0
CD4	0	0	0	0	0	0	0	0	0	0	0	0	0	0	0	0	0	0	0	0	0	0	0	0	0	0	0	0	0	0	0	0	0	0	0	0
IGKC	0	0	0	49576.4	0	0	0	8881.81	0	0	0	0	0	0	0	0	0	0	0	0	0	0	0	0	0	0	0	0	0	0	0	0	0	0	0	0
TRA	0	0	0	0	0	3174.44	0	0	0	0	0	0	0	0	0	0	0	0	0	0	0	0	0	0	0	0	0	0	0	0	0	0	0	0	0	0
IGHG1	7300.89	37717.7	0	94783.8	0	0	0	49074.3	0	10515	0	81066.5	8673.85	5719.85	0	0	0	0	0	0	5761.23	0	0	0	0	0	0	0	0	0	0	0	0	0	0	0
IGHG2	0	14514	0	35166	0	0	0	33886.4	0	0	0	25739.8	0	0	0	0	0	0	0	0	8451.88	0	0	0	0	0	0	0	0	0	0	0	0	0	0	0
HLA.B	11201.5	15358.3	0	0	12599.1	28155.7	16786.2	0	0	16359.2	17944.3	19030.6	0	18884.1	0	17260.3	10897.7	20686.6	24492.5	0	12765.3	0	0	0	12436.6	0	30658.9	32994.8	19334.3	0	0	0	8899.2	20960.5	0	0
HLA.DRA	96074.1	69252.6	0	50757.5	78381.9	29704	49942.9	127922	0	87529	107280	51529.9	40779.3	117215	0	66851.1	45733.7	0	13806.1	0	110050	0	0	0	0	0	0	0	0	0	0	25955.6	0	0	0	10378.5
HLA.DQA2	0	0	0	0	2012.21	0	0	0	0	0	0	0	0	0	0	0	0	0	0	0	0	0	0	0	0	0	0	0	0	0	0	0	0	0	0	0
HLA.DQA1	11054.2	7191.32	0	0	0	0	0	0	0	4016.9	9603.69	0	0	0	0	0	0	0	0	0	0	0	0	0	0	0	0	0	0	0	0	0	0	0	0	0
HLA.DRB1	23102.1	10768.9	0	0	2048.39	0	0	6619.59	0	20354.3	18712.8	0	0	14199.3	0	9041.02	0	0	0	0	11878.4	0	0	0	0	0	0	0	0	0	0	0	0	0	0	0
HLA.DQB1	8068.53	8218.37	0	0	0	0	8550.87	0	0	0	13574.7	0	0	0	0	0	0	0	0	0	0	0	0	0	0	0	0	0	0	0	0	0	0	0	0	0
HBD	26423.3	0	0	0	0	0	4796.4	0	0	0	0	0	0	0	0	0	0	0	0	0	0	0	0	0	0	0	0	0	0	0	0	0	0	0	0	0
COL1A1	0	0	0	0	0	0	0	0	0	1963.17	0	0	0	0	0	0	0	0	0	0	1961.69	0	0	0	0	0	0	0	0	0	0	0	0	0	0	0
COL2A1	0	0	0	0	0	0	0	0	0	0	0	0	0	0	0	0	0	0	0	0	0	0	0	0	0	0	0	0	0	0	0	0	0	0	0	0
COL3A1	0	0	0	0	0	0	0	0	0	0	0	0	0	0	0	0	0	0	0	0	0	0	0	0	0	0	0	0	0	0	0	0	0	0	0	0
COL4A1	0	17368.3	0	0	0	0	0	9639.51	0	14630.8	0	8475.06	0	0	0	0	0	0	0	0	10156.2	14847.1	0	0	0	0	0	0	0	0	0	0	0	0	0	0
CRYAB	0	0	0	0	0	0	0	0	0	0	0	0	0	0	0	0	0	0	0	0	0	0	0	0	0	9795.52	0	0	0	0	0	0	0	0	0	0
LMNA	54232.6	65107.6	55144.8	274310	166962	16978.7	39044.1	72597.8	81789.4	51454.9	10268.2	46372.8	177338	42836.3	16577.1	28382.8	144906	139055	646116	306365	60320.2	80947.1	71049.8	126345	150432	153616	93935.7	239106	87021.4	102615	133802	91353.4	58078.1	79363.3	92478.8	45770.8
LMNA.1	0	0	0	0	0	0	0	0	0	0	0	0	0	0	0	0	0	0	0	0	0	0	0	0	0	0	0	0	0	0	0	0	0	0	0	0
APOA1	0	0	0	2157.5	0	0	0	3726	0	0	0	9049.54	1373.37	0	0	0	0	0	0	0	0	0	0	0	0	0	0	0	0	0	0	0	0	0	0	0
APOE	0	0	0	0	0	0	0	0	0	0	0	0	0	0	0	0	0	0	0	0	0	0	0	0	0	0	0	0	0	0	0	0	0	0	0	0
APOC3	0	0	0	0	0	0	0	0	0	0	0	0	0	0	0	0	0	0	0	0	0	0	0	0	0	0	0	0	0	0	0	0	0	0	0	0
SLC4A1	0	0	0	0	0	0	0	0	0	0	0	0	0	0	0	0	0	0	0	0	0	0	0	0	0	0	0	0	0	0	0	0	0	0	0	0
C1QB	0	4676.65	0	0	0	0	0	0	0	0	0	0	0	0	0	0	0	0	0	0	0	0	0	0	0	0	0	0	0	0	0	0	0	0	0	0
C1QC	0	7330.19	0	0	0	0	0	0	0	0	0	0	0	0	0	8901.15	0	0	0	0	7589.07	0	0	0	0	0	0	0	0	0	0	0	0	0	0	0
C9	0	0	0	0	0	0	0	0	0	0	0	0	0	0	0	0	0	0	0	0	0	0	0	0	0	0	0	0	0	0	0	0	0	0	0	0
RBP4	0	0	0	0	0	0	0	0	0	0	0	0	4546.88	3049.08	0	0	0	0	0	0	0	0	0	0	0	0	0	0	0	0	0	0	0	0	0	0
ORM1	0	5044.42	0	3673.44	0	0	0	3828.48	0	0	0	7562.99	0	0	0	0	0	0	0	0	0	0	0	0	0	0	0	0	0	0	0	0	0	0	0	0
AHSG	0	0	0	0	0	0	0	0	0	0	0	0	0	0	0	0	0	0	0	0	0	0	0	0	0	0	0	0	0	0	0	0	0	0	0	0
TFRC	0	0	0	0	0	0	0	0	0	0	0	0	0	0	0	0	0	0	0	0	0	0	1362.35	0	0	1804.54	0	0	0	0	0	0	0	0	0	0
HPX	0	1643.84	0	3378.26	0	0	0	7916.53	0	0	0	3892.36	0	0	0	0	0	0	0	0	0	0	0	0	0	0	0	0	0	0	0	0	0	0	0	0
FTL	0	0	0	0	0	0	0	0	0	0	0	0	0	0	0	0	0	0	0	0	0	0	0	0	0	0	0	0	0	0	0	0	0	0	0	0
FTH1	0	0	0	0	0	0	0	0	0	0	0	0	0	0	0	0	0	0	0	0	0	0	0	0	4806.96	0	0	0	0	0	0	0	0	0	0	0
MT.ND1	0	0	27123.7	0	13854.9	10620.8	17566.3	0	0	0	0	35062.9	0	0	0	0	0	0	0	0	0	0	0	0	0	0	0	0	0	0	0	0	0	0	0	0
MT.ND2	0	0	0	0	13552	0	0	7022.45	0	6135.16	8057.86	0	0	0	0	0	0	0	19327.6	0	0	0	0	0	0	0	0	0	0	0	0	0	0	8889.34	0	12070
MT.ND4	16449.2	17369.2	0	0	13071.5	5171.69	7535.03	15814.6	9202.5	11450.1	12270.5	14087.1	0	6012.73	0	7278.32	16663.5	5739.42	20883.9	0	7678.05	12358	8463.37	0	14101.2	0	13829.4	15238.3	0	0	0	0	10167.1	13207.2	10003.8	12086.8
MT.ND5	9254.77	12196.7	0	0	6565.48	0	0	12366.6	0	6019.25	6693.22	0	6147.32	0	0	0	8041.38	0	0	0	0	0	0	0	8349.15	0	0	0	0	0	0	0	0	0	0	0
MT.ATP8	0	0	0	0	0	0	0	0	0	0	0	0	0	0	0	0	0	0	0	0	0	0	0	0	0	0	0	0	0	0	0	0	0	0	0	0
CAT	9399.08	4842.19	0	8843.37	30397.3	0	0	4670.07	0	14469.4	24902.1	0	0	4516.75	0	10109.4	3757.15	0	4736.4	0	16612.7	26598.9	0	0	0	0	0	4604.16	0	0	0	6456.52	0	0	0	0
RAF1	0	0	0	0	0	0	0	0	0	0	0	0	0	0	0	3625.2	0	0	0	0	0	0	0	0	0	0	0	0	0	0	0	0	0	0	0	0
GBA1	0	0	0	0	0	0	0	0	0	0	0	0	0	0	0	0	0	0	0	0	0	2351.51	0	0	2829.68	0	0	0	0	0	0	5450.83	0	0	0	0
FUCA1	0	0	0	4849.95	0	0	0	3473.15	0	5993.82	0	10211.5	0	0	0	0	0	0	0	0	7336.57	7220.87	7254.55	0	0	6118.6	5882.39	0	0	0	8857.08	0	7064.15	5705.93	0	0
ALDOA	29299.4	27654.7	0	40787	172803	73597.2	44078.9	16649.2	0	69321.4	57216.7	17118.9	33179.4	44029	0	79662.8	9639.49	44183.5	58727.3	88543.3	42744.5	50250.1	40482.3	39638.4	47048.6	35611	30863.2	76463	35474	113994	33528.3	33164.1	32707.5	41203.4	45324	43661.1
CSTB	14969.9	28167.7	12561.6	23970.6	70164.9	14794.4	61345.8	15329.7	0	65559.3	63385.8	41602.6	0	37058.3	6868.82	63325.4	0	75964.2	15893.6	0	61865.9	77561.9	82799.9	29740.3	103852	104792	60544.8	43066.2	84591	46185.5	104259	0	67743.8	103064	85854.5	59821.3
ANXA1	44806.3	64483.8	22626.4	27575.7	102574	57553.3	56770.9	97162	21680.7	173397	111886	36244.2	31271.8	154844	0	125190	0	22457.6	59228.2	44760.5	160987	50861.3	68026.6	42860	30995.4	48632	44175.9	65662.8	44626.5	47982.6	42271.2	48065.1	60652.2	30360.8	57652.3	42662.9
APOB	0	0	0	0	0	0	0	0	0	0	0	0	0	0	0	1443.29	0	0	0	0	0	0	0	0	0	0	0	0	0	0	0	0	0	0	0	0
NR3C1	0	0	0	0	0	0	0	0	0	0	0	0	0	0	0	0	0	0	0	0	0	0	0	0	0	0	0	0	0	0	0	0	0	0	0	0
SOD2	0	0	0	7482.22	0	0	0	0	0	0	0	0	0	0	0	0	0	7739.77	0	0	0	0	0	0	0	0	0	0	0	0	0	0	0	0	0	0
OAT	0	0	0	0	0	0	0	0	0	0	0	0	0	0	0	0	0	0	0	0	0	5052.79	0	0	7720.86	0	0	0	0	0	0	0	0	0	0	4236.94
HRG	0	0	0	0	0	0	0	0	0	0	0	0	0	0	0	0	0	0	0	0	0	0	0	0	0	0	0	0	0	0	0	0	0	0	0	0
THY1	0	0	0	0	0	0	0	0	0	0	0	0	0	0	0	0	0	0	0	25364.2	0	0	0	0	0	0	0	0	0	0	0	0	0	0	0	0
CD74	62024.2	62360.2	0	78799.6	76580.8	0	39204	82856	0	41650	57026.7	85531	102439	53756.7	0	40269.3	58754.9	0	13347.7	0	58120.4	0	0	0	5173.64	0	0	11642.2	0	0	0	0	0	0	0	0
S100B	0	0	0	0	0	0	0	0	0	0	0	0	0	0	0	0	0	0	0	0	0	0	0	0	12325.9	0	0	0	0	0	0	0	0	0	0	0
VWF	0	0	0	0	0	0	0	0	0	0	0	0	0	0	0	0	0	0	2274.13	0	0	0	0	0	0	0	0	0	0	0	0	0	0	0	0	0
TUBB4A	0	0	0	0	32073.7	0	0	9517.53	0	22166.3	23861.5	0	0	19832.4	0	10723.6	0	0	0	0	21623.5	19567.6	0	0	22464.8	0	0	55637.4	0	0	0	0	24442.4	19526.4	0	0
GAPDH	147546	86740.7	29002.3	225025	495939	202229	192483	91992.4	79688.8	323479	223090	70556.1	154711	247171	20767.6	286793	28724	226085	292386	570439	221340	274071	237437	190853	172119	244803	288944	294350	251701	298013	196085	372047	227708	207592	260640	246272
ASL	0	0	0	0	0	0	0	0	0	0	0	0	0	0	0	0	0	0	0	0	0	0	0	0	0	0	0	0	0	0	0	0	0	0	0	0
HLA.A	13577.7	14962.2	0	0	13027.6	28630.9	0	17435.7	0	17430.5	16041.5	22273.1	9902.94	13187.3	0	32118.2	0	0	12811.9	0	13213.9	0	15127.4	0	13887.1	0	0	31874.2	0	0	0	64657.7	0	17932.3	0	14038.7
HLA.DPB1	11630.7	17133.7	0	6955.47	29671.1	40416.6	21920.2	24433.1	0	17110.8	23578.4	14978.8	8290.76	16187.3	0	0	4572.48	0	0	0	21062.8	0	0	0	0	0	0	0	0	0	0	0	0	0	0	0
CAPNS1	12244.1	0	0	0	20589.6	12731.7	0	24104.8	0	34793.4	19046.2	0	0	10517.3	0	24271.9	0	10025.5	13308.7	0	23793.7	11117.3	0	0	10658.6	0	0	14217.4	0	0	0	0	0	22264.5	0	0
HSPB1	8283.63	0	0	16338.7	0	0	0	0	0	0	0	0	0	15507.3	0	11274.1	0	44290	74166.8	0	16966.2	8555.21	0	0	37231.1	29519.5	0	49126.5	0	0	0	0	0	0	12575.3	0
CYBB	19332.8	47054.6	0	13607	32294.7	0	32418.4	21354.1	0	44090.5	30917.5	34592.8	13397.8	15987.3	0	40996.7	12047.9	0	0	0	30702.2	0	0	0	0	0	0	0	0	0	0	0	0	0	0	0
RPN1	17554.3	16098.3	0	14037.5	20639.9	11538.5	15158.1	15523.5	0	17348.2	11720.1	14457.1	15953.6	16112.3	0	15208.1	14421.4	11106.6	14650.1	0	14513.5	13364.5	13367.4	0	12579.8	0	13111.6	14176.6	0	0	15504.1	17916.1	13075.4	11528.6	0	12673.4
RPN2	17510.9	15982.5	0	15094.5	22888.9	19385.3	14941.4	21456.4	0	14408.7	15699.2	20302.5	15119.5	15586.3	0	18861.6	19604.3	0	21274.9	0	16844.9	9877.59	13454.4	0	20058.8	0	12865.1	21599.2	11417.3	0	0	14146.8	12852.3	10135	10146.4	0
GNAI2	31674.8	49181.2	8761.16	33826.1	97636.5	31473.7	53648.8	52587.1	16395.9	84653.3	79931.9	47001.7	37212.5	75508.2	0	79941.2	34715.2	9005.38	24676.5	0	74100	12681.6	0	0	10926	0	0	33999	9683.3	0	0	0	0	11625.6	0	0
H2AC25	1040000	1090000	1690000	1320000	883981	950081	753471	1120000	2860000	676145	614556	981197	1400000	1100000	673526	776540	848662	799730	1060000	1850000	796088	1090000	916969	1700000	732477	1620000	1090000	1340000	906128	1750000	1820000	2530000	962663	919219	1060000	988758
SLC4A2	0	0	0	0	0	0	0	0	0	0	0	0	0	0	0	0	0	0	0	0	0	1717.94	0	0	0	0	0	0	0	0	0	0	1759.93	0	0	0
ATP1A1	13814.2	12327.1	0	11769.3	22405.8	23508.7	14240.7	9978.38	0	18310.3	20098.4	0	16660	13854.9	0	13973.8	13940.3	15658.4	17209.3	0	12776.4	23862.6	22039.4	0	22345.6	0	15063.9	15482.3	18115.1	0	0	25831.4	17409.1	19755.5	14117.9	20262
ATP1B1	0	3592.79	0	0	4632.63	3893.2	0	0	0	3797.18	4070.76	0	0	9562.36	0	4765.09	4660.97	3936.95	0	0	3671.48	3999.73	0	0	4271.37	0	0	0	0	0	0	0	0	3648.42	0	0
APP	0	0	0	0	0	0	0	0	0	0	0	0	0	0	0	0	0	0	0	0	0	0	0	0	0	0	0	0	0	0	0	0	0	0	0	0
ALDH2	86867.7	58215.3	0	42366.9	80724.2	16209.8	97663.3	70440.5	0	58400.6	90307.2	35744.2	76271.7	79304.2	0	61628.7	98024.3	64756	35620.8	0	21319.5	61053.2	39368	35184.2	68166.6	33333.1	57179.4	20015.9	33685.3	52857.6	39726.6	66802.1	50460.3	40397.9	25900.7	46178.3
ITGB2	18203.3	26464.1	0	0	16573.8	21739.8	24710.5	26473.5	0	29986.5	28248	0	0	28239.5	0	36206.1	15016.5	0	0	0	29136.5	0	0	0	0	0	0	0	0	0	0	0	0	0	0	0
S100A8	75070.4	26492.9	34629.8	143963	13664.3	30330	33581.1	14576.5	0	28744.3	10066.6	12501.9	0	0	0	143853	16029.1	38725.1	44056.9	116731	0	15743.5	16095.7	0	8092.66	0	0	0	0	0	0	16957.4	9076.04	0	0	0
HMGN1	0	0	0	0	0	0	0	0	0	0	0	0	0	0	0	0	0	0	0	0	0	0	0	0	0	0	0	0	0	0	0	0	0	0	0	0
SLC25A5	111622	121235	30073.7	37952	116769	221088	251561	126862	42269.4	96557.6	82264.6	97944.1	75072.9	125684	29547.5	73860	78891.7	43299.4	64727.6	294048	95048.6	45221.3	33282.9	30206.5	55892.7	26374.6	41968.8	65683.9	39098.1	0	26519.3	58645.7	56454.7	37834.6	34248.6	40140.7
ISG15	0	0	0	0	0	7609.68	0	0	0	2994.46	0	0	0	0	0	0	0	0	0	3790.13	0	0	0	0	0	0	0	0	0	0	0	0	0	0	0	0
MPO	0	0	0	3334.59	0	0	0	0	0	0	0	0	0	0	0	0	0	0	0	0	0	0	0	0	0	0	0	0	0	0	0	0	0	0	0	0
PCCA	3257.54	0	0	3047.08	0	5785.64	4628.13	0	0	0	0	0	0	0	0	0	0	0	0	0	3032.32	0	0	0	2582.11	0	0	0	0	0	0	0	0	0	0	0
PCCB	0	0	0	0	0	2289.22	0	0	0	0	0	0	0	0	0	0	0	0	0	0	0	0	0	0	2807.11	0	0	0	0	0	0	0	0	0	0	0
ALPL	0	0	0	0	0	0	0	0	0	0	0	0	0	0	0	0	0	0	0	0	0	0	0	0	0	0	0	26643.8	0	0	0	0	0	0	0	0
EIF2S1	0	0	0	0	11470.3	0	0	11062.9	0	13584	10135.4	0	0	0	0	0	0	0	0	0	11174.4	12080.6	0	0	0	0	0	0	0	0	0	0	10708.9	0	0	0
HMGN2	0	0	0	0	0	0	0	0	0	0	0	0	0	0	0	0	0	0	0	0	0	0	0	0	0	0	0	0	0	0	0	0	0	0	0	0
FGF1	0	0	0	0	0	0	0	0	0	0	0	0	0	0	0	0	0	0	0	0	0	0	0	0	0	0	0	0	0	0	0	0	0	0	0	0
RPLP1	36794.5	0	0	0	58369.1	0	54961.5	0	0	62905.4	81373.4	72148.6	109021	186272	0	0	94865.6	54047	124409	0	0	76054.4	73810.2	0	70422.8	0	75587.8	84705.3	0	146089	116781	99206.6	78116.5	52071.4	0	75026.6
RPLP2	58374.8	44941.8	0	56020	85230.3	57561.9	49141.1	43695.7	0	70642.4	80953	39452.1	80660.6	63295.6	0	47025.7	47455	51774.1	75465.7	44156.2	58733.1	75679.5	74080.5	47729.5	73789.8	54418	84815	69085.3	66021.7	51252.7	71755.8	56366	62759.1	47468.3	78178.7	60766.2
RPLP0	38286.1	29046.5	0	27671.9	48544.9	29090.8	34732.5	29992.4	24654.6	38506.2	48525.5	35344.3	45110.1	36716.4	0	26632	30990.2	25399.9	52982.8	25907.2	38023.1	48284.6	40891.7	0	44853.8	41659.5	41013.2	41586.2	41705.6	40884.5	41393.9	33797.7	43865.5	29340.4	41734.6	33060.2
JUN	0	0	0	0	0	0	0	0	0	0	0	0	0	0	0	0	0	0	0	0	0	0	0	0	0	0	0	0	0	0	0	0	0	0	0	0
FABP3	0	0	0	0	0	0	0	0	0	0	0	0	0	0	0	0	0	0	0	0	0	0	0	0	0	0	0	0	0	0	0	0	0	0	0	0
POLR3D	0	0	0	0	0	0	0	0	0	0	0	0	0	0	0	0	0	0	0	0	0	0	0	0	0	0	0	0	0	0	0	0	0	0	0	0
SSB	20434	14179	0	21224.2	15944.5	16041.5	14925.1	16932.2	0	15390.5	14679.6	10752.3	35029	25646.2	0	16191.6	15204.9	15674.9	21349.2	24140.8	15840.4	19789.6	18581.4	17184	22405.1	16122.7	19939.5	25103.2	19205.4	15785.5	19931.4	0	21623	16720.8	16284.5	16317.1
HLA.DQB2	0	0	0	11707.6	25455.2	0	0	0	0	0	0	0	13000.3	0	0	0	0	0	0	0	0	0	0	0	0	0	0	0	0	0	0	0	0	0	0	0
SERPIND1	0	0	0	0	0	0	0	0	0	0	0	0	0	0	0	0	0	0	0	0	0	0	0	0	0	0	0	0	0	0	0	0	0	0	0	0
TFAP2A	0	0	0	0	0	0	0	0	0	0	0	0	0	0	0	0	0	0	0	0	0	0	0	0	0	0	0	0	0	0	0	0	0	0	0	0
ITGB1	0	0	0	0	0	0	0	0	0	5182.92	4492.16	0	0	0	0	0	0	0	0	0	0	4668.02	7092.4	0	0	0	6670.79	5571.81	6015.48	0	0	0	6790.34	0	0	0
PRKCB	0	0	0	0	18633.5	0	0	0	0	4598.53	5811.49	0	2563.04	0	0	0	0	0	0	0	4628.43	0	0	0	0	0	0	4157.53	0	0	0	0	0	0	0	0
CD1A	0	0	0	76847.8	112402	0	0	0	0	3674.7	0	0	87665.6	0	0	0	23279.2	0	0	0	0	0	0	0	0	0	0	0	0	0	0	0	0	0	0	0
UROD	0	3282.9	0	3364.39	4419.81	0	0	0	0	3811.28	0	0	3065.92	0	0	0	0	0	0	0	3316.59	3987.4	0	0	0	0	0	0	0	0	0	0	0	0	0	0
INSR	0	0	0	0	0	0	0	0	0	0	0	0	0	0	0	0	0	0	0	0	0	0	0	0	0	0	0	0	0	0	0	0	0	0	0	0
LCK	0	0	0	0	0	814.761	0	0	0	0	0	0	0	0	0	0	0	0	0	0	0	0	0	0	0	0	0	0	0	0	0	0	0	0	0	0
FYN	0	0	0	0	0	0	0	0	0	0	0	0	0	0	0	0	0	0	0	0	0	0	0	0	0	0	0	0	0	0	0	0	0	0	0	0
GLA	0	0	0	3290.33	0	0	0	0	0	2882.53	0	5107.27	0	0	0	0	0	0	0	0	0	5744.43	0	0	0	0	0	0	0	0	0	0	0	0	0	0
HLA.DOA	0	0	0	0	3347.04	0	0	0	0	0	0	0	0	0	0	0	3518.6	0	0	0	0	0	0	0	0	0	0	0	0	0	0	0	0	0	0	0
GSN	223409	108498	0	164077	830666	200459	213731	113888	55010.6	283184	211962	118784	113780	220935	0	219252	76564.3	81360.6	57493	111769	189459	46064.4	32438.3	0	70299.3	0	46972.9	71866.6	40354.7	0	41717.3	56549.3	38438.3	79716.4	43895.5	53872.8
RB1	0	0	0	0	0	0	0	0	0	0	0	0	0	0	0	0	0	0	0	0	0	0	0	0	0	0	0	0	0	0	0	0	0	0	0	0
PTMA	0	0	0	0	0	0	0	0	0	0	0	0	0	0	0	0	0	0	0	0	0	0	0	0	0	0	0	0	0	0	0	0	0	0	0	0
CDK1	0	0	0	0	0	0	0	0	0	0	0	0	0	0	0	0	0	0	0	0	0	0	0	0	0	0	0	0	0	0	0	0	0	0	0	0
ATP5F1B	112562	117763	83149.2	51001.5	102336	98783.8	105996	148578	126109	96235.4	88775.2	117504	67596	136981	35793.2	89058.8	85569.1	76561.1	96863.4	94764.5	76596.9	82676.8	96372.5	83744	109273	74008.6	85061.1	71929.1	72175.4	85995.5	77618.4	131165	80199.6	93855.7	82730.8	56261.2
S100A9	0	0	0	386433	0	22581.2	22841.1	0	0	114318	0	0	9927.8	0	0	345915	0	0	78936.9	0	0	18404.4	13592.5	0	0	21514.5	0	12952	0	0	12688.5	53121.6	12745.7	0	0	0
S100A6	71353.3	62583.8	55411.8	39396.9	151807	76751	84120.9	47496.7	0	109840	120590	0	0	67404.2	0	29524.3	0	56733.9	77380	0	99834.6	34097.5	0	0	0	0	0	0	0	0	0	0	0	0	0	0
APOA4	0	0	0	0	0	0	0	0	0	0	0	0	0	0	0	0	0	0	0	0	0	0	0	0	0	0	0	0	0	0	0	0	0	0	0	0
EIF4E	5796.69	0	0	0	8022.33	5252.02	0	0	0	10933.1	0	0	0	0	0	0	0	0	0	0	4358.76	8655.77	10582.9	0	9665.15	0	0	0	0	0	0	0	0	7656.11	0	0
ENO1	90238.1	77956.8	36950.8	83549.6	238351	316303	166403	63632.3	54322.8	269115	189058	85398.1	107662	181399	17507.1	229067	25157.9	173739	124649	158885	169233	179471	195254	250766	163579	210173	210332	157151	150785	158566	277697	500010	262783	279191	389209	208241
PYGL	0	0	0	0	0	0	0	0	0	4011.7	0	0	0	0	0	0	0	0	0	0	0	0	0	0	0	0	0	0	0	0	0	0	0	0	0	0
GPI	15772.3	11438.4	0	0	49590	17865.8	21552.2	12936.4	0	35784.8	28976.9	12925.7	0	27509	0	32951.4	0	17430	16831.9	15543.6	23122.6	22954.8	13999.2	0	19619.4	0	19787.9	14001.4	17175.6	0	18337.8	0	18910.6	24894	26216.6	14224.4
POLB	0	0	0	0	0	0	0	0	0	0	0	0	0	0	0	0	0	0	0	0	0	0	0	0	0	0	0	0	0	0	0	0	0	2813.46	0	0
NPM1	50780.3	43462.4	0	55336.7	42442.9	20981.2	0	61202.2	0	31383.5	30573.3	43721.9	67467	31236	0	27242.7	29189.3	37859.3	62172	35907	34550.5	99299.2	34492.4	0	49526.1	31445.4	47153.5	28802.7	29078.1	0	32237.6	100717	91126.6	50559.5	52796	55584.9
TPM3	126464	96991.8	0	135706	178660	179499	93688.4	93497	0	167340	136255	101353	105249	151198	0	117272	55635.7	129497	259097	267937	120639	47464	57995.4	0	40387.9	59763.7	69880.2	137979	60193.5	0	56384.2	155278	31953	99739.9	52193.7	44610.2
TPM3.1	0	0	0	0	0	0	0	0	0	0	0	0	0	0	0	0	0	0	0	0	0	0	0	0	0	0	0	0	0	0	0	0	0	0	0	0
ITGAV	0	0	0	0	0	2146.87	0	0	0	0	0	0	0	0	0	0	0	0	2441.65	0	0	0	0	0	0	0	0	0	0	0	0	0	0	0	0	0
HEXA	0	7938.35	0	7349.94	7041	10174	0	9424.44	0	13028.6	0	46115.1	0	5882.8	0	10697.6	0	6255.08	0	0	11329.3	6971.18	6461.1	0	0	0	0	0	6918.06	0	0	0	7017.12	6607.6	0	0
SERPINE2	0	0	0	0	0	0	0	0	0	0	0	0	0	0	0	0	0	0	0	0	0	0	0	0	0	0	0	0	0	0	0	0	0	0	0	0
EPHX1	15673	0	15541.9	0	10576.1	8936.08	0	0	0	0	0	9217.27	0	0	0	0	0	0	10582.1	12763.7	13290.1	0	0	0	9369.58	0	0	9563.88	0	0	0	0	0	8142.58	0	0
DBI	0	9401.7	0	0	49138.6	0	18096.1	11764.8	0	29871.4	28648.4	0	0	17843.4	0	30157.1	0	0	0	0	26565.9	12722.4	12572.2	0	46813.1	0	0	24491	17518.8	0	0	0	7130.14	24750.4	26911.6	22965.9
LDHB	28402.9	17081.3	0	7786.84	21549.3	51126.5	24692.6	13367.6	0	57270.9	54594.4	18719.1	18032.1	44683.6	0	37239	0	28352.7	25674	82349.1	59138.5	40540.2	27918.6	0	48481.5	28682.5	26772.2	58024.4	42788.7	21556	27047.2	25431.5	29286.2	38343.2	35770.4	33971.1
CENPB	0	0	0	0	0	0	0	0	0	0	0	0	0	0	0	0	0	0	0	0	0	0	0	0	0	0	0	0	0	0	0	0	0	0	0	0
GPX1	25291.4	43520.5	0	0	31545.9	0	19972.7	31590.7	0	58528.8	31301.6	0	0	47110.2	0	37423.4	0	0	0	0	40579.7	15708.9	31036.9	0	19417	0	0	26466.4	23097.6	0	0	0	18855.5	14622.8	0	0
PGK2	0	0	0	0	0	0	0	0	0	0	0	0	0	0	0	0	0	0	0	0	0	0	0	0	0	0	0	0	0	0	0	0	0	0	0	0
P4HB	40103.4	41793.9	0	44691.6	73921	23695.7	36115.3	47067.8	0	49453.8	25896.6	44147.3	53778.4	33355.5	0	45045.6	25873.1	33331.3	35378	37190.4	38266.9	41658.8	29473.9	32852.6	42077.3	0	34008.6	26366.5	28687.6	26750.2	30748.2	44023.2	30366.9	35016.5	33610.7	33534.3
H1.0	39075.9	67906.5	0	0	0	0	0	37282.1	0	15717.8	0	0	35050.7	54676.3	0	0	0	227498	96912.5	240290	0	388618	60400	800886	170865	821057	374512	124802	0	503098	796308	17703.1	239565	226417	301744	111749
ACYP1	0	0	0	0	0	0	0	0	0	0	0	0	0	0	0	0	0	0	0	0	0	0	0	0	0	0	0	0	0	0	0	0	0	0	0	0
FES	0	0	0	0	0	0	0	0	0	0	0	0	0	0	0	0	0	0	0	0	0	0	0	0	0	0	0	0	0	0	0	0	0	0	0	0
CSF1R	0	0	0	0	0	0	0	0	0	0	0	0	0	0	0	0	0	0	0	0	0	0	0	0	0	0	0	0	0	0	0	0	0	0	0	0
CTSD	7822.49	31917	28615.8	129300	10498.7	55747	40103.4	20624.4	57622	23026.7	15006.2	111060	0	13304.3	0	53486.3	0	33000.7	34272.6	0	23065.8	230018	58261	34712	42191.5	46951.1	39466.4	37271.7	24681.7	25773.2	33416.2	244660	72238.5	41440.1	28076.1	29776.9
ANXA2	166498	121308	107066	138746	280586	120082	131812	261546	94209.5	313072	180865	160439	108464	272703	63137.7	269076	81002.8	183325	745824	134289	249577	55303.4	32020.7	0	41181.9	33000.7	30054.6	155365	31020.6	45839.9	32827	222914	14899.5	70510.5	29998.9	14187.8
CAPN1	8836.65	9773.67	0	8235.15	14317.3	12388	10109.6	7711.32	0	17748	15433.1	0	7835.57	11578.4	0	19687.9	0	9308.61	20031.4	14978.7	15205.9	23286.1	12659	0	13096.1	0	0	7663.7	0	0	7517.43	0	7011.09	7871.75	0	0
TUBB	173000	167006	45707.7	171625	394943	152693	168250	91682.8	91887.7	281872	175577	114779	150122	231442	10247	216700	101023	185136	129942	205911	272356	139465	112477	139446	197974	96930.7	175004	231805	119381	110297	130982	152805	171306	232806	139607	213694
PSAP	0	0	0	0	0	0	0	0	0	3659.47	0	0	0	0	0	3694.22	0	0	0	0	1464.23	7117.13	0	0	0	0	0	0	0	0	0	0	0	0	0	0
HEXB	11903.8	13541	0	34728.9	13595.6	0	14647.1	18636.8	0	19478.7	9375.29	76223.8	0	10543.1	0	27803.6	0	11907	0	0	14317	29310.5	0	0	8294.3	0	0	11770.2	16021.7	0	9696.8	0	14869.4	11194.4	9261.76	5105.45
CTSL	0	0	0	0	0	0	0	0	0	0	0	17418.4	0	0	0	0	0	0	0	0	7354.15	7024.22	0	0	0	0	0	0	0	0	0	0	0	0	0	0
PFN1	357813	203761	35631	250733	1200000	559347	415784	145573	35878.8	645742	740261	122627	198155	485566	0	597496	40689.2	124734	120251	216968	634646	144580	109623	133030	129374	116696	132035	250986	107471	90861.4	126294	144423	108954	144158	123347	136722
BPGM	0	0	0	0	0	0	0	0	0	0	0	0	0	0	0	0	0	0	0	0	0	0	0	0	0	0	0	0	0	0	0	0	0	0	0	0
APRT	12885.7	12791.8	0	0	29377.7	13900.8	21461.6	0	0	23967.9	23417.1	0	0	21487.6	0	22063.8	0	0	0	0	13615.4	15533.8	26771.7	0	14937.2	0	0	14299.4	0	0	0	0	15784.5	0	18098.1	14412
CD3E	0	0	0	0	0	0	0	0	0	0	0	0	0	0	0	0	0	0	0	0	0	0	0	0	0	0	0	0	0	0	0	0	0	0	0	0
EPRS1	4615.15	0	0	0	6606.3	6421.74	0	0	0	4921.99	4820.07	0	0	5073.43	0	0	0	0	5635.12	0	5101.75	0	0	0	4528.67	0	0	5172.61	0	0	0	0	0	0	0	0
CTSB	0	41171.4	0	276524	30573.4	63963.9	28858.2	18096.1	0	39120.1	29663.3	143479	0	0	0	37006.6	0	0	0	0	17351	69404.7	37362.8	0	0	0	0	33539.1	46742.4	0	0	0	48965.6	32110.1	0	0
HSP90AA1	93685.5	69475.1	0	86627.5	158073	160926	99882.7	45544.9	0	115781	104085	67455	102143	90694.5	0	95438.5	59177.6	111843	95767.9	102578	102999	104848	91259.7	75042.6	105106	73515	91748.3	95146	89123.7	226702	71102.9	73933.5	78178.2	112057	83951.1	95554.9
GALT	0	0	0	0	0	0	0	0	0	0	0	0	0	0	0	0	0	0	0	0	0	0	0	0	0	0	0	0	0	0	0	0	0	0	0	0
HNRNPC	132997	140220	113083	166612	100327	99930.9	86799.2	137629	160179	80178	75885.3	135013	194998	104686	5724.59	100167	114072	118982	103309	101267	81338.4	143507	135368	168413	127394	98378.4	165766	109012	133107	144315	114908	248069	155974	165466	112378	176557
YES1	0	0	0	0	0	0	0	0	0	0	0	0	0	0	0	0	0	0	0	0	0	0	0	0	0	0	0	0	0	0	0	0	0	0	0	0
LYN	0	11976	0	0	21837.5	13386.7	14294.4	0	0	15267.6	17598.4	16041.8	0	16943.4	0	14770.8	0	0	0	0	20129.2	0	0	0	0	0	0	0	0	0	0	0	0	0	0	0
LYN.1	0	0	0	0	0	0	0	0	0	0	0	0	0	0	0	0	0	0	0	0	0	0	0	0	0	0	0	0	0	0	0	0	0	0	0	0
TPM2	0	0	0	0	0	0	0	0	0	0	0	0	0	0	0	0	0	0	0	35797.7	0	0	0	0	0	0	0	0	0	0	0	0	0	0	0	0
FH	13236	12605.4	8996	0	13237.1	9915.33	0	15598.1	0	9458.09	12435.4	0	14125.1	12911.3	0	14645.6	9380.97	9392.15	0	0	10352.2	10456.9	11158.3	0	6135.86	0	0	11976.4	10827	0	0	0	11152	12086.8	0	7291.52
ERCC1	0	0	0	0	0	0	0	0	0	0	0	0	0	0	0	0	0	0	0	0	0	0	0	0	0	0	0	0	0	0	0	0	0	0	0	0
THBS1	0	0	0	0	0	0	0	0	0	0	0	0	0	0	0	0	0	0	0	0	0	0	0	0	0	0	0	0	0	0	0	0	0	0	0	0
SP1	0	0	0	0	0	0	0	0	0	0	0	0	0	0	0	0	0	0	0	0	0	0	0	0	0	0	0	0	0	0	0	0	0	0	0	0
ZFX	0	0	0	0	0	0	0	0	0	0	0	0	0	0	0	0	0	0	0	0	0	0	0	0	0	0	0	0	0	0	0	0	0	0	0	0
IGF1R	0	0	0	0	0	0	0	0	0	0	0	0	0	0	0	0	0	0	0	0	0	0	0	0	0	0	0	0	0	0	0	0	0	0	0	0
COL1A2	0	0	0	0	0	0	0	0	0	0	0	0	0	0	0	0	0	0	0	0	0	0	0	0	0	0	0	0	0	0	0	0	0	0	0	0
ANXA6	26613	20425.9	66163.5	14908.2	18698.9	150507	15776	53521.7	13121.2	76580.7	55803	28043.4	10798.5	57077.1	9472.65	76456.6	4171.35	42247.7	31443.6	62466.2	57413.3	31956.4	26431.7	41347.6	54493	42150.1	28116.6	25456.2	21659.4	0	35152.7	40154.9	24273.7	25000.7	23456.3	20771.9
RHOC	0	0	0	0	36284.6	9321.6	0	14690.6	0	11865	0	0	0	0	0	9317.05	0	0	0	0	11371.2	0	0	0	0	0	0	0	0	0	0	0	0	0	0	0
NGFR	0	0	0	0	0	0	0	0	0	1846.17	0	0	0	0	0	0	0	0	0	0	0	12425.2	3999.07	0	0	4332.76	0	0	0	0	8265.82	0	2597.61	0	0	6494.53
ABCB1	0	0	0	0	0	0	0	0	0	0	0	0	0	0	0	0	0	0	2611.5	0	0	0	0	0	0	0	0	2849.58	0	0	0	0	0	0	0	0
SLC3A2	0	0	0	0	0	2967.77	0	0	0	2678.56	0	0	0	0	0	0	0	0	0	0	0	0	0	0	0	0	0	0	0	0	0	0	0	0	0	0
GUSB	0	0	0	0	0	0	0	0	0	0	0	0	0	0	0	0	0	0	0	0	0	2138.7	0	0	0	0	0	0	0	0	0	0	0	0	0	0
PFKM	0	0	0	0	3365.71	3059.08	0	0	0	0	0	0	0	0	0	0	0	0	0	0	2315.18	3638.86	3082.08	0	4055.91	0	4550.68	3322.05	0	0	0	0	3027.35	0	0	0
HSP90AB1	47316.5	36021.9	29799.7	39160.1	67041.5	84558.5	68242.1	25410.2	0	43553.7	44844	20571.4	43901.9	29576	0	35436.9	25919.4	23840.4	52083.5	0	51978.7	54052.5	36226.5	0	34613.7	30275.5	52572.7	52270.4	40309.3	0	0	50418.7	44821.7	42710.9	29486.3	43469.9
SRPRA	0	5501	0	0	6467.24	7087.24	6706.94	5862.8	0	5905.81	0	0	0	0	0	6328.66	0	0	0	0	0	0	0	0	5624.41	0	0	0	0	0	0	0	0	0	6197.03	0
ASNS	0	0	0	0	0	0	0	0	0	0	0	0	0	0	0	0	0	0	0	0	0	0	0	0	0	0	0	0	0	0	0	0	0	0	0	0
CTSG	0	0	0	0	0	0	0	0	0	0	0	0	0	0	0	0	0	0	0	0	0	0	0	0	0	0	0	0	0	0	0	0	0	0	0	0
HMBS	0	0	0	0	0	0	0	0	0	1086.67	0	0	0	0	0	0	0	0	0	0	0	0	0	0	0	0	0	0	0	0	0	0	0	0	0	0
PDHA1	4888.34	0	0	0	10615.4	0	0	11966.5	0	11717.4	0	0	10130.3	0	0	0	7363.5	0	0	0	7552.47	8943.87	0	0	4084.94	0	0	0	0	0	0	0	7914.75	14847	0	0
PLEK	0	0	0	0	0	11926.6	0	0	0	9709.84	10853.8	7667.99	0	9436.06	0	11838.2	0	0	0	0	10767.6	0	0	0	0	0	0	0	0	0	0	0	0	0	0	0
CD14	0	0	0	0	0	0	0	0	0	1829.98	0	0	0	0	0	0	0	0	0	0	0	0	0	0	0	0	0	0	0	0	0	0	0	0	0	0
COL4A2	0	0	0	0	0	0	0	0	0	0	0	0	0	0	0	0	0	0	0	0	0	0	0	0	0	0	0	0	0	0	0	0	0	2076.65	0	0
CYC1	9729.4	13329.2	0	0	8683.78	12735	0	11948.2	0	12808.2	6905.35	9682.06	8280.88	6744.73	0	11040	9104.99	0	0	0	9563.1	7293.99	9268.82	0	8277.27	0	0	9557.58	0	0	0	0	0	8037.05	0	0
PTPRC	10586.1	18783.4	19652.3	21290.2	37684.9	37004.3	25502.9	22687.7	34842.9	24138.9	30409.1	14287.1	24120.7	15739.7	0	27879.2	17159.5	0	0	0	19852.7	0	0	0	0	0	0	0	0	0	0	0	0	0	0	0
SNRPB2	0	0	0	0	0	0	0	0	0	0	0	0	0	0	0	0	0	0	0	0	2300.09	0	0	0	0	0	0	0	0	0	0	0	0	0	0	0
MELTF	0	0	0	0	0	0	0	0	0	0	0	0	0	0	0	0	0	0	0	0	0	0	0	0	0	0	0	0	0	0	0	0	0	0	0	0
SNRNP70	0	0	0	0	0	0	0	9349.48	0	6475.78	0	0	0	6859.55	0	0	0	0	0	0	4014.24	5154.77	0	0	0	0	9878.68	0	0	0	0	0	5173.41	6433.48	0	0
HCK	0	0	0	0	0	0	0	0	0	0	0	0	0	0	0	0	0	0	0	0	0	0	0	0	0	0	0	0	0	0	0	0	0	0	0	0
HCK.1	0	4641.75	0	0	7296.35	5314.42	6074.7	0	0	5712.91	4909.24	0	4774.76	5067.93	0	5018.66	0	0	0	0	5063.6	0	0	0	0	0	0	0	0	0	0	0	0	0	0	0
FCGR3A	0	0	0	0	0	0	0	0	0	0	0	0	0	0	0	0	0	0	0	0	0	0	0	0	0	0	0	0	0	0	0	0	0	0	0	0
NFIC	0	0	0	0	0	0	0	0	0	0	0	0	0	0	0	0	0	0	0	0	0	0	0	0	0	0	0	0	0	0	0	0	0	0	0	0
VIM	1180000	933518	381396	638957	1910000	664325	662710	1070000	1090000	667080	576444	655044	730162	859287	105721	610282	583870	51164.8	3590000	825051	557871	20449	103141	161011	101395	56336	17405.2	1130000	170789	131968	26881.4	94898.8	15918.8	312589	116251	39104.8
RPS17	0	0	0	0	10822.2	0	10525.1	0	0	10720.2	9672.98	0	0	0	0	0	0	0	0	0	0	8359.42	0	0	0	0	0	0	0	0	0	0	9356.11	0	0	0
GNAI3	95959.8	77502.3	69116.5	58577.2	83138	653596	413635	71939	89867.9	112628	117469	76412	73762.5	91975.6	0	121814	58893	32497.2	61334.4	316475	161892	62183.3	54324.4	63885.2	30416.1	0	0	44250.8	31179.5	0	0	49773.1	17991.3	18857.8	25931.6	0
ANXA5	61039.3	110188	0	67631.5	431763	42600.5	123012	151512	59331.3	233538	202906	75484.4	60926.8	164037	0	207631	27337.6	57072.6	55575.7	72830	231197	72836.2	100476	73136	71270.9	116193	95025.8	167535	85534.3	48002.7	163208	132010	53668.2	57997.3	82964.3	81697.4
RPSA	35707.5	30359.5	0	27831.1	43641.6	37185.4	19638.1	27497.1	0	40864	46839.5	38697	43237.8	36240.8	0	26868.6	21563.2	32651.7	56530.9	0	40697.6	40399.8	39653.1	36024.3	41713.6	26863.9	36009.6	32229.5	36545.6	31232.4	38652.7	55040.9	43860.5	34861.9	36136.4	42512.2
MRPL3	0	0	0	0	0	0	0	0	0	0	0	0	0	0	0	0	0	0	0	0	0	0	0	0	0	0	0	0	0	0	0	0	0	3283.6	0	0
SNRPA	8736.48	0	0	0	0	11949.9	0	0	0	6368.5	0	0	0	0	0	0	0	0	0	0	6455.2	6324.21	0	0	0	0	0	0	0	0	0	0	0	0	0	7959.99
FGF2	0	0	0	0	0	0	0	0	0	0	0	0	0	0	0	0	0	0	0	0	0	0	0	0	0	0	0	8469.95	0	0	0	0	0	0	0	0
ENO2	0	0	0	0	9010.59	1785.98	0	0	0	0	0	0	0	0	0	0	0	0	0	0	0	0	0	0	0	0	0	0	0	0	0	0	0	0	0	0
ACAA1	9523.84	3998.35	0	2682.71	11631.6	0	3986.18	2254.04	0	5725.2	13388.5	0	4275.05	4293.43	0	3904.06	3255.37	0	0	0	5645.88	0	0	0	4026.1	0	0	0	0	0	0	0	3165.18	0	0	0
SRP19	0	0	0	0	0	0	0	0	0	0	0	0	0	0	0	0	0	0	0	0	0	0	0	0	0	0	0	0	0	0	0	0	0	0	0	0
GSTP1	40341.7	45629.2	0	39372.9	93835.6	40959	61954.2	48883.4	0	154234	126482	39045	52946.2	128847	0	127035	0	111936	45066.2	57606.8	106311	114621	126043	64947.3	97160.8	108562	159940	79404	89020	45400.9	167561	0	109336	127332	78598.9	65725.6
SNRPC	0	0	0	0	0	0	0	7113.39	0	0	0	0	30077.5	0	0	0	0	0	0	0	0	0	0	0	0	0	0	0	0	0	0	0	0	0	0	0
MMP7	0	0	0	0	0	0	0	0	0	0	0	0	0	0	0	0	0	0	0	0	0	0	0	0	0	0	0	0	0	0	0	0	0	0	0	0
LGALS1	83781.8	125956	0	40473.8	198834	110790	124365	55873	95986.7	265805	190895	0	65082	70744.7	0	188801	39023.2	117470	31467.3	101148	232941	182767	132846	94742.9	104585	156265	143836	73661.7	137880	0	260353	120112	105830	171475	103080	78765.2
QDPR	6546.31	0	0	0	4339.33	5245.51	6447.63	0	0	5880.44	0	0	0	0	0	0	0	0	0	0	0	0	0	0	4216.61	0	0	0	0	0	0	0	0	0	0	0
HMGB1	105001	122243	0	80378.6	86216	42610.2	53099.1	85512.9	0	75434.1	82077.8	44199.4	114718	106566	0	80374.8	23400.4	42596.3	86808.8	32456.2	62209.2	134562	172126	99963.5	62360.2	79378.4	141356	139475	101443	223321	115001	0	148042	117841	111637	128037
RBP1	0	0	0	0	0	0	0	0	0	0	0	0	0	0	0	0	0	5467.3	0	0	0	0	0	0	0	0	0	0	0	0	0	0	0	0	0	2768.22
FBP1	0	0	0	0	0	0	0	0	0	32290.3	13642.5	0	0	19397.5	0	23388.3	0	0	0	0	14465	0	0	0	0	0	0	0	0	0	0	0	0	0	0	0
GNAO1	0	0	0	0	3000.45	0	0	0	0	0	0	0	0	0	0	0	0	0	0	0	0	0	0	0	0	0	0	0	0	0	0	0	0	0	0	0
SPARC	0	0	0	0	0	0	0	0	0	0	0	0	0	0	0	0	0	0	0	0	0	0	0	0	0	0	0	0	0	0	0	0	0	0	0	0
GSTM1	0	0	0	0	48521.2	8630.81	11262.2	0	0	14354.6	8533	0	5929.14	7409.08	0	0	0	6904.38	0	0	12992.4	7455.96	10821.1	0	11759.2	0	0	0	0	0	0	0	10397.7	0	0	0
TPM1	0	0	0	0	0	0	0	0	0	0	0	0	0	0	0	0	0	25662.4	0	10755.5	0	0	0	0	0	0	0	0	0	0	0	0	0	6280.34	0	0
TPM1.1	0	0	0	0	0	0	0	0	0	0	0	0	0	0	0	0	0	0	0	0	0	0	0	0	0	0	0	0	0	0	0	0	0	0	0	0
TPM1.2	0	0	0	0	0	0	0	0	0	0	0	0	0	0	0	4837.28	0	12279.8	5572.39	16360.2	0	0	0	0	0	0	0	0	0	0	0	0	0	11592	0	0
CLTA	5789.51	6353.33	0	0	0	0	0	0	0	6093.75	5877.62	6847.86	0	0	0	0	0	0	0	0	0	0	0	0	0	0	0	0	0	0	0	0	0	0	0	0
CLTB	0	0	0	0	0	0	0	0	0	0	0	0	0	0	0	0	0	0	0	0	0	0	0	0	0	0	0	0	0	0	0	0	0	0	0	0
ANXA4	15973.1	0	0	0	20724.4	12331.9	0	18475.9	0	32112	14983.4	0	15512.2	18936.5	0	18918.5	0	26620.9	18255.7	0	18353.5	20379.7	19006.8	0	29517.9	18738.5	19132.5	0	0	0	18565.6	0	17423.1	21022.3	19486.3	18838.1
CNP	0	0	0	0	10452.1	8175.48	0	8381.4	0	6879.71	7018.88	9540.61	0	9804.16	0	0	0	7550.25	11346.9	0	7184.96	0	0	0	0	0	10683.3	7367.09	0	0	0	0	8055.96	11021.8	0	0
HMOX1	22924.8	20284.6	0	0	0	27524.6	20267.1	21481.9	0	15000.8	0	0	0	0	0	18929	0	0	0	0	19283.2	0	0	0	0	0	0	0	0	0	0	0	0	0	0	0
DLD	0	3223.63	0	0	0	15989.2	6382.97	3832.03	0	4710.28	0	0	0	4119.13	0	0	0	0	4275.21	0	3424.9	5821.21	4183.09	0	5834.55	0	0	0	0	0	0	5646.88	0	3698.38	0	0
HNRNPA1	160672	147599	57105	191200	121560	109574	81804.7	146648	121981	106061	97822.9	123835	294072	126698	0	103498	88541.8	124506	102166	127864	113482	137085	195663	196334	133215	98436.4	202610	103534	148468	122458	175843	133663	196027	169786	175165	159674
SNRPA1	0	6339.02	0	6528.53	6752.36	5706.95	0	8457.42	0	6807.17	6890.62	0	7641.88	7467.02	0	0	8173.11	0	0	0	6801.38	10697.3	0	0	6960.63	0	0	6875.24	9405.51	0	0	0	8158.2	8025.24	0	0
CTSH	10411.1	17760.9	0	97597.9	44364	5245.42	6990.01	29456.1	0	36056.4	16496.1	20295.6	7133.45	10244	0	28929.9	8207.91	0	0	0	11545.9	14952	4184.38	0	0	0	0	0	0	0	0	0	0	0	0	0
COX6C	41339.8	24512.8	25981.3	16026.5	19429.3	242429	53916	29057.1	66868.3	24633.9	22393.8	16130.9	23230.2	22863.4	0	15145.2	15193.9	15783.6	18921.2	59278.4	38820.6	28087.4	24980.2	29886.5	19506.4	0	0	15018	0	0	0	0	0	0	0	0
TACSTD2	0	0	0	0	7619.97	0	0	0	0	0	0	0	0	0	0	0	0	0	0	0	0	0	0	0	0	0	0	0	0	0	0	0	0	0	0	0
FGR	0	0	0	0	0	0	0	0	0	0	2119.52	0	0	0	0	0	0	0	0	0	0	0	0	0	0	0	0	0	0	0	0	0	0	0	0	0
PARP1	9548.83	10386.1	6879.59	6803.31	8235.13	11159.7	6063.02	8560.09	14003	8207.26	8047.25	9669.22	13299.5	9151.58	0	0	8823.78	7539.02	7941.31	0	8786.9	7822.54	9071.46	0	9119.42	8669.73	7858.35	8367.28	8977.6	0	8372.63	0	8706.51	9598.78	9073.95	8452.5
POLA1	0	0	0	0	0	0	0	0	0	0	0	0	0	0	0	0	0	0	0	0	0	0	0	0	0	0	0	0	0	0	0	0	0	0	0	0
IFIT2	0	0	0	0	0	0	0	0	0	0	0	0	0	0	0	0	0	0	0	0	0	0	0	0	0	0	0	0	0	0	0	0	0	0	0	0
IFIT1	0	0	0	0	0	0	0	0	0	0	0	0	0	0	0	0	0	0	0	0	0	0	0	0	0	0	0	0	0	0	0	0	0	0	0	0
ALOX5	23417.5	17481.8	0	48201.2	40797.7	13872.3	16623.7	26744.6	0	16680.6	12852.2	20569.5	64409.4	19450.2	0	15080.1	34814.4	0	0	0	7791.07	0	0	0	0	0	0	0	0	0	0	0	0	0	0	0
UCHL1	0	0	0	0	0	0	0	0	0	0	0	0	0	0	0	0	0	0	0	0	0	0	0	0	0	0	0	0	0	0	0	0	0	0	0	0
LTA4H	6620.33	0	0	0	7151.75	6714.54	0	7011.12	0	20915	9164.85	0	0	11031.9	0	27094	0	0	9049.29	0	7834.83	7654.86	8686.82	0	9319.52	15440.9	10413.9	10459.1	11628.2	0	0	0	8514.96	7844.47	8127.8	8530.86
ALDOC	0	0	0	0	3329.73	0	0	0	0	0	3378.15	0	0	0	0	0	0	0	0	0	0	0	0	0	0	0	0	0	0	0	0	0	0	0	0	0
H2AC11	0	0	0	0	0	0	0	0	0	0	0	0	0	0	0	0	0	0	0	0	0	0	0	0	0	0	0	0	0	0	0	0	0	0	0	0
TFPT	0	0	0	0	0	0	0	0	0	0	0	0	0	0	0	0	0	0	0	0	0	0	0	0	0	0	0	0	0	0	0	0	0	0	0	0
ATXN1L	0	0	0	0	0	0	0	0	0	0	0	0	0	0	0	0	0	0	0	0	0	0	0	0	0	0	0	0	0	0	0	0	0	0	0	0
JMJD7	0	0	0	0	0	0	0	0	0	0	0	0	0	0	0	0	0	0	0	0	0	0	0	0	0	0	0	0	0	0	0	0	0	0	0	0
DERPC	0	0	0	0	0	0	0	0	0	0	0	0	0	0	0	0	0	0	0	0	0	0	0	0	0	0	0	0	0	0	0	0	0	0	0	0
RPS27A	370075	428804	254188	1010000	504975	348734	348942	401510	378509	359842	403600	275881	668253	441438	43692.2	288662	222155	341850	359700	519083	370637	438666	456849	644805	377396	663957	452847	496200	489296	1170000	653923	316732	393964	432848	440697	421341
ZNF865	0	0	0	0	0	0	0	0	0	0	0	0	0	0	0	0	0	0	0	0	0	0	0	0	0	0	0	0	0	0	0	0	0	0	0	0
SLC35E2B	0	0	0	0	0	0	0	0	0	0	0	0	0	0	0	0	0	0	0	0	0	0	0	0	0	0	0	0	0	0	0	0	0	0	0	0
TRAPPC2	0	0	0	0	0	0	0	0	0	0	0	0	0	0	0	0	0	0	0	0	0	0	0	0	0	0	0	0	0	0	0	0	0	0	0	0
SAA1	0	0	0	0	0	0	0	0	0	0	0	0	0	0	0	0	0	0	0	0	0	0	0	0	0	0	0	0	0	0	0	0	0	0	0	0
SULT1A3	0	0	0	0	0	0	0	0	0	1620.97	0	0	0	0	0	0	0	0	2304.24	0	0	0	0	0	0	0	0	0	0	0	0	0	0	0	0	0
HSPA1A	54083.5	69922	78279	60155.5	67348.4	92449.1	66841	39227.1	51011.8	42512.5	34469.6	48143.2	50401.8	46440.5	0	53627.6	38111.7	172242	80417.7	90365.6	41912.8	121069	119935	187028	128242	279996	172507	48955.6	108457	181694	191788	127350	94095.3	129608	111959	68583.7
CALM1	94748.3	86081.2	30998.3	111800	167022	127446	74415.3	97586	68831.6	181377	134639	72551.3	91183.7	121052	0	128580	30022.1	50481	109694	218507	174805	69614.7	99828.3	47580.6	50444.3	56757.4	84525.2	159735	78877.6	80804	53407.4	125692	63837.7	61450.9	91151.5	100419
POLR1D	0	0	0	0	0	0	0	0	0	0	0	0	0	0	0	0	0	0	0	0	0	0	0	0	0	0	0	0	0	0	0	0	0	0	0	0
POLR1D.1	0	0	0	0	0	0	0	0	0	0	0	0	0	0	0	0	0	0	0	0	0	0	0	0	0	0	0	0	0	0	0	0	0	0	0	0
ZFTRAF1	0	0	0	0	0	0	0	0	0	0	0	0	0	0	0	0	0	0	0	0	0	0	0	0	0	0	0	0	0	0	0	0	0	0	0	0
FDX1	0	0	0	0	0	0	0	0	0	0	0	0	0	0	0	0	0	0	0	0	0	0	0	0	0	0	0	0	0	0	0	0	0	0	0	0
RO60	5613.58	7286.15	0	8547.68	5556.39	6772.53	0	0	0	5016.6	4766.9	0	7298.2	9424.49	0	0	0	8642.99	9106.96	0	0	7995.89	10151.9	0	9697.72	0	0	10359	7960	0	0	0	7104.82	7004.16	0	6913.67
GAA	10336	8244.04	0	10922.5	7790.7	11932.5	0	11517.3	0	16413.5	6597.34	23865.1	0	0	0	11509.2	0	0	0	0	8784.33	15159.4	9978.86	0	7069.25	16895.3	9556.82	0	13673.1	0	0	0	10954.4	0	10656.8	0
RRAS	0	0	0	0	3309.83	0	0	0	0	3687.82	0	0	0	0	0	0	0	0	0	0	3950.94	0	0	0	0	0	0	0	0	0	0	0	0	2833.48	0	0
HLA.C	0	0	0	0	0	0	0	0	0	0	0	0	0	0	0	0	0	0	0	0	0	0	0	0	0	0	0	0	0	0	0	0	0	0	0	0
ARAF	0	0	0	0	0	0	0	0	0	0	0	0	0	0	0	0	0	0	0	0	0	0	0	0	0	0	0	0	0	0	0	0	0	0	0	0
H1.4	955762	847662	2650000	970774	714248	1210000	468806	819957	3950000	503695	598926	846680	1500000	896337	1040000	555921	710398	297478	1030000	1280000	566520	541031	731842	1000000	537601	1310000	658517	957720	724444	1940000	1100000	728560	395389	472563	674377	537282
BCL2	0	0	0	0	0	0	0	0	0	0	0	0	0	0	0	0	0	0	0	0	0	0	0	0	0	0	0	0	0	0	0	0	0	0	0	0
DLAT	0	0	0	0	4458.74	5266.45	5957.58	8316.99	0	4838.32	0	0	0	0	0	0	0	0	5475.12	0	0	6160.23	0	0	7321.04	0	0	0	6703.11	0	0	0	6331.3	4108.4	0	0
PTPRF	0	0	0	0	0	0	0	0	0	0	0	0	0	0	0	0	0	0	0	0	0	0	0	0	0	0	0	0	0	0	0	0	0	0	0	0
TXN	25096.8	20472.2	0	299321	114611	29124.5	49672.9	29764.8	0	64743.3	78655.2	0	0	0	0	44615.4	0	0	133881	0	44131.4	309849	137842	111036	91348.2	99668	87913.9	46398.9	90567.9	214612	111945	341889	139192	92953.2	92517.7	85968.8
COX5B	46053.2	42563.7	0	22514.6	41586.8	0	36080.2	43672.4	46668.9	36591.8	37473.7	35207	0	38474.8	0	43841.3	22416.5	34944.1	25517.7	0	26312.7	22878.7	21424	38399.1	35358	25986	0	19993.2	31280.8	0	0	0	21636.4	28155.5	0	0
CTSA	0	0	0	28111.8	0	5605.54	0	6865.77	0	5295.73	0	5349.53	0	0	0	0	0	0	0	0	0	0	0	0	0	0	0	0	0	0	0	7125.47	0	0	0	0
MGST1	0	0	0	0	0	0	0	0	0	0	0	0	0	0	0	0	0	0	0	0	2555.22	0	0	0	0	0	0	0	0	0	0	0	0	0	0	0
PRKAR1A	10958.7	11731.6	0	0	10684.6	78682.7	21756.5	9487.1	0	21899.9	15165	0	10126.5	12545.9	0	16566.7	6568.46	0	11540.3	34948.5	16909.7	7657.93	0	0	5947.43	0	0	0	0	0	0	0	0	0	0	0
UROS	0	0	0	0	0	0	0	0	0	0	0	0	0	0	0	0	0	0	0	0	0	0	0	0	0	0	0	0	0	0	0	0	0	0	0	0
ESD	0	0	0	0	16483.6	5581.83	13737.3	0	0	19573.6	15052	0	0	10243.5	0	11966.1	0	0	0	0	14191.7	13575.8	17319.7	0	13789.2	25731.5	0	19552.9	16501.8	0	20792.8	0	14748.9	13390.2	12134.5	13624.2
HSPD1	49800.2	51586.3	32913.3	24548.2	54239.2	94965.6	59619.2	57925.1	43993.4	44552.5	44316.6	40346.2	39327.7	60652	17019.8	44422.8	46525.1	33218.9	46815.6	70270.8	38338.8	38285.7	45987.2	40143	39949.9	29482	42608	33868.4	29943.6	33000.1	41656	66472.4	37299.3	46307	39234	41094.5
HSPA5	92607.7	100042	46518.6	129264	151535	72728.6	102700	100140	53137.4	89591.3	78620.8	106778	167515	78104.2	23101.2	88520.1	81752.6	48621.1	109764	65449.7	100110	78336.2	81801.8	61760.4	65254.9	0	85131.1	94171.4	82373.8	533072	61067.6	125169	61068	76305.9	74100.2	68762.7
ACP2	0	0	0	0	0	0	0	0	0	0	0	3915.97	0	0	0	0	0	0	0	0	0	0	0	0	2711.97	0	0	0	0	0	0	0	0	0	0	0
MAP2	0	0	0	0	0	0	0	0	0	0	0	0	0	0	0	0	0	0	0	0	0	0	0	0	0	0	0	0	0	0	0	0	0	0	0	0
HSPA8	196702	178470	184236	146091	161235	236961	237644	96572	113704	130559	131240	104326	133823	132695	54945.2	109496	77371.4	141042	160736	306686	135526	136431	138435	120383	129849	127710	137748	155229	102395	293001	94044.2	234273	115070	117677	108389	107732
SLC2A1	0	0	0	0	0	0	0	0	0	0	0	0	0	0	0	0	0	0	0	0	0	0	0	0	0	0	0	0	0	0	0	0	0	0	0	0
SLC2A14	0	0	0	0	0	10544	0	0	0	0	0	0	0	0	0	0	0	0	0	0	0	0	0	0	0	0	0	0	0	0	0	0	0	0	0	0
EPB41	0	0	0	0	0	0	0	0	0	0	0	0	0	0	0	0	0	0	0	0	0	0	0	0	0	0	0	0	0	0	0	0	0	0	0	0
UMPS	0	0	0	0	2239.84	0	0	0	0	0	0	0	0	0	0	0	0	0	0	0	2579.33	0	0	0	1989.57	0	0	0	0	0	0	0	0	0	0	0
PDHB	14616.4	15558.9	0	0	15417.4	12696.1	0	16251.4	0	12620.8	12086.9	13233	0	18148.5	0	6231.7	0	11655.7	13790	0	10061.5	13553.7	0	0	19291.7	0	0	14520.5	14070.3	0	0	0	12652.2	14167.8	0	0
DBT	0	0	0	0	3261.17	2625.34	0	0	0	0	0	0	0	0	0	0	0	0	0	0	0	0	0	0	2386.69	0	0	0	0	0	0	0	0	0	0	0
ITGAM	2862.78	5475.9	0	0	0	2945.6	0	10712.3	0	16039.8	5136.42	0	0	8939.13	0	8786.81	0	0	0	0	10447.8	0	0	0	0	0	0	0	0	0	0	0	0	0	0	0
PYGB	6679.81	9345.99	0	9855.8	11210.1	9489.94	0	9958.92	0	14436.4	12627.7	10973.2	11967.2	12217	0	11184.1	0	13092.3	0	0	14011.9	26230.8	19364.7	17102.4	12885.7	31492.2	28405.4	0	18595	13577.7	34167.6	0	16542	11563.8	21107.6	12935.4
RALA	0	0	0	0	2522.16	0	0	0	0	0	0	0	0	0	0	0	0	0	0	0	0	0	0	0	0	0	0	0	0	0	0	0	0	0	0	0
RALB	10065.3	7607.76	0	0	10561.6	6362.34	0	6128.51	0	6406.66	0	0	0	0	0	0	0	0	19667.4	0	11928.9	0	0	0	0	0	0	18525.7	6597.61	0	0	0	0	0	0	0
BCR	0	0	0	0	0	0	0	0	0	0	0	0	0	0	0	0	0	0	0	0	0	0	0	0	0	0	0	0	0	0	0	0	0	0	0	0
LAMP1	0	0	0	26710.2	0	0	0	0	0	0	0	0	0	0	0	0	0	0	11235.3	0	0	12749.9	0	0	0	0	0	0	0	0	0	0	0	0	0	0
ACADM	8380.02	9785.35	0	0	10943.1	6405.47	5876.5	11842.2	0	8995.62	6081.55	10873.9	9351.6	8881.13	0	8079.31	6480.21	7940.89	9041.26	0	7036	9164.61	8208.87	0	0	0	0	10770.3	0	0	0	0	7724.41	6346.18	0	8432.06
TOP1	0	5498.75	0	0	4662.4	0	0	0	0	0	0	0	5595.2	0	0	0	0	0	0	0	0	0	5446.11	0	4879.81	0	0	0	0	0	0	0	4651.33	4813.01	0	0
TOP2A	0	0	0	0	0	0	0	0	0	0	0	0	0	0	0	0	0	0	0	0	0	0	0	0	0	0	0	0	0	0	0	0	0	0	0	0
G6PD	6849.57	0	0	0	9032.33	9419.18	0	0	0	9370.16	7444.06	7619.03	0	7596.79	0	7626.38	0	0	0	0	9136.24	7286.23	0	0	0	0	0	0	0	0	0	0	6568.51	0	0	0
UBL4A	0	0	0	0	0	0	0	0	0	0	0	0	0	0	0	0	0	0	0	0	0	0	0	0	0	0	0	0	0	0	0	0	0	0	0	0
ESRRA	0	0	0	0	0	0	0	0	0	0	0	0	0	0	0	0	0	0	0	0	0	0	0	0	0	0	0	0	0	0	0	0	0	0	0	0
PC	0	0	0	0	0	0	0	0	0	0	0	0	0	0	0	0	0	0	0	0	0	0	0	0	2134.12	0	0	0	0	0	0	0	0	0	0	0
DMD	0	0	0	0	0	0	0	0	0	0	0	0	0	0	0	0	0	0	0	0	0	0	0	0	0	0	0	0	0	0	0	0	0	0	0	0
MTHFD1	5422.85	5208.41	0	0	9674.94	7994.16	0	5257.98	0	8385.19	6219.76	5312.76	2945.66	5335.29	0	6444.94	0	0	0	7242.77	6485.78	4973.79	0	0	3707.28	0	0	0	0	0	0	0	5817.18	5052.64	0	0
IGF2R	0	0	0	0	0	0	0	0	0	0	0	0	0	0	0	0	0	0	0	0	0	0	0	0	0	0	0	0	0	0	0	0	0	0	0	0
ADH5	10745.5	11121.6	0	0	15588.7	20810.6	18190.3	0	0	20398.9	0	0	14884.5	0	0	0	0	16973.3	0	0	18591.2	45811.9	27776.6	0	24117.1	19018.7	16402.4	14527	17859.8	11550.4	20257.7	0	29758.5	14945.9	10828.1	35329.8
CDK4	0	0	0	0	0	0	0	0	0	0	0	0	0	0	0	0	0	0	0	0	0	0	0	0	0	0	0	0	0	0	0	0	0	0	0	0
PRPS2	0	0	0	0	6424.84	12142.6	0	5307.18	0	6431.82	6196.89	0	0	5080.09	0	4855.59	0	0	0	0	7554.4	4498.82	4891.41	0	0	0	0	0	0	0	0	0	4363.03	0	0	0
PABPC1	11399.4	10130.4	0	0	15751.8	10208.4	0	10923.2	0	13104.3	10160.8	10093.2	13639.6	11030.5	0	12492.2	10169.1	11501.2	13568.2	0	12632.5	17067.8	12939.5	0	11995.1	0	12676.6	11632.4	14843.4	0	0	0	10709.3	9818.97	10451	11833.9
PCNA	0	0	0	0	0	7484.05	0	0	0	0	0	0	13107.7	0	0	0	0	0	0	0	0	7492	0	0	0	0	0	0	0	0	0	0	0	0	0	0
COX6A1	31369.2	17491.9	18925.5	0	20455.4	68284.1	28653.2	14116.1	26492.4	14389.3	11187.1	22058.2	16023.1	23718.9	0	18289.7	21098.2	15774.9	26536.1	0	15046.3	13673.9	13147.9	0	12363.4	0	21170.9	0	20553.2	0	0	0	9471.96	12070.6	17283.7	16523.6
HARS1	4633.34	0	0	0	7426.71	4435.05	5400.76	0	0	6299.21	4750.92	0	0	0	0	4938.66	0	0	0	0	5877.91	6529.82	0	0	4780.55	0	0	0	0	0	0	0	0	4567.3	0	0
COL6A1	0	0	0	0	0	0	0	0	0	0	0	0	0	0	0	0	0	0	0	0	0	0	0	0	0	0	0	0	0	0	0	0	0	0	0	0
COL6A2	0	0	0	0	0	1012.16	0	0	0	0	0	0	0	0	0	0	0	0	0	0	0	0	0	0	0	0	0	0	0	0	0	0	0	0	0	0
COL6A3	0	0	0	0	0	0	0	0	0	0	0	0	0	0	0	0	0	0	0	0	0	0	0	0	0	0	0	0	0	0	0	0	0	0	0	0
SLC25A4	0	0	0	0	0	0	0	0	0	0	0	0	0	0	0	0	8201.56	0	0	0	0	6798.34	10375.7	0	13918.5	0	11740.3	14406.7	7514.72	0	0	0	0	0	0	0
SLC25A6	147071	163882	73046.6	64035.8	139180	173890	181922	182815	74830.2	119214	114549	112418	96574.1	153669	28816.2	111944	130917	74524	78057.3	154794	98224	68187	62491.9	0	77395.1	48857.9	78200.1	86544.6	81792.7	45429.5	63312.5	0	74745.6	86818.3	49908.5	67545.8
IMPDH2	6133.71	0	0	4606.11	7774.8	0	0	0	0	8304.95	8480.93	0	3864.9	5885.09	0	5775.91	0	0	7446.45	0	6133.42	5298.65	6372.37	0	0	0	0	0	0	0	0	0	3897.22	0	0	0
TPR	0	4221.26	0	0	4261.61	0	0	4506.14	0	4315.16	0	0	4023.49	0	0	0	4043.94	0	0	0	0	3893.71	0	0	4227.66	0	0	0	4725.89	0	0	6394.76	3527.11	4228.83	0	0
PIP	7380.63	8474.28	22358.9	1320000	7778.95	0	260407	13297.1	11653.2	6130.67	0	0	16031.1	13042	9866.49	18875.1	14573.4	18440.3	18479.5	0	5856.89	0	45146.3	0	0	0	0	0	8061.94	21223.7	13379.2	49219.4	0	0	0	6264.99
CKB	0	0	0	0	0	0	38427.6	0	0	0	7050.06	0	6127.64	0	0	0	0	0	0	0	0	4198.55	0	0	0	6283.48	5698.18	0	5461.66	0	16728.1	0	0	0	0	0
FCGR1A	0	11638.2	0	0	0	0	0	0	0	9526.59	0	0	0	0	0	0	0	0	0	0	0	0	0	0	0	0	0	0	0	0	0	0	0	0	0	0
FCGR2A	0	0	0	0	0	0	0	0	0	0	0	0	0	0	0	0	0	0	0	0	0	0	0	0	0	0	0	0	0	0	0	0	0	0	0	0
ANXA3	0	0	0	1500.44	29282.3	0	0	0	0	0	0	0	0	0	0	0	0	0	0	0	0	0	0	0	0	0	0	0	0	0	0	0	0	0	0	0
CKMT1A	0	0	0	0	0	8533.06	0	0	0	0	0	0	0	0	0	0	0	0	0	0	0	0	0	0	0	0	0	0	0	0	0	0	0	0	0	0
BCKDHA	0	0	0	0	3685.4	0	0	0	0	3434.22	0	0	0	0	0	0	0	0	0	0	0	3457.54	0	0	4140.21	0	0	0	0	0	0	0	0	0	0	0
ACTN1	28320.2	17534.3	0	0	0	20512.7	21762.6	19160.9	0	28756.4	23359.4	14686.3	0	21207.7	0	21723.8	0	20253	82784	21654.4	13846.9	30892.2	21872.4	0	16715.8	31451	31800.4	0	20477.7	0	0	0	31208.1	35158.3	26891.1	22810.6
CDH1	0	0	0	0	4875.48	0	0	0	0	0	0	0	0	0	0	0	0	0	0	0	0	0	4000.81	0	2841.7	0	0	0	0	0	0	0	0	1950.16	0	0
SRC	0	0	0	3385.19	6345.19	4040.98	0	0	0	0	4509.49	0	0	0	0	0	0	0	0	0	0	2792.16	0	0	0	0	0	0	0	0	0	0	0	0	0	0
PEPD	0	4387.19	0	0	4397.93	0	0	0	0	9674.44	0	0	0	6315.78	0	8303.05	0	0	0	0	9715	3767.88	0	0	3977.01	0	0	0	0	0	0	0	0	0	0	0
XRCC6	51744.2	38795.7	0	40110.2	34039.4	60441.6	32001.2	41290.9	42113.2	30062.5	34580.8	32163.1	69559.3	48018.6	0	24800.3	35969.6	40556.1	47804.1	44368.1	30329.5	50063.1	53229.1	39449.7	49836.8	43922	53062	44523.3	52595.4	41953.4	58759.4	40805.7	57740.1	51858.7	50377.6	43626.6
XRCC5	57274.1	49675.8	0	36867.5	40477	56448.5	49361.7	47943.8	0	36934.6	40221.4	37612.4	79221.9	54148.5	0	35390	35555.5	49669.5	52282	30793.3	36771.8	59693.6	62763	46521.6	61186.4	39391.4	67827.9	58797.9	58534.2	0	69671.5	40229.5	71328.8	55681.4	60372.7	55155.1
UNG	0	0	0	0	0	0	0	0	0	0	982.586	0	0	0	0	0	0	0	0	0	0	0	0	0	0	0	0	0	0	0	0	0	0	0	0	0
COX4I1	52168.6	51956.2	23289.9	0	31547.1	39070.9	40640.3	42486.3	0	23736.2	31829.6	16282.1	17099.2	30978.2	0	21053.4	19971.5	23210.4	16074.8	39927.6	20836.3	13311.3	17364.7	0	15395.7	0	13624.9	19020	0	0	0	0	14961.4	19949.7	0	0
IFI30	0	0	0	0	0	0	0	0	0	4804.03	0	0	0	0	0	0	0	0	0	0	0	0	0	0	0	0	0	0	0	0	0	0	0	0	0	0
LAMP2	0	0	0	30042.8	0	0	0	0	0	3339.74	0	0	0	0	0	0	0	0	0	0	0	10043.2	0	0	0	0	0	0	0	0	0	0	0	0	0	0
RNH1	16579	10634.1	0	6589.43	15871.4	10754.6	14782.6	7745.68	0	41106.7	32641.8	8587.84	0	26848.7	0	32069.1	5414.86	12253.6	13419.3	0	26385.4	13309.5	13763	0	9942.41	0	16198.7	25789.8	9835.38	0	0	0	12823.6	8625.11	10203.3	0
CYBA	0	0	0	0	0	0	0	0	0	0	0	0	0	0	0	0	0	0	0	0	0	0	0	0	0	0	0	0	0	0	0	0	0	0	0	0
VCAN	0	0	0	2720.75	0	0	0	0	0	0	0	0	0	0	0	0	0	0	3130.47	0	0	0	0	0	0	0	0	0	0	0	0	0	0	0	0	0
ITGA4	0	0	0	0	0	0	0	0	0	1534.7	0	0	0	0	0	0	0	0	0	0	0	0	0	0	0	0	0	0	0	0	0	0	0	0	0	0
EEF2	23558.5	30980.3	0	26383.3	64713	58651.1	50598	23804.7	0	65250.6	68338.8	26241.9	32421.8	43293.4	0	51765.3	0	44780.6	54908	36967.9	56213.6	58637.2	51729.4	0	58477.8	38378.5	50504.1	53280.1	43913.1	37438.4	38313.5	56043.5	46708.8	53238.6	48041.8	42486.5
PDIA4	17266.7	18709.5	0	18611.6	26139.4	11523.3	14478.6	20715.8	0	18033.5	16039.5	21375.2	19306.5	13939.6	0	18145.7	12121.7	13784.5	15454.3	0	16394.8	16790.5	16528.9	0	8530.03	0	17995.7	11623	14720	0	13026	0	11886.5	14227.1	13799.3	6911.47
P4HA1	0	0	0	0	3122.39	0	0	0	0	0	0	0	0	0	0	0	0	0	0	0	0	0	0	0	0	0	0	0	0	0	0	0	0	0	0	0
ACP5	0	0	0	0	0	0	0	0	0	0	0	0	0	0	0	0	0	0	0	0	0	0	0	0	0	0	0	0	0	0	0	0	0	0	0	0
TPT1	0	0	0	0	9567.53	0	0	0	0	7969.59	0	0	0	0	0	7356.35	0	0	0	0	10755	9956.76	0	0	0	0	0	9107.2	0	0	0	0	0	0	0	0
ALAD	0	0	0	0	0	0	0	0	0	0	0	0	0	6187.06	0	0	0	0	0	0	0	4485.37	0	0	0	0	0	0	0	0	0	0	0	0	0	0
HLA.E	10657.7	11764.9	0	0	10194.7	25770.3	14800.6	11360	0	18818.5	13836.8	27140.6	12088.8	10833.8	0	14675.5	0	13842.1	21853.7	15841.1	15641.2	6808.55	15381.6	0	12003.5	0	29399.1	31003	16877.9	0	0	23231	8216.06	12833.6	0	9947.18
HLA.DRB4	0	0	0	0	0	0	0	0	0	1827.3	3727.63	0	0	0	0	0	0	0	0	0	1734.74	0	0	0	0	0	0	0	0	0	0	0	0	0	0	0
HLA.DOB	0	0	0	0	1860.17	0	0	0	0	0	0	0	0	1665.1	0	0	0	0	0	0	0	0	0	0	0	0	0	0	0	0	0	0	0	0	0	0
LCP1	103068	68519.6	0	167253	824759	242067	102040	50696.3	0	251426	306421	35591.7	136824	205355	0	222524	11116.2	23468.8	20320.6	0	245107	31653.2	39727.7	0	29938.1	31157	29200.7	32587.6	19453.1	0	25079.7	35630.9	25104.7	37098.7	35195.3	36953.9
PLS3	0	0	0	5624.29	0	0	0	0	0	4256.43	0	3985.31	4207.36	3915.18	0	0	0	0	4595.97	0	0	3246.44	4459.39	0	3578.51	6358.22	0	48686.2	7699.91	0	0	0	3427.41	3933.23	0	0
APEH	3821.21	3148.06	0	0	3485.55	4915.52	0	0	0	7117.5	4673.71	0	0	3631.33	0	3771.69	0	0	3930.5	0	5260.11	5488.24	0	0	3802.48	0	0	3552.61	0	0	0	0	3733.11	3153.1	0	0
ETFA	19496.5	16188.6	0	9503.51	21074.4	27993.6	16518.1	20641.7	0	18291.8	14808.7	17853.9	11943.8	22804.1	0	12624.1	16990.7	11158.1	11003.6	0	13987.9	12203.6	12571.4	0	13594	0	13182.3	10915.4	0	0	11141.2	0	11247.7	9807.93	0	12550.3
GYS1	0	0	0	0	1887.58	0	0	0	0	0	0	0	0	0	0	0	0	0	0	0	1730.33	0	0	0	0	0	0	0	0	0	0	0	0	0	0	0
PRKAR2A	0	0	3380.55	8170.66	8765.18	4072.41	4761.74	5317.75	0	3980.52	4310.31	4189.54	0	8326.06	0	4547.06	4441.3	0	6545.81	0	6463.53	5093.7	0	0	5399.89	7290.74	0	5034.16	0	0	0	0	5536.72	0	0	0
GTF2F2	0	0	0	0	0	0	0	3489.84	0	0	0	0	0	0	0	0	0	0	3384.76	0	0	0	0	0	2788.5	0	0	0	0	0	0	0	2970.63	2797.24	0	0
CD59	0	0	0	0	0	0	0	0	0	0	0	0	0	0	0	0	0	0	0	0	0	0	0	0	0	0	0	0	0	0	0	0	0	0	0	0
MTHFD2	0	0	0	0	0	0	0	0	0	0	0	0	0	0	0	0	0	0	0	0	0	0	0	0	0	0	0	0	0	0	0	0	0	0	0	0
MIF	0	0	0	0	0	0	9965.93	0	0	7690.3	0	0	15958.3	0	0	5592.95	0	29909.4	8358.65	0	10258.1	25952.1	43083	0	17867.2	21013.9	24420.8	8212.62	20465.6	0	0	0	22781.4	14664.1	38222.3	0
FOLR2	0	18606.4	0	0	0	0	0	0	0	0	0	0	0	0	0	0	0	0	0	0	12004.9	0	0	0	0	0	0	0	0	0	0	0	0	0	0	0
CD99	0	0	0	0	0	0	0	0	0	0	0	0	0	0	0	0	0	0	0	0	0	0	0	0	0	0	0	0	0	0	0	0	0	0	0	0
PRKCSH	14054.7	18604.7	0	0	29315	0	16107.6	18864.9	0	17243.8	14452.7	14431.8	20800.2	15459.3	0	14340.6	0	0	15555.1	0	12550.7	17435.2	17699.6	0	15701.9	0	0	13946.3	0	0	0	0	15080.8	14583.8	16816.1	13565.4
IRF2	0	0	0	0	0	0	0	0	0	0	0	0	0	0	0	0	0	0	0	0	0	0	0	0	0	0	0	0	0	0	0	0	0	0	0	0
HCLS1	21707.9	18180.1	0	0	25281.4	0	0	19912.2	0	25596.5	25230	0	0	21483.3	0	0	0	0	0	0	22456.1	0	0	0	0	0	0	0	0	0	0	0	0	0	0	0
FDPS	0	0	0	5636.65	9813.51	6163.08	0	0	0	6124.97	7541.95	0	0	0	0	0	0	6244.72	7616.03	0	0	8390.57	0	0	0	0	0	9737.67	0	0	0	0	0	0	0	0
TRIM27	0	0	0	0	0	0	0	0	0	0	0	0	0	0	0	0	0	0	0	0	0	0	0	0	0	0	0	0	0	0	0	0	0	0	0	0
COX7A2	93177.6	91638.8	89573.9	49807.7	59962.9	284908	151028	55118.5	118491	44617.9	38447.6	61202.5	36675.5	77353	23034	59511.2	39054	87509.8	56377.4	552743	60361.9	52628.9	55996.4	75849.1	43114.5	33413.5	40984.9	29889.6	32787.6	33015.9	23844.3	43353.6	28845.8	40330.2	43564.4	31861.3
ATP1B2	0	0	0	0	0	0	0	0	0	0	0	0	0	0	0	0	0	0	0	0	0	0	0	0	0	0	0	0	0	0	0	0	0	0	0	0
AKR1A1	0	14067	0	0	91464.7	0	25100.4	15408.8	0	22161.5	21963	0	14595.1	17241.5	0	17757.5	0	16479.6	0	0	22330.1	15410.3	15293.4	0	20137.6	0	15745.5	20525.3	0	0	14301.3	0	12404.3	19915.8	14441.4	0
NCF1	0	0	0	0	0	0	0	0	0	6821.18	6610.04	0	0	0	0	7259.72	0	0	0	0	6820.56	0	0	0	0	0	0	0	0	0	0	0	0	0	0	0
PKM	72888.3	54109.9	0	65849.4	271826	61667.6	66324.9	28041.6	0	154819	96627.2	0	48522.4	101691	0	125233	0	39338.1	57224.8	0	123606	37964.8	45875.5	0	39904.4	27773.1	34526.5	41333.1	18213	0	36703.3	42949.7	0	61673.6	29924.5	22791.3
PKM.1	90856.6	54919.7	24004.9	72969.7	370509	149096	125280	41818.8	23739.5	175594	131641	41881.9	44201.6	125961	0	150517	17111.9	80403.3	90639.1	140654	150208	60916.5	43432.5	49974.4	47063.6	51366.7	48031.4	45823.1	37299.9	46705.6	58642.9	65677.6	37029	59714.5	40655.7	41387.5
ACYP2	0	0	0	0	0	0	0	0	0	0	0	0	0	0	0	0	0	0	0	0	0	0	0	0	0	0	0	0	0	0	0	0	0	0	0	0
HSP90B1	60213.6	66372.9	53752.6	64187	87317.5	224446	111241	54306.2	49452.6	61253.9	54774.1	75048.2	95131.8	54366.8	0	52980.8	42662.3	45796.6	81183.4	147559	67381.4	64951.4	69152.1	64509.4	43253.1	0	60126.3	65098.8	56183.7	47148.3	45548.8	65360.7	47956.6	58144.3	59278.2	54249.7
MYL6B	0	0	0	0	0	0	0	0	0	0	0	0	0	0	0	0	0	0	0	0	0	0	0	0	0	0	0	0	0	0	0	0	0	0	0	0
SNRPB	26592	17821	0	24392.3	21949	0	0	22190.9	0	18512.8	13112.4	0	24446.5	0	0	18129.8	18250.4	0	23177.9	0	14433.3	20911.8	22241.5	0	18012.7	0	20975.6	0	0	0	0	48945.3	26608.6	0	0	16258.4
IDE	0	0	0	3627.61	0	0	0	0	0	4723.54	0	0	0	0	0	0	0	0	5459.52	0	0	0	0	0	0	0	0	0	0	0	0	0	0	0	0	0
COX6B1	0	0	0	0	0	0	0	0	0	0	0	0	0	0	0	0	0	0	0	0	0	0	0	0	0	0	0	0	0	0	0	0	0	0	0	0
POU2F1	0	0	0	0	0	0	0	0	0	0	0	0	0	0	0	0	0	0	0	0	0	0	0	0	0	0	0	0	0	0	0	0	0	0	0	0
HNRNPL	18693.6	25821.1	14295.2	19942.3	20940.8	14612.6	0	25624.2	27815.5	18042.3	16918.3	25826.8	25497.8	21404	0	15660	21547.1	21145.8	25451.2	0	13787.4	24044.4	29937.5	0	27513	0	31148.2	21291.1	22696.2	0	14822.3	0	32430	26541	17530.5	24211.5
DARS1	0	0	0	0	9246.18	6677.6	0	0	0	8226.44	5518.26	0	5438.26	0	0	7518.15	6868.32	0	0	0	0	9099.94	7525.18	0	7802.22	0	0	9501.33	7826.6	0	0	0	7557.32	6360.42	0	0
JUP	0	0	0	0	9870.91	0	12560.7	0	0	6465.85	0	0	0	0	0	0	0	96884.9	56639.4	0	0	11731.1	24262.4	0	38259.2	9682.44	9151.84	0	0	23147.7	0	307530	8393.51	97495.5	8887.45	8346.24
UQCRB	20273.2	17438.6	0	0	16577.3	0	9264.87	22586.2	0	16400.1	12249.3	10851.2	13895.3	18396.1	0	13374.9	13594.9	0	14696.7	0	13121.2	12307.4	19348.6	0	13940.9	0	0	13625	0	0	0	0	15849	14683.3	0	20337.3
CPA3	0	0	0	0	0	0	0	0	0	0	0	0	0	0	0	0	0	0	0	0	22856.2	0	0	0	0	0	0	0	0	0	0	0	0	0	0	0
FABP4	0	0	0	0	0	0	0	6199.14	0	0	0	0	0	0	0	0	0	0	0	0	5516.7	0	0	0	0	0	0	0	0	0	0	0	0	0	0	0
GLUL	0	0	0	0	0	0	0	0	0	0	0	0	0	0	0	0	0	0	0	0	0	0	0	0	0	0	0	0	0	0	0	0	0	0	0	0
AKR1B1	0	0	0	0	12771.7	29640	11722.4	0	0	0	0	0	0	0	0	0	0	0	0	0	0	0	0	0	0	0	0	0	0	0	0	0	0	0	0	0
ANPEP	0	0	0	0	0	0	0	0	0	1634.76	0	0	0	0	0	0	0	0	0	0	0	0	0	0	0	0	0	0	0	0	0	0	0	0	0	0
RAC2	10690.2	5197.23	0	0	18771.3	35308.5	7349.67	0	0	19357.1	16126.9	0	2999.9	12606	0	8034.89	0	0	0	0	12755	0	0	0	1562.82	0	0	0	0	0	0	0	0	0	0	0
GSPT1	0	0	0	0	3657.07	6704.43	4879.35	0	0	3889.36	2956.88	0	0	3154.49	0	0	0	0	0	0	3329.39	2485.5	0	0	2893.56	0	0	0	0	0	0	0	0	0	0	0
IFNGR1	0	3699.23	0	0	0	0	0	0	0	0	0	0	0	0	0	0	0	0	0	0	0	0	0	0	0	0	0	0	0	0	0	0	0	0	0	0
ARSA	0	0	0	3628.19	0	0	0	0	0	0	0	0	0	0	0	0	0	0	0	0	0	0	0	0	0	0	0	0	0	0	0	0	0	0	0	0
B4GALT1	0	0	0	0	0	0	0	0	0	0	0	0	0	0	0	0	0	0	0	0	0	0	0	0	0	0	0	0	0	0	0	0	0	0	0	0
ACP3	0	0	0	1943.1	0	0	0	0	0	0	0	0	0	0	0	0	0	0	0	0	0	0	0	0	0	0	0	0	0	0	0	0	0	0	0	0
EZR	12703	0	0	11853.5	37670.1	21292.6	16423.5	8292.01	0	27428	20703.5	0	0	0	0	22998	0	20838	16422	0	26901.3	15995.4	0	0	41705.5	0	0	0	0	0	0	0	8574.24	17131.8	0	14778.5
UCHL3	0	0	0	0	10926.8	9139.07	0	0	0	0	0	0	0	0	0	0	0	0	0	0	0	0	6117.06	0	0	0	0	0	0	0	0	0	0	0	0	0
VAV1	0	0	0	0	0	0	0	0	0	5834.24	0	0	0	0	0	0	0	0	0	0	0	0	0	0	0	0	0	0	0	0	0	0	0	0	0	0
NME1	0	0	0	0	0	0	0	0	0	0	0	0	0	0	0	0	0	0	0	0	0	13487.6	0	0	0	0	0	0	0	0	0	0	0	0	0	0
NQO1	0	0	0	0	0	0	0	0	0	0	0	0	0	0	0	0	0	0	0	0	0	0	0	0	0	0	0	0	0	0	0	0	0	0	0	0
GNS	0	0	0	2665.52	3756.56	0	0	0	0	4489.67	2287.25	6297.89	0	0	0	0	0	0	3906.37	0	2495.51	2990.81	0	0	0	0	0	0	0	0	0	0	0	0	0	0
PHKG2	0	0	0	0	0	0	0	0	0	0	0	0	0	0	0	0	0	0	0	0	0	0	0	0	0	0	0	0	0	0	0	0	0	0	0	0
ARSB	0	0	0	0	0	0	0	0	0	0	0	0	0	0	0	0	0	0	0	0	0	0	0	0	0	0	0	0	0	0	0	0	0	0	0	0
RPS2	22984.9	31234.9	0	18055.8	35902.8	44199.3	22892.4	20497.2	0	25656.3	32232.7	17909.5	39931.9	21395.9	0	28166	21852	29021.9	32558.5	21045	25503.1	23614.5	27448.1	0	35243.6	33784.7	27579.6	27671	25525.9	22530.9	18339	0	30888.7	28795.6	25729.1	26389.2
TCF3	0	0	0	0	0	0	0	0	0	0	0	0	0	0	0	0	0	0	0	0	0	0	0	0	0	0	0	0	0	0	0	0	0	0	0	0
DSP	0	10475.6	0	11562.3	0	0	16343.1	12762.1	16587.8	0	0	11856.5	10721.2	0	0	11257.8	0	132624	51454.9	17207.8	0	25335	16780.3	0	47092	14651	16775.2	0	13096.9	18943.1	12124.6	286335	14613.9	117090	14553.1	13057
RPA2	12066.6	0	0	7616.09	9571.3	24523.2	10880.1	12401.3	0	7050.07	8015.34	0	22354	8401.89	0	0	0	0	0	0	7166.65	10286.4	0	0	8140.16	0	0	9516.71	11497.9	0	0	0	9228.77	7020.87	0	0
COX7C	21114.3	33885.1	0	0	24589.8	0	32506.6	34084.6	0	23016.5	27631.1	0	0	0	0	0	0	0	0	0	0	0	0	0	0	0	0	0	0	0	0	0	0	0	0	0
ALOX15	0	0	0	0	0	0	0	4578.23	0	2749.55	0	0	0	0	0	0	0	0	0	0	0	0	0	0	0	0	0	0	0	0	0	0	0	0	0	0
CD44	0	0	0	0	0	0	0	0	0	9634.64	0	0	0	0	0	0	0	0	0	0	0	0	0	0	0	0	0	0	0	0	0	0	0	0	0	0
NQO2	0	0	0	0	0	3718.99	0	0	0	0	0	0	0	0	0	0	0	0	0	0	0	0	0	0	0	0	0	0	0	0	0	0	0	0	0	0
ITGB4	0	0	0	0	0	0	0	0	0	0	0	0	0	0	0	0	0	0	0	0	0	0	0	0	0	0	0	0	0	0	0	0	0	0	0	0
ITGB4.1	0	0	0	0	0	0	0	0	0	2606.47	0	0	0	0	0	0	0	0	10223.3	0	0	2623	2734.12	0	2681.89	0	0	2565.41	0	0	3599.24	0	0	0	0	0
SPN	0	0	0	0	30288.7	0	0	0	0	0	0	0	0	0	0	0	0	0	0	0	0	0	0	0	0	0	0	0	0	0	0	0	0	0	0	0
CBR1	0	12775.8	0	9581.1	16293.7	10714.5	13514.3	8031.7	0	16701.6	12227.1	11995.7	12392.2	15870.8	0	13685	0	21467.9	12070.9	0	18203.2	21871.9	20881.4	37367.5	14903.8	23276.1	20245	0	19542.4	0	28291	16415.7	15383.5	14694	16083.2	13859.9
ACADS	0	0	0	0	2172.9	11189.1	3851.89	2280.42	0	2633.25	0	0	0	2737.67	0	3678.99	0	0	0	0	3281.37	0	0	0	0	0	0	0	0	0	0	0	0	0	0	0
CREB1	0	0	0	0	0	0	0	0	0	0	0	0	0	0	0	0	0	0	0	0	4058.64	0	0	0	0	0	0	0	0	0	0	0	0	0	0	0
GLB1	0	0	0	3771.09	0	0	0	6287.55	0	5139.73	0	7280.64	0	3498.46	0	0	0	0	4123.32	0	0	4156.57	0	0	3506.81	0	0	0	0	0	0	0	4416.99	0	0	0
PECAM1	0	0	0	0	0	0	1986.39	0	0	0	0	0	0	0	0	0	0	0	3364.17	0	0	0	0	0	0	0	0	0	0	0	0	0	0	0	0	0
PPP3CB	0	0	0	0	0	0	0	0	0	0	0	0	0	0	0	0	0	0	0	0	0	0	0	0	0	0	0	0	0	0	0	0	0	0	0	0
NCK1	0	0	0	0	0	0	0	0	0	0	0	0	0	0	0	0	0	0	0	0	0	0	0	0	0	0	0	0	0	0	0	0	0	0	0	0
GCFC2	0	0	0	0	0	0	0	0	0	0	0	0	0	0	0	0	0	0	0	0	0	0	0	0	0	0	0	0	0	0	0	0	0	0	0	0
H1.5	479336	420481	0	376002	272290	179114	299753	441589	267056	237938	276824	409122	665204	411335	147545	307005	548208	0	47831.4	344760	305291	96000.4	267462	220515	0	0	271597	141300	111439	94991.5	239429	242642	246583	197433	251877	286402
H1.3	0	0	0	0	0	0	0	0	0	0	0	0	0	0	0	0	0	0	0	0	0	0	0	0	0	0	0	0	0	0	0	0	0	0	0	0
EPCAM	0	0	0	0	0	0	0	0	0	0	0	0	0	0	0	0	0	0	0	0	0	0	0	0	0	0	0	0	0	0	0	0	0	0	0	0
POR	0	0	0	0	0	0	0	0	0	3119.21	0	0	3158.43	0	0	0	0	0	0	0	0	0	0	0	0	0	0	0	0	0	0	0	0	0	0	0
MGMT	0	0	0	0	0	0	0	0	0	0	0	0	0	0	0	0	0	0	0	0	0	0	0	0	0	0	0	0	0	0	0	0	0	0	0	0
FER	0	0	0	0	0	0	0	0	0	0	0	0	0	0	0	0	0	0	0	0	0	0	0	0	0	0	0	0	0	0	0	0	0	0	0	0
ATP2A2	11779.8	7821.26	0	6765.76	14178.4	7740.92	7167.38	8535.06	0	7354.36	8019.43	6413.86	7063.51	8120.2	0	7285.57	6406.73	0	6778.46	0	8601.48	8459.33	7348.57	0	7721.76	0	7561.69	7489.2	0	0	0	0	7614.42	6925.96	0	0
CD36	0	0	0	0	0	0	0	0	0	0	0	0	0	0	0	0	0	0	0	0	7530.35	0	0	0	0	0	0	0	0	0	0	0	0	0	0	0
PLCG2	0	0	0	0	3814.12	0	0	0	0	3503.85	2988.23	0	0	0	0	0	0	0	0	0	2997.57	0	0	0	0	0	0	2443.15	0	0	0	0	0	0	0	0
STMN1	10240.4	0	0	14505.9	49386.6	0	0	0	0	38266.6	17668.5	0	19069.7	11746.6	0	11283.7	0	0	0	0	46807.8	31685.3	20606	0	27115.3	0	22125	0	0	0	0	35926.6	31628.1	36722.4	24554.4	58414.1
YBX3	0	0	0	0	6013.44	0	0	0	0	0	5160.25	0	0	0	0	0	0	0	0	0	6556.2	7211.22	6227.72	0	0	0	0	0	0	0	0	0	0	4819.55	0	0
ZNF22	0	0	0	0	0	0	0	0	0	0	0	0	0	0	0	0	0	0	0	0	0	0	0	0	0	0	0	0	0	0	0	0	0	0	0	0
ZNF24	0	0	0	0	0	0	0	0	0	0	0	0	0	0	0	0	0	0	0	0	0	0	0	0	0	0	0	0	0	0	0	0	0	0	0	0
ZKSCAN1	0	0	0	0	0	0	0	0	0	0	0	0	0	0	0	0	0	0	0	0	0	0	0	0	0	0	0	0	0	0	0	0	0	0	0	0
NAGA	0	0	0	8945.13	17320.9	0	0	7204.79	0	9105.24	6063.19	10760.7	0	0	0	8348.82	0	0	0	0	6103.01	8555.04	0	0	0	0	0	0	0	0	0	0	0	0	0	0
RHOQ	0	0	0	0	0	0	0	0	0	0	0	0	0	0	0	0	0	0	0	0	0	0	0	0	0	0	0	0	0	0	0	0	0	0	0	0
HMGA1	0	0	0	0	0	0	0	0	0	0	0	0	0	0	0	0	0	0	0	0	0	0	0	0	0	0	0	0	0	0	0	0	0	0	0	0
TMEM11	0	0	0	0	0	0	0	0	0	0	0	0	0	0	0	0	0	0	0	0	0	0	0	0	0	0	0	0	0	0	0	0	0	0	0	0
GOT1	0	0	0	0	5408.3	0	0	0	0	0	0	0	0	0	0	0	0	0	0	0	0	4469.03	0	0	0	0	0	0	0	0	0	0	0	0	0	0
PRKCA	0	0	0	0	0	2309.01	0	0	0	0	0	0	0	0	0	0	0	0	0	0	2491.54	0	0	0	0	0	0	0	0	0	0	0	0	0	0	0
JUNB	0	0	0	0	0	0	0	0	0	0	0	0	0	0	0	0	0	0	0	0	0	0	0	0	0	0	0	0	0	0	0	0	0	0	0	0
ITGA2	0	0	0	0	0	0	0	0	0	0	0	0	0	0	0	0	0	0	0	0	0	2566.77	0	0	0	0	1869.24	0	2255.21	0	0	0	2198.97	2697	0	2136.08
GJA1	0	0	0	0	0	0	0	0	0	0	0	0	0	0	0	0	0	0	0	0	0	0	0	0	0	0	0	0	0	0	0	0	0	0	0	0
SMPD1	0	0	0	0	0	0	0	0	0	0	0	0	0	0	0	598.565	0	0	0	0	0	0	0	0	0	0	0	0	0	0	0	0	0	0	0	0
UBTF	0	0	0	0	0	5787.35	0	0	0	0	0	0	0	0	0	0	0	0	0	0	0	6321.71	0	0	0	0	0	0	8301.69	0	0	0	0	6200.55	0	0
HOXA10	0	0	0	0	0	0	0	0	0	0	0	0	0	0	0	0	0	0	0	0	0	0	0	0	0	0	0	0	0	0	0	0	0	0	0	0
CKMT2	0	0	0	0	0	0	0	0	0	0	0	0	0	0	0	0	0	0	0	0	0	0	0	0	0	0	0	10507.4	0	0	0	0	0	0	0	0
ATF7	0	0	0	0	0	0	0	0	0	0	0	0	0	0	0	0	0	0	0	0	0	0	0	0	0	0	0	0	0	0	0	0	0	0	0	0
NDUFB7	0	0	0	0	0	0	0	0	0	0	0	0	0	0	0	0	0	0	0	0	0	0	0	0	0	0	0	0	0	0	0	0	0	0	0	0
PRKACA	6480.52	0	0	0	9291.1	0	0	0	0	8942.9	9710.06	0	0	7337.06	0	0	0	0	0	0	7000.57	0	0	0	0	0	0	0	0	0	0	0	0	0	0	0
CAPN2	5033.19	4563.44	0	0	0	14278.5	8867.9	0	0	6095.69	7536.16	0	0	6761.07	0	4930.85	0	4325.8	6733.41	0	9367.78	0	0	0	5354.69	0	0	0	0	0	0	0	4421.1	0	0	0
CEBPB	0	0	0	0	0	0	0	0	0	0	0	0	0	0	0	0	0	0	0	0	0	0	0	0	0	0	0	0	0	0	0	0	0	0	0	0
PTPN2	0	0	0	0	0	0	0	0	0	0	0	0	0	0	0	0	0	0	0	0	0	0	0	0	0	0	0	0	0	0	0	0	0	0	0	0
CTPS1	0	0	0	0	0	0	0	0	0	0	0	0	0	0	0	0	0	0	0	0	1081.59	0	0	0	0	0	0	0	0	0	0	0	0	0	0	0
DDX5	12912.6	11437.8	0	11423	9316.51	0	9367.08	5251.36	0	8405.75	9341.63	0	17208.7	8841.62	0	0	0	0	0	0	7421.77	7854.17	0	0	9387.3	0	0	12730.1	0	0	0	13173.4	5350.61	8085.73	0	12035.5
PFKL	8687.44	8368.94	0	7412.88	19664.2	27437.3	10963.2	8531.93	0	13993.3	17747.1	9341.84	8494.12	14090.8	0	15824.5	7623.23	10722.6	0	0	13340.1	7818.05	9471.11	0	21565.5	0	12955.4	11768.9	9491.53	0	0	0	9874.7	11156.2	8084.8	9741.47
GM2A	0	0	0	127416	0	0	0	0	0	0	0	0	0	0	0	0	0	0	0	0	0	20595.1	0	0	0	0	0	0	0	0	0	0	0	0	0	0
LGALS3	13268.9	21211.4	5398.49	0	0	22686.2	8223	12153.8	0	45880.4	8593.37	10779.3	0	19361.3	0	32504.5	0	15370	13292.4	0	31106.7	0	0	0	8308.88	0	0	23584.6	7981.2	0	7669.26	0	0	18578.2	0	0
SPI1	0	0	0	0	4088.15	0	5014.13	4260.66	0	3714.84	4037.86	0	4391.92	0	0	0	5202.29	0	0	0	0	0	0	0	0	0	0	0	0	0	0	0	0	0	0	0
PSMC3	5129.59	0	0	0	7764.57	7439.44	6912.36	7425.92	0	8361.84	7066.26	0	0	6801.64	0	8024.75	0	0	0	0	8645.69	6730.99	0	0	0	0	0	0	0	0	0	0	8017.98	0	0	0
TCP1	15349.2	15187.4	15925.6	17867.2	25364.4	31118.8	26155.6	14121	12466.7	18039	23646.8	13293.9	0	13835.6	0	13763.5	10379	15729.7	23421.1	32058	18657.9	13702.6	16678.6	37116.8	15743.7	14603.6	14567.8	14362.4	10905.5	12471.5	7941.96	16573	9938.97	14218.3	8840.79	14878.7
PTPN1	0	0	0	0	2998.41	0	0	0	0	0	0	0	0	0	0	2950.81	0	0	0	0	0	0	0	0	0	0	0	0	0	0	0	0	0	0	0	0
ERCC2	0	0	0	0	0	0	0	0	0	0	0	0	0	1645.75	0	0	0	0	0	0	0	0	0	0	0	0	0	0	0	0	0	0	0	0	0	0
RPL35A	21590.7	15986.8	0	27574.7	19595.4	0	0	21589.7	0	17686	0	0	22507.4	0	0	20474.8	0	0	0	0	0	19150.4	0	0	27154.8	0	0	0	0	0	0	0	28003.9	19786.6	0	0
ITGB5	0	0	0	0	0	0	0	0	0	0	0	0	0	0	0	0	0	0	0	0	0	0	0	0	0	0	0	0	0	0	0	0	0	0	0	0
ARF4	9219.18	7650.06	0	0	15924.7	0	7454.69	7241.55	0	9963.79	12231.6	0	9295.51	6511.52	0	6461.01	0	0	6877.47	0	6378.67	9358.27	8086.24	0	3783.53	0	0	13081.9	10567.6	0	0	0	8637.37	15645.2	0	0
RPL7	37417.3	33095.4	0	29774	47290.4	28233.9	31207.8	38100.2	16589	39729.9	47162.3	34148.3	33961.9	37025.3	0	25909.3	27548.9	21610	51092.7	0	37920.6	42253.5	38108.2	0	39524.2	31864.2	32715.9	39022.1	44458.3	35336.2	36904.2	0	48408.4	37763	38830.7	32857.4
VCL	9485.36	7127.05	0	11753.3	7290.31	0	7916.94	2939.82	0	12873	36397.7	0	7434.39	15520.2	0	11821.3	0	7407.52	23231.8	179040	19549.7	12450.9	7837.32	0	10420.4	8206.71	9530.97	30874.2	8544.76	0	0	0	7255.04	7505.96	8553.48	0
PTPRA	0	0	0	0	0	0	0	0	0	0	0	0	0	0	0	0	0	0	0	0	0	0	0	0	0	0	0	0	0	0	0	0	854.919	0	0	0
NAT1	0	0	0	0	0	0	0	0	0	0	0	0	0	0	0	0	0	0	0	0	0	0	0	0	0	0	0	0	0	0	0	0	0	0	0	0
IL1RN	0	0	0	0	0	0	0	0	0	0	0	0	0	0	0	0	0	0	0	0	0	0	0	0	0	0	0	0	0	0	0	0	0	0	0	0
ITGB6	0	0	0	0	0	0	0	0	0	0	0	0	0	0	0	0	0	0	0	0	0	0	0	0	0	0	0	0	0	0	0	0	0	0	0	0
SON	0	0	0	0	0	0	0	0	0	0	2562.96	0	0	0	0	0	0	0	0	0	0	0	0	0	0	0	0	0	0	0	0	0	2860.72	0	0	3034.71
NELFE	0	0	0	0	0	0	0	0	0	0	0	0	0	0	0	0	0	0	0	0	0	0	0	0	0	0	0	0	0	0	0	0	0	0	0	0
RPL17	34851.7	20525.9	0	20341.4	36442.9	30226.3	22755.6	23600.1	0	24427	31702.7	0	21246.9	25415.2	0	14885.7	16948.4	23753.1	24567.2	0	17868.3	20149.1	29494.2	0	19917.4	21038.6	25098.4	22434.2	19537.8	0	20605.8	0	30934.8	22059.4	29567.3	26815.1
PGAM1	15973.7	18181.5	0	11833.7	39868.1	43133	22351.8	11872.1	0	48720.6	44322.8	0	0	29321.6	0	40288	0	23869.4	29120.3	25105	47629.9	26212.9	26360.8	0	27866.9	0	0	35313.8	24796	0	0	0	23928.3	0	22433.6	30765.3
RCC1	8209.99	0	0	5978.94	6533.27	0	0	0	0	6531	0	0	9007.08	0	0	0	6711.74	0	0	0	0	0	0	0	8154.58	0	9169.08	0	0	0	0	0	7538.04	7179.34	0	0
LIG1	0	0	0	0	0	0	0	0	0	0	0	0	0	0	0	0	0	0	0	0	0	0	0	0	0	0	0	0	0	0	0	0	0	0	0	0
ATP5PF	0	0	0	0	0	0	0	14520.2	0	10083	0	0	0	0	0	0	0	0	0	0	0	11335.7	0	0	0	0	0	0	0	0	0	0	0	0	0	0
XRCC1	0	0	0	0	0	0	0	0	0	2310.34	0	0	2584.59	0	0	0	0	0	0	0	0	2491.29	0	0	0	0	0	2650.93	0	0	0	0	0	2478.09	0	0
MYL12A	26859.8	19730.5	0	28068.3	62634.2	63978.6	42550.5	17930	0	59536.8	45435.1	12522	28985.5	41548.2	0	45909.6	28453.9	0	115071	39269.6	42006.3	33448.6	22167.4	0	27555.7	34524.9	30729.1	74150.7	38411.7	0	23821.5	0	14706.2	27613.5	0	22329.1
PLCG1	0	0	0	0	0	0	0	0	0	0	0	0	0	0	0	0	0	0	0	0	0	0	0	0	0	0	0	0	0	0	0	0	0	0	0	0
NCL	58164.1	54141.9	0	53720.6	32993.6	55402	43673.5	60993.7	61095.4	35638.9	34946	43750	79446.7	51283.1	0	38129.7	39785.8	43389.3	55139.6	0	36645.5	62748.6	67447.1	62714.5	50801.2	53720.7	68929.9	48348.7	67004.8	67877	66829.7	102292	63472.3	55124.3	57905.6	56222.3
HK1	19360.6	21835.5	17445.6	0	10855.8	13297.4	18205.8	27153.7	23253.1	18512.1	12267.3	15098.8	0	20048.9	10380	15701.5	9996.02	11526.8	12772.4	0	12996.9	15958.8	8893.48	0	13545.6	0	12335	23549.1	0	0	10846.7	0	11622.4	12072.1	0	0
POLR2C	0	0	0	0	0	0	0	0	0	1889.5	2283.01	0	3006.47	0	0	0	0	0	0	0	3635.81	0	0	0	1372.83	0	0	0	0	0	0	0	0	1574.22	0	0
POLR2E	0	2967.5	0	0	0	0	0	0	0	0	0	0	0	0	0	0	0	0	3136.26	0	0	2697.9	0	0	0	0	0	0	0	0	0	0	0	0	0	0
NDUFV2	13293.6	14334.2	0	0	15672.6	0	0	21383.8	0	10030.1	14501.8	12081.7	0	8531.27	0	6188.85	14581.4	10119.5	11799.2	0	8885.24	10996.8	9399.3	0	14509.9	8480.88	10774.4	9608.4	0	0	10984.9	0	13187	13784	13628.8	5921
ERCC3	0	0	906.862	1014.16	0	0	0	0	0	1142.69	0	0	0	0	0	0	0	0	0	0	0	0	0	0	0	0	0	0	0	0	0	1674.39	0	0	0	0
TRIM21	0	0	0	0	2259.28	0	0	0	0	3803.9	1835.9	0	0	0	0	0	0	0	0	0	0	0	0	0	0	0	0	0	0	0	0	0	0	0	0	0
TFEB	0	0	0	0	0	0	0	0	0	0	0	0	0	0	0	0	0	0	0	0	0	0	0	0	0	0	0	0	0	0	0	0	0	0	0	0
EIF2AK2	5958.58	4793.88	0	3377.52	4298.15	3248.74	0	4042.7	0	4477.54	4336.79	0	4279.73	6927.18	0	0	0	0	5148.19	0	3304.52	2635.26	0	0	0	0	0	5913.44	0	0	0	0	4144.04	0	0	0
SRM	0	0	0	0	3490.39	0	0	0	0	4336.02	6442.34	0	0	0	0	4078.47	0	0	0	0	2652.6	0	0	0	0	0	0	4439.31	0	0	0	0	4387.23	0	0	0
SLC9A1	0	0	0	0	0	0	0	0	0	0	0	0	0	0	0	0	0	0	0	0	0	0	0	0	0	0	0	0	0	0	0	0	0	0	0	0
ORM2	0	0	0	0	0	0	0	0	0	0	0	14243	0	0	0	0	0	0	0	0	0	0	0	0	0	0	0	0	0	0	0	0	0	0	0	0
CSNK2A2	0	0	0	0	0	0	0	0	0	0	0	0	0	0	0	0	0	0	0	0	0	0	0	0	0	0	0	0	0	0	0	0	0	0	0	0
RXRA	0	0	0	0	0	0	0	0	0	0	0	0	0	0	0	0	0	0	0	0	0	0	0	0	0	0	0	0	0	0	0	0	0	0	0	0
ITIH2	15344.9	8138.01	18117.3	16043.3	13272.3	16035.5	0	12828.9	17151.2	9327.29	9937.2	3419.15	11893.6	11496	6832.6	11573.6	5963.85	0	0	0	11335	2608.95	6256.83	0	3576.45	2923.27	0	3222.93	0	0	23637	0	8724.96	4939.13	0	3291.29
NFKB1	0	0	0	0	0	3077.18	0	3128.52	0	0	4206.95	3458.42	0	0	0	0	0	0	0	0	0	0	0	0	3007.64	0	0	0	0	0	0	0	0	0	0	0
NCF2	0	0	0	0	6087.03	0	0	0	0	6963.59	4914.46	0	0	0	0	6165.02	0	0	0	0	6750.26	0	0	0	0	0	0	0	0	0	0	0	0	0	0	0
TYMP	26708.8	27846.8	0	17527.9	16984.2	43446.5	35493.9	18206.7	0	58854.7	39189.1	16149.5	15491.7	46895	0	56344.3	0	31801.5	25499.5	0	33989.2	16499.5	19348.6	0	68591.2	21073.2	29992.1	16709.2	18541.1	21601.4	16384.4	32815.6	16346.2	31693.9	17029.6	20840.2
ATP2B1	0	0	0	0	3338.26	0	0	0	0	2823.48	0	0	0	0	0	0	0	0	0	0	0	0	0	0	0	0	0	0	0	0	0	0	0	0	0	0
HLA.DPA1	0	0	0	0	0	0	0	0	0	0	10172.8	0	0	0	0	0	0	0	0	0	10016.7	0	0	0	0	0	0	0	0	0	0	0	0	0	0	0
EIF2S2	0	0	0	0	0	5356.73	0	0	0	4934.06	7507.92	0	0	0	0	0	0	0	0	0	0	0	0	0	0	0	0	0	0	0	0	0	6086.65	0	0	0
ANXA7	0	12532.1	0	0	17381.4	0	0	12101.9	0	17309.3	14961.8	0	0	16722.7	0	12015.2	0	11729.9	17867	0	13106.6	12865.9	13653.5	0	15366.7	0	0	0	0	0	0	0	11578.4	13580.6	12927.2	0
SDS	0	0	0	0	0	0	0	0	0	0	0	0	0	0	0	0	0	0	0	0	0	0	0	0	0	0	0	0	0	0	0	0	0	0	0	0
TBP	0	0	0	0	0	0	0	0	0	0	0	0	0	0	0	0	0	0	0	0	0	0	0	0	0	0	0	0	0	0	0	0	0	0	0	0
TPSAB1	0	0	0	0	0	0	0	0	0	0	0	0	0	0	0	0	0	0	0	0	52635.6	0	0	0	0	0	0	0	0	0	0	0	0	0	0	0
BTF3	0	0	0	0	8395.66	0	0	0	0	0	0	0	0	0	0	0	0	0	0	0	7722.75	0	0	0	0	0	0	0	0	0	0	0	9210.37	0	0	0
ALOX5AP	161777	162830	28814	109366	124874	56050.6	167037	100109	128784	44807.4	87283.6	34065.6	142075	80768.6	46268.5	22177	71900.4	0	0	0	85717.7	0	0	0	0	0	0	0	0	0	0	0	0	0	0	0
RAB3B	0	0	0	0	0	0	0	0	0	0	0	0	0	0	0	5171.69	0	0	0	0	0	0	0	0	2411	0	0	0	0	0	0	0	0	0	0	0
RAB4A	0	0	0	0	0	0	0	0	0	1279.67	0	0	0	0	0	0	0	0	0	0	0	0	0	0	0	0	0	0	0	0	0	0	0	0	0	0
RAB5A	0	0	0	0	8050.11	6095.18	0	0	0	4956.05	0	0	0	0	0	6630.37	0	0	0	0	0	0	0	0	0	0	0	0	0	0	0	0	0	0	0	0
RAB6A	9402.28	10926.7	0	11116.4	21374.5	7677.88	0	11765	0	11359	13493	0	14618.4	9892.05	0	18977.9	10132.6	0	22342.3	0	8981.34	0	0	0	13773.6	0	9615.67	15675.3	0	0	0	0	0	0	0	8150.85
MSH3	0	0	0	0	0	0	0	0	0	0	0	0	0	0	0	0	0	0	0	0	0	0	0	0	0	0	0	0	0	0	0	0	0	0	0	0
MX1	0	3740.52	0	0	0	0	0	0	0	3513.23	5094.64	0	0	5072.68	0	0	0	0	0	0	0	0	0	0	0	0	0	4462.98	0	0	0	0	0	0	0	0
MX2	2275.82	3903.44	0	0	0	0	0	0	0	1964.78	0	0	0	0	0	0	0	0	0	0	0	0	0	0	0	0	0	0	0	0	0	0	0	0	0	0
PSMB1	13132.6	3622.32	0	14398.8	27216.5	6477	1060.77	1517.04	0	16122	20011	11297.6	2605.44	17276.1	0	14813	0	0	14047.7	0	15727.6	11543.1	2268.39	0	13263.2	0	0	2054.43	2437.79	0	0	0	10813.3	9097.37	0	2713.94
M6PR	0	0	0	0	0	0	0	0	0	0	0	0	0	0	0	0	0	0	0	0	0	0	0	0	0	0	0	0	0	0	0	0	0	0	0	0
COX5A	0	0	0	0	33735.7	0	20879.7	30185	0	26707.5	0	29174.3	0	40695.4	0	21408.4	27033.3	21103.2	0	0	22888.2	20330.8	0	0	16531	0	27055.6	0	0	0	0	0	0	0	0	0
LMNB1	72195.8	67067.4	38834	54779.9	26880.8	29674.9	36242	73708.9	74388	38717	38036.7	53516.7	47171.2	58964.5	0	52077.5	42656.3	30176.7	32761.2	36576.2	35308.8	30892.1	39212.2	0	16630.4	34671	38617.2	35494.3	30959.1	0	37377.3	0	32890.6	30957.9	29963.9	27755.2
ITGAL	0	0	0	0	0	4229.65	0	0	0	4158.83	0	0	0	0	0	0	0	0	0	0	0	0	0	0	0	0	0	0	0	0	0	0	0	0	0	0
ITGAX	4978.21	0	0	0	0	5177.45	6860.43	5634.02	0	5406.89	10030.7	0	0	6768	0	5254.58	0	0	0	0	0	0	0	0	0	0	0	0	0	0	0	0	0	0	0	0
CAST	0	0	0	0	0	0	0	0	0	0	4413.57	0	0	0	0	0	0	0	0	0	0	0	0	0	0	0	0	5001.2	0	0	0	0	0	0	0	0
IMPDH1	0	0	0	0	1570.09	0	0	0	0	0	1907.62	0	0	0	0	0	0	0	0	0	0	0	0	0	0	0	0	0	0	0	0	0	0	0	0	0
RASA1	0	0	0	0	0	0	0	0	0	1277.56	0	0	0	0	0	0	0	0	0	0	0	0	0	0	0	0	0	0	0	0	0	0	0	0	0	0
PTMS	14834.9	12603	0	26738.6	37070.5	0	27610.3	0	0	7333.69	12962.7	0	30768	0	0	13751.9	0	0	29462.5	0	0	65689.5	52986.4	0	35980.3	58154.3	67080.3	34234.3	26212.6	0	0	0	39883.4	31858.2	32837.4	34152.5
CDK11B	0	0	0	0	0	0	0	0	0	0	0	0	0	0	0	0	0	0	0	0	0	0	0	0	2359.41	0	0	0	0	0	0	0	0	0	0	0
GSTM3	0	0	0	0	0	0	0	0	0	2679.38	0	0	0	0	0	0	0	0	0	3436.07	0	0	0	0	2392.22	6119.18	0	0	0	0	0	0	0	0	0	0
ATP6V1B2	15853.4	5555.73	0	6263.85	10614	29394.3	24982.3	5133.1	0	11526.5	12274.9	0	4549.3	8033.9	0	8832.73	0	0	0	21888	11806.2	8168.38	0	0	0	0	0	0	0	0	0	0	0	0	0	0
ATP6V1C1	0	1659.47	0	0	2214.33	9609.09	4586.98	0	0	2168.1	1776.35	1911.61	0	0	0	2072.13	0	0	0	0	2017.64	0	0	0	0	0	0	0	0	0	0	0	0	0	0	0
CSRP1	0	0	0	0	12841.4	0	0	12112.3	0	17122.7	9294.81	0	37945.3	22042.7	0	14486	0	0	0	0	12089.5	34067.1	26182.2	0	19791.1	54065.3	18927.2	16352.8	21278.5	0	41359.4	46161.6	18134.8	20307.4	0	35122.4
FLNA	33662.5	12575.7	0	10878.3	12254.7	15977.8	11905	24122.9	0	43501.7	10008.8	0	13604	13435.6	0	42144.9	16154.9	23748.7	59207.1	57686.6	21302	22882.5	23437.1	0	19930.7	24399.5	24262.8	30507.1	13419.8	14120.2	17660.9	19757.3	15505.3	30016.2	20800.9	21340.5
NF1	0	0	0	0	0	0	0	0	0	0	0	0	0	0	0	0	0	0	0	0	0	0	0	0	0	0	0	0	0	0	0	0	0	0	0	0
MAOA	0	0	0	0	0	0	0	0	0	0	0	0	0	0	0	0	0	0	0	0	0	0	3886.69	0	4565.47	0	0	9825.89	0	0	0	0	0	0	0	0
ACO1	0	0	0	0	2813.04	0	0	0	0	0	0	0	0	2619.46	0	0	0	0	0	0	2537.35	0	0	0	0	0	0	2714.97	0	0	0	0	0	0	0	0
NT5E	0	0	0	0	0	0	0	0	0	0	0	0	0	0	0	0	0	0	0	0	0	0	0	0	0	0	0	0	0	0	0	0	0	0	0	0
TAF1	0	0	0	0	0	0	0	0	0	0	0	0	0	0	0	0	0	0	0	0	0	0	0	0	0	0	0	0	0	0	0	0	0	0	0	0
MSR1	0	0	0	0	0	0	0	0	0	3967.48	0	0	0	0	0	0	0	0	0	0	0	0	0	0	0	0	0	0	0	0	0	0	0	0	0	0
VDAC1	84567	65456.6	32476.2	43518.6	70371.4	40227.4	64368.7	76233.6	45129.2	64845.5	60204.8	71843.4	58645.8	83849.5	13872.3	64560.9	61124.7	44290.6	56928.7	0	49110.8	50259.8	47814.7	0	73812.1	28069.1	39324.3	53559.4	49203	0	21397.9	50101.2	46686.2	57185	33690.6	49186.5
BGN	0	0	0	0	0	0	0	0	0	0	0	0	0	0	0	0	0	0	0	0	0	0	0	0	0	0	0	0	0	0	0	0	0	0	0	0
SDHB	16848.1	26893.4	0	0	13077.7	0	0	21982.1	0	13661.7	0	0	0	17027.7	0	15625.1	0	0	0	0	16303.9	17147.9	0	0	16105.1	0	19120.9	0	0	0	0	0	0	12979.2	0	0
CD9	0	12576	0	0	0	0	28240.6	0	0	15023.6	0	11807.8	11862.7	0	0	0	0	32020.8	14648.5	0	0	19582.1	18748.8	0	26408.1	37743.1	23711.6	0	20777.3	0	29994.6	0	19741.6	28554	0	23314.3
BCKDHB	0	0	0	0	0	5345.36	0	0	0	0	0	0	0	0	0	0	0	0	0	0	0	0	0	0	0	0	0	0	0	0	0	0	0	0	0	0
COMT	16290.8	16214.2	0	14421.5	18060.5	0	17428.7	19567	0	20031.5	19390.7	21053.1	15298	21399.5	0	0	0	20715.1	15464.2	0	20631.3	17389.6	16662.6	0	23417.8	0	0	0	0	0	0	0	19494.2	13666.7	14930.2	18637.3
TGM2	0	0	0	0	0	0	0	0	0	0	0	0	0	0	0	0	0	0	0	0	0	0	0	0	0	0	0	0	0	0	0	0	0	0	0	0
MMUT	0	0	0	0	0	3322.15	0	0	0	2930.67	0	0	0	0	0	0	0	0	0	0	0	0	0	0	0	0	0	0	0	0	0	0	0	0	0	0
OSBP	0	0	0	0	0	0	0	0	0	0	0	0	0	0	0	0	0	0	0	0	0	0	0	0	0	0	0	0	0	0	0	0	0	0	0	0
PCMT1	0	7348.42	0	0	11791.1	8732.94	0	9808.16	0	10872.6	13278.5	0	0	8582.42	0	11906.3	0	0	0	0	8602.88	7987.42	0	0	8588.08	12891.6	0	0	8399.1	0	0	0	9795.15	6694.35	7813.81	0
FBL	20245.5	27355.6	0	14422.4	15163.1	67133.7	35913.1	17579.4	22636.5	11398.8	13980.9	17445.2	16852.6	25429.2	0	15080.8	15685.6	18065.5	30433.4	23047.6	7682.56	27332.5	27040.4	0	32918.7	0	19382.7	20683.9	28073.1	0	14468	0	27430.8	20341	15124.9	13492.3
GART	0	0	0	0	4589.71	0	0	0	0	0	4673	0	0	0	0	4418.59	0	0	0	0	0	4221.63	0	0	4336.16	0	0	0	0	0	0	0	3960.16	3700.47	0	5047.63
CDH3	0	0	0	0	0	0	0	0	0	0	0	0	0	0	0	0	0	0	0	0	0	0	0	0	0	0	0	0	0	0	0	0	0	0	0	0
PAICS	0	0	0	0	12181.8	0	0	0	0	8599.28	8168.48	0	0	0	0	0	0	0	0	0	8221.87	8530.76	0	0	6149.25	0	0	0	0	0	0	0	0	0	0	0
IDS	0	0	0	0	0	0	0	0	0	0	0	0	0	0	0	0	0	0	0	0	0	0	0	0	0	0	0	0	0	0	0	0	0	0	0	0
SCP2	6614.78	7004.6	0	6192.81	12961.4	8105.87	0	7091.75	0	7960.19	8480.95	0	6809.32	0	0	6526.86	0	0	0	0	7945.25	0	0	0	0	0	0	0	0	0	0	0	0	0	0	0
UBA1	16496.3	13269.7	0	14124.1	25918.7	16935.2	16657.7	12053.1	0	26773.7	26654.6	0	15575.7	23456.2	0	21438.9	0	13996.5	15945.4	17766.8	24897.9	17713.2	18540.3	0	20631.8	0	14142.5	22142.8	16525.4	0	0	0	16380.2	13425.5	13162.4	16650.9
NME2	18951.2	16840.4	0	15534.9	47610.9	13828.5	25360.9	11135.2	0	45235.7	40954.6	0	14997.5	30988	0	29100.5	16663.2	21012.4	22939.7	0	40052.6	27090.4	19302.9	0	35700.9	0	27825.2	28942.5	24384.2	28990.5	0	0	21834.6	28980.9	25305.8	24559
USF1	0	0	0	0	0	0	0	0	0	0	0	5260.77	0	0	0	0	0	0	0	0	0	0	0	0	0	0	0	0	0	0	0	0	0	0	0	0
FDXR	0	0	0	0	0	0	0	0	0	0	3313.82	0	0	0	0	0	0	0	0	0	0	0	0	0	0	0	0	0	0	0	0	0	0	0	0	0
HNRNPA2B1	291402	286332	189880	331981	210966	494213	241184	263888	313972	179362	173436	236412	455459	257341	0	180966	229936	235400	231204	210555	164758	263419	231094	267970	269318	176419	249035	228603	259919	297970	255152	338136	247244	302910	222520	246632
RFX1	0	0	0	0	0	0	0	0	0	0	0	0	0	0	0	0	0	0	0	0	0	0	0	0	0	0	0	0	0	0	0	0	0	0	0	0
CALB2	0	0	0	0	0	0	5192.12	0	0	0	1874.24	0	0	0	0	0	0	0	0	0	0	0	0	0	0	0	0	0	0	0	0	0	0	0	0	0
CBL	0	0	0	0	0	0	0	0	0	1707.95	2758.63	0	0	0	0	0	0	0	0	0	0	0	0	0	0	0	0	0	0	0	0	0	0	0	0	0
PRKACB	8952.46	8742.78	0	0	0	9212.4	0	0	0	12892.2	11129.5	0	8509.9	0	0	8925.05	0	0	0	0	9419.78	6418.78	0	0	7897.1	0	0	8497.87	0	0	0	0	0	0	0	0
UQCRC2	12078.9	13571.9	0	0	9556.46	13746.3	14922.3	14973.4	15457.2	11904.2	12541	12623.6	9294.34	13996.5	0	12423.4	12309.7	8541.13	13286.7	0	12260	9513.08	12203.8	0	12170.5	0	15558.7	10796.7	15383.8	0	0	0	12293.2	10803.9	10474.4	0
FECH	0	0	0	0	0	6834.31	4408.36	0	0	0	0	0	0	0	0	0	0	0	0	0	0	0	0	0	0	0	0	0	0	0	0	0	0	0	0	0
MRC1	0	0	0	0	0	0	0	22220.7	0	10231.5	0	9777.88	0	0	0	10066.8	0	0	0	0	10651.5	0	0	0	0	0	0	0	0	0	0	0	0	0	0	0
CES1	0	0	0	0	0	0	0	0	0	0	0	0	0	0	0	7908.3	0	0	0	0	0	0	0	0	0	0	0	0	0	0	0	0	0	0	0	0
TCEA1	0	0	0	0	0	0	0	0	0	0	0	0	2820.02	0	0	0	0	0	0	0	0	0	0	0	0	0	0	0	0	0	0	0	0	2462.61	0	0
PTGS1	0	14299.1	0	13690.6	20846.9	0	0	13709.2	0	0	0	0	13158.9	13212.4	0	0	13351.7	0	0	0	0	0	0	0	0	0	0	0	0	0	0	0	0	0	0	0
ITGA6	0	0	0	0	0	0	0	0	0	0	0	0	0	0	0	0	0	0	12207.1	0	0	0	0	0	0	0	0	0	0	0	0	0	0	0	0	0
SFPQ	37153.7	49804.4	0	48149	45311.1	34454.7	40100.7	47508.2	0	45618.9	37509.2	46333.2	73234.6	45744	0	20184	46693.6	46622.3	42362.7	0	43397.2	64013.8	59315.9	61534.5	54151.4	0	53739.1	36558.1	41922.8	0	45345.1	0	61304.5	63938.8	38050.7	52619.8
TUBG1	0	0	0	0	0	0	0	0	0	0	0	0	0	0	0	0	0	0	0	0	0	0	0	0	0	0	0	0	0	0	0	0	0	0	0	0
PPIB	114223	93914.1	35852.4	100296	124963	33227.6	102415	98867.6	47931.4	79421.8	66971.5	89999.8	108973	65848.9	0	79501.4	73060	29492.5	58478.1	57735	76841.4	51012.5	40775.9	0	53342.6	0	42623.7	55195.3	41549.4	39985.2	36824.3	63596	35861.3	36248.5	29971.4	46537.1
S100A1	0	0	0	0	0	0	0	0	0	0	0	0	0	0	0	0	0	0	0	0	0	0	0	0	48074.7	0	0	0	0	0	0	0	0	0	0	0
HRC	0	0	0	0	0	0	0	0	0	0	0	0	0	0	0	0	0	0	0	0	0	0	0	0	0	0	0	0	0	0	0	0	0	0	0	0
ME2	7548.12	10757.1	0	0	15384.2	0	0	11033.9	0	3619.93	4491.68	3808	3600.24	5234.02	0	4766.97	4844.95	0	0	0	3399.33	0	0	0	0	0	0	0	0	0	0	0	0	0	0	0
WARS1	7660.49	5901.63	0	0	18531.2	5855.41	13556.7	0	0	12570.6	14960.9	7783.15	0	16057.7	0	18304.8	0	0	11681.6	0	9774.12	7157.88	0	0	6502.9	0	10428.5	7870.63	0	0	0	0	0	0	0	6561.45
RPS3	42684.3	34613.6	0	29371.1	57437.5	28264.6	33988.7	27663.5	21514.4	45871.3	55839.5	36691.8	50794.1	41900.3	0	39244.6	27203.2	21350.3	59520.1	0	42906.2	48138.1	50681.2	0	53216	37172.7	42727.1	36459.7	32677.4	796941	30070.6	50100.1	47909.9	39816.6	45651.7	40120.2
GCSH	0	0	0	0	0	0	0	0	0	0	0	0	0	0	0	0	0	0	0	0	0	0	0	0	0	0	0	0	0	0	0	0	0	0	0	0
JAK1	0	0	0	0	0	0	0	0	0	0	0	0	0	2488.97	0	0	0	0	0	0	0	0	0	0	0	0	0	1578.41	0	0	0	0	0	0	0	0
PTPRE	3358.69	944.992	0	0	0	0	0	0	0	3267.81	952.844	0	0	0	0	1684.56	0	0	0	0	6926.57	0	0	0	0	0	0	0	0	0	0	0	0	0	0	0
PTPRG	0	0	0	0	0	0	0	0	0	0	0	0	0	0	0	0	0	0	0	0	0	0	0	0	0	0	0	0	0	0	0	0	0	0	0	0
SP100	0	4918.23	0	0	0	0	0	0	0	0	0	0	0	0	0	0	0	0	0	0	0	0	0	0	0	0	0	0	0	0	0	0	0	0	0	0
AHCY	14291.3	10624.4	0	0	17311.1	0	12478.3	10057.8	0	17987.1	15255.8	11443.8	14389.6	15614.7	0	12970.6	0	0	16048.7	0	16355.8	17447.3	20239.1	0	11478.8	0	14339.8	0	13166.4	0	17650	0	20906.8	19691.4	11177.4	16937.1
CFL1	162319	174235	0	139409	503587	311711	228384	184125	0	371326	446222	185294	259829	360602	18889.3	296239	44512.9	66220.1	96373.4	168465	348256	91821.5	133694	92222	92108.4	67053.5	111943	188671	88008.5	0	78162.3	90332.2	114613	138953	86932.8	105652
EIF4B	0	0	0	0	0	0	0	0	0	0	0	0	0	0	0	0	0	0	0	0	0	0	0	0	0	0	0	0	0	0	0	0	0	0	0	0
F8A1	0	0	0	0	0	0	0	0	0	0	0	0	0	0	0	0	0	0	0	0	0	0	0	0	0	0	0	0	0	0	0	0	0	0	0	0
ATP2B4	4150.31	0	0	0	4704.99	3498.58	0	4127.43	0	3833.18	3648.29	0	0	4457.19	0	4082.23	0	0	0	0	4732.1	0	0	0	0	0	0	0	0	0	0	0	0	0	0	0
DGKA	0	0	0	0	0	0	0	0	0	0	0	1517.56	0	0	0	0	0	0	0	0	0	0	0	0	0	0	0	0	0	0	0	0	0	0	0	0
CPT2	0	4386.31	0	0	4772.7	0	0	0	0	5321.18	4184.64	5512.81	0	4807.34	0	0	4445.39	0	0	0	0	0	0	0	0	0	5166.85	0	0	0	0	0	0	0	0	0
DTYMK	0	0	0	0	4683.27	0	0	0	0	0	0	0	0	0	0	0	0	0	0	0	0	0	0	0	0	0	0	0	0	0	0	0	0	0	0	0
RRM1	0	0	0	0	0	0	0	0	0	0	0	0	0	0	0	0	0	0	0	0	0	0	0	0	0	0	0	0	0	0	0	0	0	0	0	0
GPT	0	0	0	0	0	0	0	0	0	0	0	0	0	0	0	0	0	0	0	0	0	0	0	0	0	0	0	0	0	0	0	0	0	0	0	0
COX7A1	0	0	0	0	0	0	0	0	0	0	0	0	0	0	0	0	0	0	0	0	0	0	0	0	0	0	0	0	0	0	0	0	0	0	0	0
CHM	0	0	0	0	0	0	0	0	0	0	0	0	0	0	0	0	0	0	0	0	0	0	0	0	0	0	0	0	0	0	0	0	0	0	0	0
KDELR1	4171.91	5428.65	0	0	2987.45	5591.47	4063.1	2400.22	0	1482.44	3490.19	0	0	3061.38	0	0	3939.3	0	7581.82	0	0	2625.62	3036.32	0	0	0	0	0	0	0	0	0	0	0	0	0
NR2F2	0	0	0	0	0	0	0	0	0	0	0	0	0	0	0	0	0	0	0	0	0	0	0	0	0	0	0	0	0	0	0	0	0	0	0	0
EEF1B2	15653.6	23487.8	0	14571.5	29872.7	0	15369.7	15825.3	0	19449.5	35559	0	22135.4	20453.7	0	22213	17042.1	0	23831.3	0	27729.7	20753.5	0	0	24180.2	0	20352.5	21178.4	20329.8	0	16254.3	0	16895.3	16285.8	27628.1	19140.9
ATP5PB	122531	130658	163537	92646.5	63377.5	209559	245060	65297.8	109870	39938.2	43487.2	71581.4	39333.4	63959.2	35277.6	46448.6	51125.1	104096	77585.1	422213	80012.1	72369.8	61536.5	133395	48306.9	77751.9	47722.4	42100.5	38838.9	0	0	56388.3	31079.2	38514.8	18570.1	44678.2
TBXAS1	9457.35	17420.8	0	0	0	0	14856.8	17320.7	0	7800.28	10390.5	16769.8	0	14586.2	0	13325.4	0	0	0	0	10262.1	0	0	0	0	0	0	0	0	0	0	0	9995.75	0	0	0
ACP1	0	0	0	0	5637.69	0	0	0	0	5839.21	0	0	0	0	0	7734.1	0	0	0	0	5518.33	0	0	0	5909.99	0	0	0	0	0	0	0	0	0	0	0
PRKCH	0	0	0	0	0	0	0	0	0	0	0	0	0	0	0	0	0	0	0	0	0	0	0	0	0	0	0	0	0	0	0	0	0	0	0	0
ACAT1	60033.2	53216.6	53536.8	24414.3	33623.2	72263.4	63410.6	25370.3	25448.4	18820.9	23349	31731.5	23792.7	17206.7	0	22933.9	17752.4	35864.4	48944.2	156679	24660.9	24785.2	29531.6	0	19536.4	0	23702.6	14569.8	14627	16469.9	12645.7	0	20601.9	12217.2	14216.8	11830.8
MYL9	19482.5	14057.5	0	12944.5	83181.5	68128.9	19787	0	0	81248	72216.1	0	0	73400	0	65052.6	22280.7	0	54590.2	132343	46679.6	30812.3	17316.8	0	18900.8	17190.3	42665.2	72874.1	30377.7	0	0	0	22598.9	0	0	0
CCNC	0	0	0	0	0	0	0	0	0	0	0	0	0	0	0	0	0	0	0	0	0	0	0	0	0	0	0	0	0	0	0	0	0	0	0	0
POLR2A	0	0	0	0	0	0	0	0	0	0	0	0	0	0	0	0	0	0	0	0	0	0	0	0	0	0	0	0	0	0	0	0	6009.06	0	0	0
CDK2	0	0	0	0	0	0	0	0	0	0	0	0	0	0	0	0	0	0	0	0	0	0	0	0	0	0	0	0	0	0	0	0	0	0	0	0
GRK2	0	0	0	0	3149.73	0	0	0	0	0	0	0	0	0	0	2093.8	0	0	0	0	0	0	0	0	0	0	0	0	0	0	0	0	0	0	0	0
MCM3	0	0	0	0	0	0	0	0	0	0	0	0	3193.38	0	0	0	0	0	0	0	0	0	0	0	0	0	0	0	0	0	0	0	0	0	0	3490.73
NFYB	0	0	0	0	0	0	0	0	0	0	0	0	0	0	0	0	0	0	0	0	0	0	0	0	0	0	0	0	0	0	0	0	0	0	0	0
MPST	0	0	0	0	0	0	0	0	0	3634.83	0	0	0	0	0	0	0	0	0	0	0	4924.11	0	0	4593.43	0	6581.82	0	0	0	0	0	6620.51	4822.32	0	0
RPS12	22602.4	12335.5	0	0	26151.5	13368.7	13699.3	11322.9	0	12597.8	18082.1	0	16542.8	0	0	14247.6	0	19703.5	19043	0	16439.1	19487.3	25443	0	19458.8	0	22900.7	0	15091.3	0	0	0	20649.3	17928.5	0	0
BRD2	0	0	0	0	0	0	0	0	0	0	0	0	0	0	0	0	0	0	0	0	0	0	0	0	0	0	0	0	0	0	0	0	0	0	0	0
FAS	0	0	0	0	0	0	0	0	0	0	0	0	0	0	0	0	0	0	0	0	0	0	0	0	0	0	0	0	0	0	0	0	0	0	0	0
YY1	0	0	0	0	0	0	0	0	0	0	0	0	0	0	0	0	0	0	0	0	0	0	0	0	0	0	0	0	0	0	0	0	0	0	0	0
DNAJB1	0	0	0	0	0	0	0	0	0	3359.25	0	0	0	0	0	0	0	0	0	0	0	3313.62	0	0	4235.88	0	0	0	0	0	0	0	0	0	0	0
DNAJB2	0	0	0	0	0	0	0	0	0	0	0	0	0	0	0	0	0	0	0	0	0	0	0	0	0	0	0	0	0	0	0	0	0	0	0	0
ATP5F1A	105677	110086	82299.9	49661.3	91145.6	74868.2	92734	131362	113752	89762.5	80079.3	110688	69607.5	122043	29695.3	98718.1	72505.1	74021.7	98249.5	77000	67582.6	82104.9	94354.4	89839.3	106773	81833.9	88620.1	76676.9	68952.6	765430	71373	141752	76861.6	84370.3	75611.7	69932.3
CTSS	0	0	0	0	5036.48	0	3945.47	3341.89	0	0	0	71070	0	0	0	14036.6	0	0	0	0	0	0	0	0	0	0	0	0	0	0	0	0	0	0	0	0
PSMA1	0	3451.81	0	0	6419.64	4168.26	4266.91	0	0	7514.39	5269.07	0	0	4968.36	0	15554.8	0	4194.15	4213.42	0	12081.7	12908.6	0	0	5123.27	0	0	0	0	0	0	7931.08	4882.02	0	3569.79	0
PSMA2	6459.34	5359.19	0	11206.4	17802.8	9608.69	6300.48	4506.02	0	10256.6	10149.4	0	9393.32	13280.9	0	11803.5	0	4238.36	6189.3	10444.5	9512.66	9552.99	9195.07	0	8997.67	6197.92	13540	7636.24	8671.06	0	6798.44	52504.2	4520.03	7821.05	6925.42	7534.85
PSMA3	2000.08	0	0	1696.4	15339.6	5733.84	0	0	0	8984.43	13489.2	0	3780.26	0	0	4961.4	0	0	0	0	4715.34	2165.76	2104.38	0	9970.74	0	1562.45	0	0	0	0	0	2105.05	1936.12	1010.29	2226.26
PSMA4	19093.5	19888.3	0	32028.4	38825.5	29043.3	9319.25	4183.9	0	19582.9	21384	22145.9	20339.8	25765.3	0	7568.4	0	0	34682.6	35888.4	22911.7	22694.1	7929.14	0	20436.4	0	0	27231.9	9287.45	21755.7	0	12238.7	16448.1	14379.9	7882.49	19868.2
ITGA3	0	0	0	0	0	0	0	0	0	0	0	0	0	0	0	0	0	0	0	0	0	0	0	0	0	0	0	0	0	0	0	0	0	0	0	0
MSN	129501	95444.6	20529.8	79418.4	294591	260075	142893	72912.3	0	253740	249637	53925.6	54166.5	228235	0	232170	28675.6	55926.9	164224	83800.2	212480	47290.5	23295.7	43553.2	83486.1	19815.9	54399.1	369062	76398	0	41615.3	0	39235.3	64045	37475.3	49372.1
DDX6	8687.56	5209.97	0	0	7577	5408.82	0	4413.48	0	3430.59	7511.23	5634.02	8014.77	0	0	7483.99	7566.95	5453.13	8967.43	0	7522.45	7312.44	7390.54	0	8107.74	0	0	0	0	0	0	0	6456.44	7933.85	0	0
DNMT1	0	0	0	0	0	0	0	0	0	0	0	0	0	0	0	0	0	0	0	0	0	0	0	0	0	0	0	0	0	0	0	0	0	0	0	0
U2AF2	20918.7	28389.8	0	17563.8	16875.5	12853.5	18283.5	16139.9	0	18252.7	18019.2	17108.4	31988.7	24794.8	0	13390.6	14835.7	22751.5	24935.7	0	15764.7	23062.6	24462.2	0	25658.7	0	19310.6	18183.6	20731.6	22429.3	15590.5	0	25909	24510.8	20132.7	25249.6
RPL13	27024.5	32427	0	23449.6	36176.6	25405.9	17325	30426	0	37713.6	31206.6	23529.9	39247.7	28413.3	0	22417.8	22390.9	16412.9	33670.2	24131.4	36670.2	35973.9	32695.5	0	33958.1	0	31112.2	33287.3	35048.2	0	34891.5	31346.4	33143.4	28671.4	55870.1	12172.7
CHML	0	0	0	0	0	0	0	0	0	0	0	0	0	0	0	0	0	0	0	0	0	0	0	0	0	0	0	0	0	0	0	0	0	0	0	0
IVD	0	10045.7	0	0	0	0	0	9837.24	0	0	9064.92	0	0	0	0	0	0	0	0	0	0	0	0	0	0	0	0	0	0	0	0	0	0	7921.33	0	0
S100A4	46215.3	72978.9	0	0	127502	188533	82018.2	110290	0	339525	299636	17204.9	0	217167	0	247427	0	0	0	0	392615	0	0	0	0	0	0	0	0	0	0	0	0	0	0	0
MGAT1	0	0	0	0	0	1893.95	0	0	0	1739.52	0	0	0	0	0	0	0	0	0	0	0	0	0	0	0	0	0	0	0	0	0	0	0	0	0	0
HMGB2	13480.9	0	0	7951.94	9357.22	0	0	12798.3	0	0	12127.9	0	0	0	0	14297.4	0	0	0	0	9891.1	0	0	0	0	0	0	0	0	0	0	0	0	13944.6	0	0
PTBP1	47318.5	36686.6	0	34067.2	32327.4	69673.5	42132.1	42156.8	0	28534.5	30858.6	27658.4	47712.3	37743.5	0	33799	24198	45844.8	36913.2	41533.4	26251	46294.3	44684.2	40718.2	36756.1	31558.2	50244.5	45288.3	38439.6	37487.8	42414.8	37385.6	40911.7	64087	39839.8	52436.5
TARS1	0	0	0	3074.22	5354.38	4183.71	0	0	0	4530.98	3824.96	0	0	4479.06	0	0	0	0	0	0	5250.63	0	0	0	3166.64	0	0	3597.17	0	0	0	0	0	3054.11	0	0
VARS1	4789.25	0	0	0	8304.8	7319.22	5135.05	5308.63	0	6389.15	9784.85	0	5682.7	6131.45	0	5704.27	5110.38	0	5946.98	0	0	5190.51	5547.97	0	5964.63	5633.07	5383.91	5356.61	0	0	0	0	0	5563.02	0	0
EEF1G	25316.1	18461.6	0	16555.2	35147.6	25983.2	32071.7	21782.9	0	31189.6	37092.4	21850.6	29852.7	28705.5	0	26793.1	18066.8	20937.1	36202.6	0	29561.2	28814.1	23101	0	21382.5	19551.8	24915.9	35822.3	21328.7	0	18237.7	0	24874.1	18362.9	16819.3	25390.7
FKBP2	16087.8	19678.4	0	27570.8	26162.6	20307.1	0	20307.4	0	13814	15602.5	19853.3	21042.8	17927.2	0	15303.9	0	0	16967.9	0	15638.2	24100.5	10480.6	0	13593.3	0	13224.8	0	0	0	0	0	0	9875.06	29569.1	13272.3
STOM	0	0	0	0	0	0	0	0	0	1805.08	4042.28	0	0	0	0	2234.12	0	0	7811.61	0	5580.91	3007.92	0	0	0	0	3485.1	27734.9	7881.51	0	0	0	0	0	0	0
AK4	0	0	0	0	0	0	0	0	0	0	0	0	0	0	0	0	0	0	0	0	0	0	0	0	0	0	0	0	0	0	0	0	0	0	0	0
MAOB	0	0	0	0	0	0	0	0	0	0	0	0	0	0	0	0	0	6708.84	4352.33	0	0	18126.1	8824.77	9143.29	3702.76	15398.6	4500.05	0	10248.4	8572.27	7721.25	0	7192.9	3335.75	4034.12	4871.2
YWHAQ	16015.3	10756.1	0	0	26583.2	20659.1	0	9878.04	0	15483.8	16955	0	0	24238	0	15298.3	0	0	0	0	0	32486.9	17465.5	0	22155.5	0	20862.3	23469.5	12896	0	0	0	19000.9	27451.3	28601.7	34123
MAPK3	0	0	0	0	3520.01	0	0	0	0	3224.17	0	0	0	0	0	0	0	0	0	0	0	0	0	0	0	0	0	6016.24	0	0	0	0	0	0	0	0
ATP6V0C	0	0	0	0	0	0	0	0	0	0	0	0	0	0	0	0	0	0	0	0	0	0	0	0	0	0	0	0	0	0	0	0	0	0	0	0
CALML3	78919.4	60305.6	0	119436	137873	84005.8	68945.8	98915.9	0	147391	81587	76105.3	95263.7	144034	0	143711	54559.2	320005	110645	172064	125087	198068	144474	0	89631.9	0	134932	114452	69106.9	579131	52194.6	454175	121186	174460	98379.2	150149
ARNT	0	0	0	0	0	0	0	0	0	0	0	0	0	0	0	0	0	0	0	0	0	0	0	0	0	0	0	0	0	0	0	0	0	0	0	0
RPL10	16179.9	15106.3	0	0	19263.7	8551.81	0	9904.73	0	18368.1	20839.2	0	14456.1	16076.8	0	14666.9	14815.5	0	14961.5	0	17934.8	14108.2	0	0	14037.5	0	0	16210.9	16079.7	0	0	0	17708.6	0	13858.5	0
RPA1	12362.5	12471.9	0	14694.6	17935.7	21490.4	0	16433.7	0	8682.57	10708	0	36553.1	11594.2	0	10054.6	7477.3	12289.5	11232.3	0	7268.59	10176.6	0	0	10495.5	0	14255.9	9338.55	13513.8	12694.9	0	0	10563.5	11163.4	0	10921.8
APEX1	94161.5	48373.2	30390.9	30951.5	27763.5	180759	291130	29551.2	38721.1	29371.2	29849.6	18393	35600.6	40500.9	0	19410.2	22526.3	43253.4	24810.6	195129	50060.3	48653.7	56193.1	55591.6	44158.9	30088.8	41649.1	23273.6	33978.1	0	37819.6	0	34222.6	38887.8	22924.6	31064.3
DCK	5799.76	0	0	0	3194.02	0	0	0	0	3240.78	0	0	0	3815.68	0	3323.9	0	0	0	0	4086.98	0	0	0	0	0	0	0	0	0	0	0	0	0	0	0
CAD	0	0	0	0	3059.87	2826.01	0	0	0	2679.06	0	0	0	3211.28	0	0	0	0	0	0	2731.23	0	0	0	0	0	0	0	2953.82	0	0	0	0	0	0	0
CALR	112466	124233	34043.8	134298	165775	84626	94426.2	93619.5	77850.3	97007.8	81197	129927	171622	91743.8	20533.4	122288	93164.7	35067.5	94413.3	58649.3	101628	63172.8	62805.7	0	86172	0	48246.3	88745.3	65326.5	49561.2	45183	109899	37279	53523.9	69090.7	39918.1
MAP4	13153.9	10038.7	0	10299.3	28949.9	15315.6	11584.5	7116.4	0	12844.2	10409.1	10199.5	11443	10924.3	0	9811.15	0	0	14063.6	0	7434.62	6021.13	4684.59	0	14018.7	0	0	12147.3	0	0	0	15289.3	6836.25	13279.9	0	11003.4
MAP4.1	0	0	0	0	0	0	0	0	0	0	0	0	0	0	0	0	0	0	0	0	0	0	0	0	0	0	0	0	0	0	0	0	0	0	0	0
CANX	62244.7	73804.7	21375.9	73954.2	100816	16381.6	42875.8	58365.2	0	42681.4	62548	69132	67210.5	38255	0	53542.7	50888.7	25552.6	43937.5	0	50783.3	33488.3	43272.7	34054.1	28817.3	26326.5	27917.6	37976.4	33037.4	32423.6	35638.3	41355.4	31339.6	29653.4	26849.4	22060.5
PIK3R1	0	0	0	0	0	0	0	0	0	0	0	0	0	0	0	0	0	0	0	0	0	0	0	0	0	0	0	0	0	0	0	0	0	0	0	0
ITPKB	0	0	0	0	0	0	0	0	0	0	0	0	0	0	0	0	0	0	0	0	0	0	0	0	0	0	0	0	0	0	0	0	0	0	0	0
PSMB8	976.325	0	0	0	9796.09	2929.98	0	657.22	0	10081.2	10422	0	1869.6	0	0	4079.42	0	715.842	0	0	3832.03	992.377	0	0	903.113	0	0	16080.9	0	0	0	0	0	0	0	0
PSMB9	10491	0	0	3471.66	14289.1	13961.5	0	0	0	7896.65	15168.4	0	12452.6	3419.91	0	12582.6	3117.99	0	0	0	8799.32	0	0	0	0	0	0	1747.35	0	0	0	0	0	0	0	0
PSMA5	18154.4	10104.8	0	24410.1	17404.5	19249.8	13147.9	6824.01	0	15830.7	17940.8	12619.5	21442.5	16950.4	0	13617.3	8628.29	11171.8	11120.8	24196	15321.9	14738.9	17234.5	0	10143.1	12225.9	12561.3	16541.9	4440.66	0	10172.7	54340.9	8892.47	10019.9	0	13058.9
HLA.DMA	0	0	0	0	2198.23	0	0	0	0	0	0	0	0	0	0	0	0	0	0	0	0	0	0	0	0	0	0	0	0	0	0	0	0	0	0	0
HLA.DMB	0	0	0	2545.23	3072.07	1685.34	1806.86	0	0	2733.96	0	2284.21	2218.81	3692.75	0	0	0	0	0	0	2619.92	0	0	0	0	0	0	0	0	0	0	0	0	0	0	0
PSMB4	1946.49	0	0	0	15232.5	1177.25	0	0	0	12177.6	3681.76	0	0	9223.35	0	4766.41	0	3164.66	0	0	1801.87	0	0	0	9655.01	0	0	4350.61	0	0	0	0	0	0	0	0
GSTM2	0	0	0	0	13701.8	0	0	3843.95	0	7311.82	5727.73	0	0	0	0	7888.2	0	7047.81	0	0	6583.17	12335	0	0	7776.53	0	19043	0	0	0	12919.5	0	10241.6	6949.96	0	0
ABCD3	0	0	0	0	3830.58	0	0	0	0	0	0	2597.19	3021.99	0	0	0	2783	0	0	0	0	0	0	0	0	0	0	0	0	0	0	0	0	0	0	0
TMOD1	0	0	0	0	0	0	0	0	0	0	0	0	0	0	0	0	0	0	0	0	0	0	0	0	0	0	0	0	0	0	0	0	0	5579.44	0	0
ITPRID2	0	0	0	0	0	0	0	0	0	0	0	0	0	0	0	0	0	0	0	0	0	0	0	0	0	0	0	0	0	0	0	0	0	0	0	0
NDUFS1	16646	17620.3	15279.3	9216.76	13280.9	65542	38031.9	14815.7	0	12434.2	9531.21	10653.7	0	10341.7	0	10968.6	9446.02	0	12128.9	27933.3	20453.7	14688.4	16242.4	0	17772	0	11194	9788.38	0	0	0	14188.9	9984.14	11925.7	9622.31	9811.08
POLD1	0	0	0	0	0	0	0	0	0	0	0	0	0	0	0	0	0	0	0	0	0	0	0	0	0	0	0	0	0	0	0	0	0	0	0	0
TEAD1	0	0	0	0	0	0	0	0	0	0	0	0	0	0	0	0	0	0	0	0	0	0	0	0	0	0	0	0	0	0	0	0	0	0	0	0
SMARCA1	0	0	0	0	0	0	0	0	0	0	0	0	0	0	0	0	0	0	0	0	0	0	0	0	0	0	0	0	0	0	0	0	0	0	0	0
MAPK1	9897.71	9984.81	0	4710.42	29380.7	11655.1	7817.48	4729.15	0	19925.9	18096.7	0	0	0	0	13447.3	0	0	0	0	11295.6	4797.37	4843.47	0	0	0	0	0	0	0	0	0	0	0	0	0
DUSP1	0	0	0	0	0	0	0	0	0	0	0	0	0	0	0	0	0	0	0	0	0	0	0	0	0	0	0	0	0	0	0	0	0	0	0	0
GCA	7121.6	4314.34	0	0	35650.4	0	0	0	0	14906	11318.2	0	0	0	0	13034.1	0	0	0	0	14217.2	0	0	0	0	0	0	0	0	0	0	0	2901.04	0	0	0
RXRB	0	0	0	0	0	0	0	0	0	0	0	0	0	0	0	0	0	0	0	0	0	0	0	0	0	0	0	0	0	0	0	0	0	0	0	0
ERCC5	0	0	0	0	0	3014.82	0	0	0	0	0	0	0	0	0	0	0	0	0	0	0	0	0	0	0	0	0	0	0	0	0	0	0	0	0	0
PTPRM	0	0	0	0	0	0	0	0	0	0	0	0	0	0	0	0	0	0	0	0	0	0	0	0	0	0	0	0	0	0	0	0	0	0	0	0
LAP3	21432.6	19226.4	0	5661.83	21382.9	11742.2	23269.9	16178.9	0	47907	35832.6	19675.6	0	30813.7	0	55303.6	7839.52	9082.75	16249.4	13951.1	43425.6	12065.4	10235.4	0	6312.55	0	12927.9	19680.2	11173.4	0	0	19484.1	11867.5	13463.3	9129.32	12155.9
CD1C	0	0	0	71259.1	117900	0	0	0	0	0	0	0	81837.2	32472.9	0	0	33236	0	0	0	0	0	0	0	0	0	0	0	0	0	0	0	0	0	0	0
S100A2	0	0	0	0	0	0	0	0	0	0	0	0	0	0	0	0	0	0	0	0	0	0	0	0	0	0	0	0	0	0	0	0	0	0	0	0
GTF2E1	0	0	0	0	0	0	0	0	0	0	0	0	0	0	0	0	0	0	0	0	0	0	0	0	0	0	0	0	0	0	0	0	0	0	0	0
GTF2E2	0	0	0	0	0	0	0	0	0	0	0	0	0	0	0	0	0	0	0	0	0	0	0	0	0	0	0	0	0	0	0	0	0	0	0	0
TPP2	0	0	0	0	0	0	0	0	0	2844.87	0	0	0	0	0	0	0	0	0	0	0	0	0	0	0	0	0	0	0	0	0	0	0	0	0	0
IMPA1	0	0	0	0	2848.6	3484.63	0	0	0	2938.77	0	0	0	0	0	0	0	0	0	0	3008.79	0	0	0	2783.96	0	0	3601.15	0	0	0	0	2579.61	0	0	0
PTPN6	4737.06	5180.07	0	4674.28	79108.6	29110.2	4689.92	0	0	20644.2	25888.3	0	0	7998.83	0	8441.43	0	0	0	0	18055.9	0	0	0	0	0	0	0	0	0	0	0	0	0	0	0
SHC1	0	0	0	0	0	2721.22	0	0	0	0	0	0	0	0	0	0	0	0	0	0	0	0	0	0	0	0	0	0	0	0	0	0	0	0	0	0
MPG	0	0	0	0	0	0	0	0	0	0	0	0	0	0	0	0	0	0	0	0	0	0	0	0	0	0	0	0	0	0	0	0	0	0	0	0
CRABP2	0	0	0	0	0	0	0	0	0	0	0	0	0	0	0	0	0	0	0	0	0	0	0	0	0	0	0	0	0	0	0	0	0	0	0	0
ARID4A	0	0	0	0	0	0	0	0	0	0	0	0	0	0	0	0	0	0	0	0	0	0	0	0	0	0	0	0	0	0	0	0	0	0	0	0
KDM5A	0	0	0	0	0	1356.39	0	0	0	0	0	0	0	0	0	0	0	0	0	0	0	0	0	0	0	0	0	0	0	0	0	0	0	0	0	0
TKT	27278.9	24841	0	17226.3	26931.4	25692.5	24346.3	33441.1	0	51495.7	30467.6	9278.06	32235.8	47748.1	0	81627.5	0	17646.2	18497.5	0	35727	19837.1	42481	0	53343.7	24314	40167.4	23623.9	16586.4	29099.9	31368.4	0	23730.2	29089.3	39878.4	14647.6
CASP1	4642.91	0	0	0	4901.7	0	0	0	0	10759.4	7409.05	0	0	0	0	5478.78	0	0	0	0	4187.54	0	0	0	0	0	0	0	0	0	0	0	0	0	0	0
NOS3	0	0	0	0	0	0	0	0	0	0	0	0	0	0	0	0	0	0	0	0	0	0	0	0	0	0	0	0	0	0	0	0	0	0	0	0
LMOD1	0	0	0	0	0	0	0	0	0	0	0	0	0	0	0	0	0	0	0	0	0	0	0	0	0	0	0	0	0	0	0	0	0	0	0	0
RBMS1	0	0	0	0	0	0	0	0	0	0	0	0	0	0	0	0	0	0	0	0	0	0	0	0	0	0	0	0	0	0	0	0	0	0	0	0
PML	0	0	0	0	0	0	0	0	0	0	0	0	0	0	0	0	0	0	0	0	0	0	0	0	4870.57	0	0	7501.33	0	0	0	0	0	0	0	0
PML.1	0	0	0	0	0	0	0	0	0	0	0	0	0	0	0	0	0	0	0	0	0	0	0	0	0	0	0	0	0	0	0	0	0	0	0	0
TYK2	0	0	0	0	0	0	0	0	0	0	0	0	0	0	0	0	0	0	0	0	0	0	0	0	0	0	0	0	0	0	0	0	0	0	0	0
EEF1D	21519	15923.9	0	12340.3	22009.9	17828.4	18544.9	15429.5	0	18038.8	24546.4	13789.2	15451.4	17389.6	0	15735	14099.5	12571.7	25250.6	0	22039.7	15715.7	16742.8	0	16417.8	0	0	21725.3	14027.2	0	16443	20759.3	17234.2	10142.6	14521.8	0
EEF1D.1	0	0	0	0	0	0	0	0	0	0	0	0	0	0	0	0	0	0	0	0	0	0	0	0	0	0	0	0	0	0	0	0	0	0	0	0
OAS2	0	3377.95	0	0	0	0	0	0	0	5863.42	3215.36	0	0	5909.89	0	3396.85	0	0	0	0	0	0	0	0	0	0	0	0	0	0	0	0	0	0	0	0
CRABP1	0	0	0	0	0	0	0	0	0	0	0	0	0	0	0	0	0	0	0	0	0	0	0	0	48536.8	0	0	0	0	0	0	0	0	0	0	1711.28
MARCKS	13009.7	17232	0	0	14365.7	0	0	11659.7	0	14652.9	14641.4	0	0	15868.5	0	18248.8	0	0	0	0	26894	14790.7	0	0	0	0	0	0	17370.6	0	0	0	0	11509.1	0	0
AQP1	0	0	0	0	0	0	0	0	0	0	0	0	0	0	0	0	0	0	28336.3	0	0	0	0	0	0	0	0	117263	0	0	0	0	0	0	0	0
GNA11	0	0	0	0	0	0	0	0	0	0	0	0	0	0	0	1841.69	0	0	0	0	1990.98	0	0	0	0	0	0	0	0	0	0	0	0	0	0	0
ALDH4A1	2340.97	0	0	0	0	4308.85	3680.43	0	0	0	2296.46	0	0	0	0	0	0	0	3107.3	0	2948.01	0	0	0	0	0	0	0	0	0	0	0	0	0	0	0
PBLD	0	0	0	0	0	0	0	0	0	0	0	0	0	0	0	0	0	0	0	0	0	0	0	0	0	0	0	0	0	0	0	0	0	0	0	0
ERP29	29693.5	32444.5	0	43065.4	72544.6	10826.2	31065	26533.3	0	28258.8	38258.4	29424.6	54146.2	33921	0	30184.8	33615.1	10225.1	11368.5	0	21590.3	16447.5	13149.1	0	28972.1	0	0	6480.66	0	0	0	0	6574.56	7275.02	12487.9	10901.4
PRDX6	24849.3	21188.2	0	19406.2	29129.9	54409.8	30698	17116.9	0	52534.8	55629.2	21371.4	23754.9	56026.7	0	40703.9	0	46600.4	40395.4	29166.1	45938.8	58620.3	80033.4	59790.7	41121.7	110953	58952.4	56721.3	50200.6	47807.8	101681	0	50574.4	60028.4	63141.7	46158.6
BLVRB	53827.3	40702.5	40943.1	0	17791	128804	87344.5	0	0	15651.2	8974.64	10003.6	0	0	0	16354.6	8491.67	15259	20598.4	141758	36623.1	17095.1	0	0	12554.8	0	0	10207.6	15070	0	0	0	10243.8	10414.2	0	0
PRDX5	18945.3	28857.7	0	14865.1	42134.8	16161.5	28182.9	29000.8	0	30235.7	36082.2	0	0	30106.2	0	28560.2	22499.7	27685.5	18844.5	0	23331.9	35092.1	38996.7	0	39768.4	55218.4	43050.7	27712.7	35702.7	0	35203	33971.6	20527	31618.4	35196	31428.7
DDT	0	0	0	0	0	0	0	0	0	0	0	0	0	0	0	0	0	0	0	0	0	0	0	0	0	0	0	0	0	0	0	0	0	0	0	0
PRDX3	62897.9	86374.9	34656.3	32137.2	87873.6	39647	58594.3	120899	57519.2	66875.6	59039.5	96803.3	59289.3	83159.4	16987.1	57169.5	83489.8	35886.6	66424.6	0	61520.2	65599.6	45080	62165.5	62797.7	34729.9	52210.6	56622	67809.4	0	45502.9	91717.8	71340.7	52856.4	59881.5	41496.6
ATP5F1D	0	10806.9	0	0	8470.55	44040.1	23615.9	0	0	9107.7	7578.67	0	0	0	0	13613	0	0	11781.7	0	8877.23	13917	10203.8	0	8486.31	0	0	0	0	0	0	0	0	11906.7	0	0
RPL12	31386.4	25502.8	0	22407.1	39261.8	28667.6	30784.2	22557.6	27981.3	27502.1	35689.5	21002.9	39876.5	28012.1	0	27778.4	21600.8	31570	50244.6	0	31222.4	35318.4	35446.1	30466.5	41929.3	46617.3	33749	30612.8	31954.9	29665.1	35622.3	40309.6	36087.7	27241.1	34296.3	32463.8
ECHS1	22318	21623.8	0	0	19273.9	18463.9	19737.1	29903.2	25717.2	15087	16982.6	22262.5	18988	24383.5	0	14305	17416.7	0	19948.9	0	12923.8	13892.9	18555.7	0	17460.4	18637.8	25048.4	0	19461.1	0	16552.3	0	18025.5	17205.7	17911.2	14786.1
CMPK1	3931.96	0	0	0	27423.4	0	0	0	0	15843.8	10597.3	6964.79	11625.9	5396.07	0	9731.26	0	9183.51	0	0	13992.3	12321.4	8801.3	0	13709.9	0	10374.6	22286.7	9482.74	15605.1	0	0	16458.9	13601	6021.18	0
PEBP1	11341.9	14967.3	0	26703	36950.2	0	34205.5	18624.9	0	31454.4	24698.2	31512.8	0	19057.8	0	24980.5	0	35521.1	0	0	36792	51333.8	61677.9	0	45386.3	70413.2	57822.4	26110.6	49253.8	35889.1	80902.2	0	41567.7	51669.6	56754.2	33921
PDIA3	100555	84719.3	35954.6	125858	156934	154117	102284	90961.4	60503.4	70773.5	82151.9	77989.7	151908	88367.4	27180.3	78206.5	82922.5	30883.9	69193.9	37947.6	72061.3	45770.3	46652.9	0	37609.5	11217.7	52748.9	64094.3	57875.3	48252.3	39355.4	74508.1	42535	42103.6	45708.7	42852.7
PPP2R1A	12551.8	12842.7	0	12176.2	26935.3	15825	13292.3	9518.07	0	20613.5	20562.5	0	12758.8	14707.7	0	14854.6	6826.93	11555.8	21792.5	0	12684	15017.6	8545.08	0	19939.7	8372.57	14382.8	25717	7750.65	0	12290.4	0	15243.6	12113.4	10239.8	14976.7
PPP2R1B	0	0	0	0	0	0	0	0	0	0	0	0	0	0	0	0	0	0	0	0	0	0	0	0	0	0	0	0	0	0	0	0	0	0	0	0
CDC27	0	0	0	0	0	0	0	0	0	0	0	0	0	0	0	0	0	0	0	0	0	0	0	0	0	0	0	0	0	0	0	0	0	0	0	0
FCER1G	0	0	0	0	0	0	0	0	0	9662.53	0	0	0	0	0	13336.2	0	0	0	0	14597	0	0	0	0	0	0	0	0	0	0	0	0	0	0	0
PPIF	0	0	0	0	0	0	0	0	0	4402.52	0	0	0	0	0	0	0	0	0	0	0	0	0	0	0	0	0	0	0	0	0	0	0	0	0	0
NKTR	0	0	0	0	0	0	0	0	0	0	0	0	0	0	0	0	0	0	0	0	0	0	0	0	0	0	0	0	0	0	0	0	0	0	0	0
NMT1	0	4833.84	0	0	5331.53	4896.63	0	0	0	4990.85	5971.95	5207.53	0	5033.41	0	0	0	0	0	0	0	5556.7	6328.47	0	7377.55	0	0	5085.53	0	0	0	0	4573.48	0	0	0
HLA.F	0	0	0	0	0	0	0	0	0	0	0	0	0	0	0	0	0	0	0	0	0	0	0	0	0	0	0	0	0	0	0	0	0	0	0	0
HMOX2	0	0	0	0	5176.24	0	0	2493.25	0	0	2092.93	0	0	0	0	0	2354.45	0	0	0	0	0	0	0	0	0	0	0	0	0	0	0	0	0	0	0
ADSS2	0	0	0	0	1948.25	0	0	0	0	2246.19	0	0	0	0	0	0	0	0	0	0	0	0	0	0	0	0	0	0	0	0	0	0	1997.28	0	0	0
AXL	0	0	0	0	0	0	0	0	0	0	1139.45	0	0	0	0	0	0	0	0	0	1106.15	0	0	0	0	0	0	0	0	0	0	0	0	0	0	0
LRPAP1	0	0	0	0	0	0	0	0	0	0	0	0	0	0	0	0	0	0	0	0	0	0	0	0	0	0	0	0	0	0	0	0	0	0	0	0
TSPO	0	15766.9	0	0	0	0	20012.9	0	0	14098.9	0	0	0	18125.1	0	16960.9	0	0	0	0	0	16307	0	0	19580.6	0	0	0	0	0	0	0	0	13234.8	0	0
ADSL	0	0	0	0	2678.88	2133.63	0	0	0	2716.73	0	0	0	0	0	0	0	0	0	0	2286.76	0	0	0	0	0	0	0	0	0	0	0	0	0	0	0
CLIP1	0	0	0	0	0	0	0	0	0	0	1547.66	0	0	0	0	0	0	0	0	0	0	0	0	0	0	0	0	0	0	0	0	0	0	0	0	0
SRI	5600.01	8368.9	0	0	5678.46	0	0	6903.25	0	8486.49	4701.54	0	0	10255.4	0	8766.82	0	5236.76	0	0	10207.5	11374.2	0	0	5929.66	0	8953.01	17860.1	6451.67	0	0	0	7162.11	9203.83	0	0
GNA15	0	0	0	0	4864.29	0	0	0	0	0	0	0	3037.07	0	0	0	2437.96	0	0	0	0	0	0	0	0	0	0	0	0	0	0	0	0	0	0	0
GSTT1	18741.8	19188.6	11336.8	0	7888.21	22957.4	8314.16	3001.12	0	7272.81	0	0	0	0	0	0	0	0	17942.7	18308.2	7191.22	8844.19	10894	0	19507.3	0	10113.2	0	0	0	0	0	10875.5	6050.34	6713.72	0
SERPINB1	17570.3	10873.5	0	9938.79	35039.8	16564.6	29670	0	0	79555.3	75635.7	0	0	32596.6	0	70876.7	0	0	19371.1	0	29994.5	9748.4	0	0	0	0	0	22659.1	0	0	10425.3	0	0	0	0	0
ALDH1B1	0	0	0	0	14654.1	0	0	0	0	0	0	0	4039.44	3658.72	0	0	8060.29	0	4075.23	0	3642.23	0	0	0	3345.58	0	0	0	0	0	0	0	0	0	0	0
POLR2B	0	0	0	0	2688.51	0	0	0	0	3037.33	0	0	0	0	0	0	0	0	0	0	0	0	0	0	0	0	0	0	0	0	0	0	0	0	0	0
SDHA	14721.1	20145.2	19509.1	6376.58	11830.9	9017.94	23449.6	15568.6	33237.8	12647	11494.1	8988.96	0	19194.4	0	15006.7	9913.12	9252.26	11518.6	0	16279.6	11024.6	16106.4	0	10427.2	19258	21084.3	16813.7	15823.4	17912.8	18357.9	30198.1	15464.9	11807.5	19485.4	11135.9
CORO1A	79661.4	41114.6	0	62348.8	175664	200103	56997.1	59626.6	37789.8	89673.6	139665	42163.1	41033.1	70930.3	0	72179.4	39457.9	0	0	0	95012.2	0	0	0	0	0	0	0	0	0	0	0	0	0	0	0
GDI1	0	0	0	0	9587.96	5266.47	0	0	0	6221.67	4850.2	0	0	7052.09	0	4529	0	0	0	0	7481.77	0	0	0	0	0	0	4647.35	0	0	0	0	4288.97	0	0	0
S100A7	19596.3	13520.8	19813.5	4260000	40550.6	0	12571.4	31784.8	164702	7279.87	0	0	24164.8	51675.9	33573.4	26650.2	16642.7	13946	114475	25953.4	14952	21487.2	0	0	12895.4	35071.2	0	16446.5	0	0	0	65847.7	0	9584.22	13737.2	0
MAT2A	6495.91	5629.54	0	5887.43	8714.25	6059.32	6128.29	4624.3	0	6650.7	5666.54	0	0	0	0	0	0	0	0	0	6451.06	6341.02	6425.71	0	6113.8	0	7580.35	0	0	0	5652.1	0	5823.71	6395.84	7447.98	0
TLX1	0	0	0	0	0	0	0	0	0	0	0	0	0	0	0	0	0	0	0	0	0	0	0	0	0	0	0	0	0	0	0	0	0	0	0	0
PRKAR1B	0	0	0	0	0	0	0	0	0	0	0	0	0	0	0	0	0	0	0	0	0	0	0	0	0	0	0	0	0	0	0	0	0	0	0	0
PRKAR2B	0	0	0	3287.7	7086.37	0	0	0	0	0	0	0	0	0	0	0	0	0	0	0	0	0	0	0	3006.02	0	0	0	0	0	0	0	0	0	0	0
CPS1	0	0	0	0	0	0	0	0	0	0	0	0	0	0	0	0	0	0	0	0	0	0	0	0	0	0	0	0	0	0	0	0	0	0	0	0
TIA1	0	0	0	0	0	0	0	0	0	0	0	0	0	0	0	0	0	0	0	0	0	0	0	0	3506.08	0	0	0	0	0	0	0	0	0	0	0
FMO4	0	0	0	0	0	0	0	0	0	0	0	0	0	0	0	0	0	0	0	0	0	0	0	0	0	0	0	0	0	0	0	0	0	0	0	0
DNAJA1	0	0	0	0	0	0	0	0	0	0	0	0	0	0	0	0	0	0	0	0	0	2922.03	0	0	0	0	0	2860.26	0	0	0	0	0	0	0	0
AKT1	0	0	0	0	0	0	0	0	0	0	0	0	0	0	0	0	0	0	0	0	0	0	0	0	0	0	0	0	0	0	0	0	0	0	0	0
AKT2	0	0	0	0	0	0	0	0	0	0	0	0	0	0	0	0	0	0	0	0	0	0	0	0	0	0	0	0	0	0	0	0	0	0	0	0
UQCRC1	12390	16362.5	0	0	11920.7	11276.7	10994.4	15849.2	0	13221.4	7093.49	11982.7	10624.6	14044.3	0	11998.8	0	0	0	0	0	9182.26	0	0	12981.6	0	13615.9	11440.5	0	0	0	0	11421.6	9849.9	0	0
HIBADH	0	5251.48	0	0	0	0	0	5610.13	0	0	0	0	0	0	0	0	0	0	0	0	4851.69	0	5557.85	0	10073.9	0	0	0	0	0	0	0	0	0	5919.21	0
ATIC	6834.38	0	0	0	12870.5	7149.67	0	0	0	8898.55	10430.9	0	0	8730.49	0	8489.49	0	0	0	0	7658.37	6265.11	7532.44	0	9040.32	0	8260.12	0	0	0	0	0	0	7866.87	0	0
HNRNPH3	14359	11509.1	0	13303.3	9483.69	0	0	13642.8	0	7230.54	11025.9	0	10164.5	0	0	0	0	0	0	0	0	8499.02	11290.9	0	13989.9	0	15081.2	10875.4	14759.1	0	0	0	10831.4	11127.1	0	13556.3
HNRNPH1	72601.6	72848.3	44041.4	109709	58543.7	94614.4	60838.1	79060.6	80910.5	54666.4	52793.3	52223.2	114297	60492.6	0	51604.1	51386.9	89951.7	73439.2	65179.8	55012.5	76879.6	80595.7	120359	98735.5	61789.8	90538.4	81258	71418.1	70848.9	93637.7	120925	96775.2	105015	73831.6	105343
YWHAB	48274.5	42140.4	0	31454.2	63136.8	43364.4	40288.9	29721.6	0	67591.7	78348.8	0	31239.6	51392.2	0	71612.1	0	31812.9	43858.3	0	57016.6	32497.9	33373.8	0	27083	0	26745.9	48640.7	35988.1	0	0	0	0	32751.8	30277.5	0
SFN	0	0	0	0	0	0	0	0	0	4710.4	0	0	0	0	0	0	0	12613.2	0	0	0	0	0	0	5664.29	0	0	0	0	0	0	0	5223.13	5200.4	0	0
STIP1	11774.9	12273.3	0	9928.9	27910.6	21521.4	11648.5	6943.32	0	18388.7	18087.1	12439.7	14713.5	19026	0	12931.2	4577.13	0	12686.6	0	19203.5	12538	11633.8	0	11521.8	0	13786.7	12453.9	14019.7	0	10976.8	0	14004.4	13670.4	14263.5	13161.5
S100A11	109861	228906	80324.6	122189	604150	264959	278628	206184	126208	139222	313713	105336	120721	301228	0	102719	53980.3	164229	225008	0	264900	135807	0	166344	154182	154427	0	98145.8	0	0	243271	0	113407	372462	168906	0
FCGR2B	0	0	0	0	0	0	0	0	0	0	0	0	0	0	0	0	0	0	0	0	0	0	0	0	0	0	0	0	0	0	0	0	0	0	0	0
INPP5B	0	0	0	0	0	1539.88	0	0	0	0	0	0	0	0	0	0	0	0	0	0	0	0	0	0	0	0	0	0	0	0	0	0	0	0	0	0
PRDX2	12075	0	0	19525	0	22436.2	0	0	0	17853.2	18968.9	0	19955.9	21573.8	0	9458.81	9217.57	48146.7	37553.6	0	24579.7	57634.5	71360.3	49416.8	65531.4	38075.6	27958	25839.6	51975.1	56573.7	60832.6	96348.2	54071.3	48320.5	48472.1	47704.8
ARRB2	0	5792.93	0	0	0	0	0	7966.65	0	6731.79	5884.61	0	0	7300.55	0	0	0	0	0	0	7264.2	0	0	0	0	0	0	0	0	0	0	0	0	0	0	0
GK	0	3701.43	0	0	0	0	0	2657.52	0	1262.84	0	2112.19	0	0	0	2137.8	0	0	0	0	0	0	0	0	0	0	0	0	0	0	0	0	0	0	0	0
CCR1	0	0	0	0	0	0	0	0	0	0	0	0	0	0	0	0	0	0	0	0	0	0	0	0	0	0	0	0	0	0	0	0	0	0	0	0
DCTD	0	0	0	0	0	0	0	0	0	1926.48	0	0	0	0	0	0	0	0	0	0	0	0	0	0	0	0	0	0	0	0	0	0	0	0	0	0
PYCR1	0	0	0	0	1720.53	0	0	0	0	0	0	0	0	0	0	0	0	0	0	0	0	0	0	0	0	0	0	0	0	0	0	0	0	0	0	0
SLC8A1	0	0	0	0	0	0	0	0	0	0	0	0	0	0	0	0	0	0	0	0	0	0	0	0	0	0	0	0	0	0	0	0	0	0	0	0
GBP1	0	2531.77	0	0	3128.01	4922.45	5405.14	0	0	4455.61	2868.44	0	0	6043.13	0	3497.48	0	0	0	0	3872.57	0	0	0	0	0	0	3353.82	0	0	0	0	0	0	0	0
GBP2	2058.19	3131.8	0	0	1986.44	5224.86	4545.8	0	0	3267.85	0	0	0	0	0	0	0	0	0	0	3849.55	0	0	0	0	0	0	0	0	0	0	0	0	0	0	0
ELF1	0	0	0	0	0	0	0	0	0	0	0	0	0	0	0	0	0	0	0	0	0	0	0	0	0	0	0	0	0	0	0	0	0	0	0	0
GTF2H1	0	0	0	0	0	0	0	0	0	0	0	0	0	0	0	0	0	0	0	0	0	0	0	0	0	0	0	0	0	0	0	0	0	0	0	0
DSG3	0	0	0	0	0	0	0	0	0	0	0	0	0	0	0	0	0	6689.21	0	0	0	0	0	0	0	0	0	0	0	0	0	0	0	5089.9	0	0
ICAM3	0	0	0	0	12643.7	5217.51	0	5542.61	0	2888.77	3198.46	0	4953.74	5672.91	0	0	3304.82	0	0	0	0	0	0	0	0	0	0	0	0	0	0	0	0	0	0	0
RPL9	27740.3	27377.4	0	29200.5	46978.4	38713	26107.5	24224.3	0	37109.4	37143	22662.7	49864.6	29199.7	0	33180.8	7635.78	37984.8	40348.8	0	35833.6	44005.1	26838.7	0	38925.1	13121.1	28168.9	32378.6	21448.5	0	20825.4	0	40096.9	34888.1	45031.7	20242.4
CD70	0	0	0	0	0	0	0	0	0	0	0	0	0	0	0	0	0	0	0	0	0	0	0	0	0	0	0	0	0	0	0	0	0	0	0	0
CIITA	0	0	0	0	0	0	0	0	0	0	0	0	0	0	0	0	0	0	0	0	0	0	0	0	0	0	0	0	0	0	0	0	0	0	0	0
ACSL1	0	2355.74	0	0	1543.25	3659.69	0	2549.53	0	2393.32	0	0	0	0	0	2472.05	0	0	0	0	0	0	0	0	0	0	0	0	0	0	0	0	0	0	0	0
KIF5B	0	0	0	0	5245.22	0	0	0	0	4759.47	4186.86	0	0	0	0	0	0	0	0	0	0	0	0	0	0	0	0	4706.15	0	0	0	0	4186.46	3836.42	0	0
CSTF2	5446.12	0	0	0	6271.6	0	0	6580.65	0	5957.51	0	0	0	0	0	0	0	0	0	0	0	0	0	0	0	0	0	0	0	0	0	0	0	0	0	0
LSP1	37193.4	24194.5	0	0	36553.6	29789	0	38802.9	0	33826.6	38029.5	30729.5	0	0	0	28138.6	0	0	0	0	26290.1	0	0	0	0	0	0	0	0	0	0	0	0	0	0	0
DUT	0	0	0	0	0	3702.97	0	0	0	0	0	0	0	0	0	0	0	0	0	0	0	0	0	0	0	0	0	0	0	0	0	0	0	0	0	0
GUCY1A2	0	0	0	0	0	0	0	0	0	0	0	0	0	0	0	0	0	0	0	0	0	0	0	0	0	0	0	0	0	0	0	0	0	0	0	0
ABCC1	0	0	0	0	1332.51	1542.95	1702.75	0	0	0	0	0	0	0	0	0	0	0	0	0	0	1232.56	1457.24	0	1412.14	0	0	0	0	0	0	0	1515.23	1497.28	0	0
ABCD1	0	0	0	0	0	0	0	0	0	20025	0	0	0	0	0	23018.7	0	0	0	0	0	0	0	0	0	0	0	0	0	0	0	0	0	0	0	0
MAN1A1	0	0	0	0	0	0	0	0	0	0	0	0	0	0	0	0	0	0	0	0	0	0	0	0	0	0	0	0	0	0	0	0	0	0	0	0
KDELR2	0	0	0	0	0	0	0	0	0	1200.27	0	0	0	0	0	0	0	0	0	0	0	0	0	0	0	0	0	0	0	0	0	0	0	0	0	0
MCM4	0	0	0	0	0	0	0	0	0	0	0	0	0	0	0	0	0	0	0	0	0	0	0	0	0	0	0	0	0	0	0	0	0	0	0	2731.61
MCM5	0	0	0	0	0	0	0	0	0	0	0	0	3297.06	0	0	0	0	0	0	0	0	0	0	0	0	0	0	0	0	0	0	0	0	0	0	3769.91
MCM7	0	0	0	0	0	0	0	0	0	0	0	0	3717.98	0	0	0	0	0	0	0	0	0	0	0	0	0	0	0	0	0	0	0	0	0	0	2664.48
SHMT1	0	0	0	0	2029.75	3463.43	0	0	0	2358.17	0	0	0	0	0	0	0	0	0	0	0	0	3331.02	0	0	0	0	0	0	6744.32	0	0	0	0	0	0
SHMT2	4769.96	4536.97	0	5063.14	7539.55	5658.72	0	5262.16	0	5320.65	4544.81	0	0	0	0	0	4936.02	0	0	0	4873.51	0	0	0	0	0	0	0	0	0	0	0	5134.2	0	0	0
EVI2B	5581.14	0	0	0	15521.1	0	0	0	0	6455.22	0	0	0	0	0	6405.33	4917.48	0	0	0	7183.23	0	0	0	0	0	0	0	0	0	0	0	0	0	0	0
EPHX2	0	0	0	0	0	0	0	0	0	0	0	0	0	0	0	0	0	0	0	0	0	0	0	0	1496.4	0	0	0	0	0	0	0	0	0	0	0
HSPA1L	34129.8	36170	17739.6	29351.8	38040.9	32777.9	35085.2	27826.7	0	30806.8	21792.8	36769.2	57406.8	40701	0	22340.3	36050.4	167636	40883.6	0	29010.3	61715.8	109731	190861	81154.9	215624	167693	24115.3	107455	241062	243603	136403	66888	60881.6	106173	66051.9
HSPA4	8261.17	0	0	7744.46	11007.2	9897.99	0	0	0	12113.1	10819.7	0	0	9230.7	0	10856.6	0	0	0	0	9963.41	9906.06	9461.95	0	13672.2	0	10469.2	10961.5	10806.2	0	0	0	10714.4	11493.5	0	0
MPI	0	2379.52	0	0	2735.67	3260	0	0	0	2335.49	0	0	0	0	0	2442.67	0	0	0	0	0	0	0	0	3576.2	0	0	0	0	0	0	0	0	0	0	0
PRSS3	0	0	117726	0	0	0	0	0	0	0	19757.9	0	0	0	93600	22168.3	0	0	0	0	0	0	0	0	0	0	0	0	0	0	0	425828	0	32073.9	0	0
PFN2	0	0	0	0	0	0	0	0	0	0	0	0	0	0	0	0	0	0	0	0	0	0	0	0	2233.51	0	0	0	0	0	0	0	0	0	2670.07	0
CTNNA1	0	0	0	9405.6	35696.9	0	0	0	0	6726.36	4590.12	0	17572.2	5436.66	0	0	4592.15	9556.53	6477.03	0	0	11622.3	12988.1	0	19946.9	6549.66	9817.9	11139.2	8459.73	0	6146.39	0	9864.88	15268.5	5955.96	5927.58
CTNNB1	0	0	0	0	19658.5	0	0	0	0	0	0	0	6046.76	0	0	0	0	6611.06	0	0	0	5869.16	0	0	11331.9	0	5751.41	0	0	0	0	0	0	5127.84	0	6057.14
BMI1	0	0	0	0	0	0	0	0	0	0	0	0	0	0	0	0	0	0	0	0	0	0	0	0	0	0	0	0	0	0	0	0	0	0	0	0
PHB1	34389.4	33830.4	36471.4	21942.8	32672.4	52469.1	44427.7	43682.8	31761.9	20210.1	31282.5	30825.8	23463	38404.1	12545.5	32784.1	31831	35272	47496.6	28199.9	19453.1	39079.6	40230.2	41730.2	35682.1	25281	45130.6	32785.8	35441.3	27467	34092.6	71637	48518.2	34708.7	37643.7	35921.2
SERPINB6	0	0	0	0	0	0	0	0	0	0	0	0	0	0	0	0	0	0	0	0	0	0	0	0	0	0	0	897.202	0	0	0	0	0	0	0	0
NF2	0	0	0	0	0	0	0	0	0	0	0	0	0	0	0	0	0	0	0	0	0	0	0	0	0	0	0	0	0	0	0	0	0	0	0	0
RDX	0	0	0	0	0	0	0	0	0	0	0	0	0	0	0	0	0	0	0	0	0	0	0	0	0	0	0	3759	0	0	0	0	0	0	0	0
RPA3	17316	11852.4	0	18762.9	18030.3	14727.3	16330.7	4299.41	0	6577.48	14237.6	15323.5	33503.3	10055.5	0	0	16812.6	0	16624.3	0	9475.8	12817.6	22448.4	0	14615.2	0	0	14898.7	18371.9	0	0	0	13269.6	13132.1	11380.9	13440.5
RFC4	0	0	0	0	0	0	0	0	0	0	0	0	0	0	0	0	0	0	0	0	0	0	0	0	0	0	0	0	0	0	0	0	0	0	0	0
RFC2	0	0	0	0	0	0	0	0	0	0	0	0	0	0	0	0	0	0	0	0	0	0	0	0	0	0	0	0	0	0	0	0	0	0	0	0
RFC1	0	0	0	0	0	0	0	0	0	0	0	0	0	0	0	0	0	0	0	0	0	0	0	0	0	0	0	0	0	0	0	0	0	0	0	0
RPL22	25764.1	28486.4	0	24110.6	40460.7	25830.6	24916.9	18453.7	0	34447.8	36390.8	29482	39532.1	27152.7	0	25196	24152.1	31870.7	46289.4	20637	25616.3	31810.2	41650.3	0	33176.4	24141.8	48963.9	27501.8	32356.8	0	44415.5	34290.6	32748.1	31369.2	32712	26930.7
GTF2F1	0	0	0	0	0	0	0	0	0	0	0	0	1357.76	0	0	0	0	0	0	0	0	0	0	0	0	0	0	0	0	0	0	0	0	0	0	0
SPR	0	0	0	0	0	0	0	0	0	0	0	0	0	0	0	0	0	0	0	0	0	0	0	0	0	0	0	0	0	0	0	0	0	0	0	0
PTGER4	0	0	0	0	0	0	0	0	0	0	0	0	0	0	0	0	0	0	0	0	0	0	0	0	0	0	0	0	0	0	0	0	0	0	0	0
THBS4	0	0	0	0	0	0	0	0	0	0	0	0	0	0	0	0	0	0	0	0	0	0	0	0	0	0	0	0	0	0	0	0	0	0	0	0
IDUA	0	0	0	0	0	5721.92	0	5848.46	0	9654.09	0	11758.1	0	0	0	5880.23	0	0	0	0	0	0	0	0	0	0	0	0	0	0	0	0	0	0	0	0
FBN1	0	0	0	0	0	0	0	0	0	0	0	0	0	0	0	0	0	0	0	0	0	0	0	0	0	0	0	0	0	0	0	0	0	0	0	0
AGL	0	0	0	0	1486.77	1264.57	0	0	0	0	0	0	0	0	0	0	0	0	0	0	0	0	0	0	0	0	0	0	0	0	0	0	0	0	0	0
MYH9	56588.7	33988.7	0	54502.6	106830	97514.8	53602.6	34960.2	55981.1	89878.3	81860.3	45052.3	53730.8	67458.8	0	71904.8	56520.6	49139.6	183934	286589	62737.6	43298.3	46893.3	53719.5	36221.8	50323.6	59476.6	140548	56393.8	47189.6	41473.7	67685.2	36828.4	34958.8	41154.4	33667.3
MYH10	0	0	0	0	0	0	0	0	0	0	0	0	0	0	0	0	0	0	0	0	0	9057.26	8364.58	0	6912.29	0	8441.12	0	0	0	0	0	8228.22	6750.87	0	7901.44
COPB2	6282.5	6331.62	0	6011.25	11770.4	12547.2	7781.64	6481.25	0	8821.68	7866.58	6950.09	10574.7	6779	0	8849.95	0	0	0	0	7893.67	5698.28	0	0	6309.1	0	0	7981.79	0	0	0	0	0	0	0	0
SOAT1	0	0	0	0	0	0	0	0	0	0	0	0	0	0	0	0	0	0	0	0	0	0	0	0	0	0	0	0	0	0	0	0	0	0	0	0
ADD1	0	0	0	0	0	0	0	0	0	0	0	0	0	0	0	0	0	0	0	0	2191.09	0	0	0	0	0	0	0	0	0	0	0	0	0	0	0
ADD2	0	0	0	0	0	0	0	0	0	0	0	0	0	0	0	0	0	0	0	0	0	0	0	0	0	0	0	0	0	0	0	0	0	0	0	0
BSG	0	0	0	0	0	0	0	0	0	0	0	0	0	0	0	0	2498.87	0	0	0	0	0	0	0	0	0	0	0	0	0	0	0	0	0	0	0
GRK3	0	0	0	0	0	0	0	0	0	0	0	0	0	0	0	0	0	0	0	0	0	0	0	0	0	0	0	0	0	0	0	0	0	0	0	0
FUS	37576.3	37076.6	0	47936.2	28319.6	20906.1	24976.7	24151.9	0	21125.5	25772.8	36113.2	56795.1	37307.1	0	26185.8	24911.8	36738.9	23625.3	0	24083.7	46115.1	47424.9	0	39149.3	0	26381.3	31506.5	29741.3	0	25220.7	0	35945.9	45294.9	39408.9	34239.5
NUP214	0	0	0	0	0	0	0	0	0	0	0	0	0	2178.17	0	0	0	0	0	0	0	0	0	0	0	0	0	0	0	0	0	0	0	0	0	0
DEK	8756.81	0	0	9520.73	11542.5	7980.73	0	11022	0	8391.72	8252.05	0	8424.91	0	0	0	0	0	0	0	7954.59	8935.33	0	0	9303.91	0	0	0	0	0	0	0	9008.82	0	0	0
MYH11	0	0	0	0	0	0	0	0	0	0	0	0	0	0	0	0	0	0	0	0	0	0	0	0	0	0	0	0	0	0	0	0	0	0	0	0
GLRX	0	0	0	4451.5	35298.1	0	0	0	0	5104.58	0	0	0	0	0	4006.73	0	0	0	0	5309.12	0	0	0	0	0	0	3276.98	0	0	0	0	0	2481.81	0	0
PPM1A	0	0	0	0	0	0	0	0	0	0	0	0	0	0	0	0	0	0	0	0	0	0	0	0	0	0	0	0	0	0	0	0	0	0	0	0
AHR	0	0	0	0	0	0	0	0	0	0	0	0	0	0	0	0	0	0	0	0	0	0	0	0	0	0	0	0	0	0	0	0	0	0	0	0
HMGCL	0	0	0	0	0	33698.6	0	0	0	11795.8	24632.8	0	0	0	0	0	0	0	0	0	14082.6	0	0	0	0	0	0	0	0	0	0	0	0	0	0	0
PSMC2	6991.77	0	0	0	8296.48	6321.97	0	0	0	7993.83	7951.04	0	0	0	0	0	0	0	0	0	6563.46	7158.48	6786.65	0	6606.64	0	0	0	0	0	0	0	6296.01	6139.03	0	0
GGT5	0	0	0	0	0	0	0	0	0	0	0	0	0	0	0	0	0	0	0	0	0	0	0	0	0	0	0	0	0	0	0	0	0	0	0	0
ARL2	0	2444.37	0	0	0	0	0	0	0	0	0	0	0	0	0	0	0	0	0	0	0	0	0	0	0	0	0	0	0	0	0	0	0	0	0	0
ARL3	0	0	0	0	0	0	0	0	0	6616.51	0	0	0	0	0	0	0	0	0	0	7931.16	0	0	0	6070.42	0	0	6958.11	0	0	0	0	0	6224.79	0	0
MAP2K2	0	0	0	0	0	0	0	0	0	0	0	0	0	0	0	0	0	0	0	0	0	0	0	0	0	0	0	0	0	0	0	0	0	0	0	0
ATP5F1C	33056.2	30856.5	17545.8	0	22937.7	22056.7	19921.1	32598.9	0	19813.2	22997.2	18672	18021.5	34108	0	22677.7	19480.7	20565.9	25481	0	16239	19593.7	22610	0	31637.9	18632.9	23361.6	19813.6	11326.8	0	0	26216.1	21599.1	23450.3	23250	18221.9
ATP6V1E1	0	5770.78	0	0	4031.53	0	0	5631.06	0	6495.26	3432.14	0	0	0	0	5733.31	0	0	0	0	5158.54	0	0	0	0	0	0	0	0	0	0	0	0	0	0	0
CPOX	0	0	0	0	0	0	0	0	0	3335.59	0	0	0	0	0	0	0	0	4175.82	0	0	0	0	0	0	0	0	0	0	0	0	0	0	0	0	0
RPL4	42093.8	34257.6	0	29224.6	57970.3	41118.9	26446.8	37949.5	0	41738.4	46838.9	35242.3	40415.5	35096.9	0	45297.8	21623.3	41328.3	45112.8	0	40197.8	43036.5	46436.4	0	55099.4	49706.2	66682.2	34522.7	45325.7	53175.5	55152.8	0	46106.7	36859.6	36753.9	44940.7
NUDT1	0	0	0	0	652.616	0	0	0	0	0	0	0	0	0	0	0	0	0	0	0	0	0	0	0	0	0	0	0	0	0	0	0	0	0	0	0
LONP1	4724.08	0	0	0	4892.64	4378.84	0	5215.67	0	4894.32	0	5619.06	0	4958.63	0	5452.06	4671.27	0	0	7543.3	0	0	4948.19	0	6625.61	0	5498.06	0	0	0	0	0	4976.6	0	0	0
PGM1	8073.2	0	0	0	18834.4	0	0	0	0	9485.94	9739.38	0	0	0	0	9511.94	0	0	0	0	11298.5	9930.23	10891.6	0	8634.61	0	11273.7	0	9496.28	0	8457.02	0	8072.44	7961.94	10964.2	9547.78
PPP1CC	0	0	0	0	0	0	0	0	0	4673.61	0	0	0	0	0	0	0	0	0	0	0	0	0	0	0	0	0	7745.88	0	0	0	0	0	0	0	0
TGFBR1	0	0	0	0	0	0	0	0	0	0	0	0	0	0	0	0	0	0	0	0	0	0	0	0	0	0	0	0	0	0	0	0	0	0	0	0
GNL1	0	0	0	0	0	0	0	0	0	0	0	0	0	0	0	0	0	0	0	0	0	0	0	0	0	0	0	0	0	0	0	0	0	0	0	0
SERPINB5	0	0	0	0	0	0	6003.25	0	0	5036.62	0	6969.44	8893.21	0	0	0	0	23419.8	6374.23	0	0	34221.2	23644.5	15667	21648.1	16837.5	16752.2	0	18282	13574.8	21086.5	0	18412.8	22234.6	18718.3	13884.2
SERPINF1	0	0	0	0	0	0	0	0	0	0	0	0	0	0	0	0	0	0	0	0	0	0	0	0	0	0	0	0	0	0	0	0	0	0	0	0
DLST	16845	17792.2	0	13690.9	32897	87887.5	13956.3	20766.2	0	11814.6	15316.4	13565.6	17218.1	12680.9	0	0	22809.4	0	14762.4	0	13384.3	15545.4	13852.7	0	16423.4	0	14252.2	12713	0	205517	12087.7	0	14542.5	16234.8	12222.2	15924.4
GMPR	0	0	0	0	0	0	0	0	0	0	0	0	0	0	0	0	0	0	0	0	0	0	0	0	9068.98	0	0	0	0	0	0	0	0	0	0	0
GPX4	0	0	0	0	0	0	0	0	0	0	0	0	0	0	0	0	0	0	0	0	0	6534.86	0	0	0	0	0	0	0	0	0	0	0	0	0	0
SRP14	30356.3	24296.4	0	17668.6	32136.9	25532.1	16940.6	21394.4	39605.7	26532.5	26989.5	0	53277.4	26254.5	0	13815.4	18189.9	0	24016.9	0	30211.1	35752.9	49234	0	43881.4	38612.7	0	22601.9	45854.9	28889.8	23543.1	0	41513.2	35542	40758.5	25520.1
NUP62	4051.75	0	0	0	2312.52	0	0	0	0	4344.32	3501.89	3728.79	0	5322.96	0	3351.67	4370.22	0	0	0	0	4118.9	0	0	5203.11	0	0	6239.34	0	0	0	0	0	4638.2	0	0
HPCAL1	0	878.375	0	0	0	0	0	0	0	0	0	0	0	0	0	0	0	0	1271.7	0	0	0	0	0	0	0	0	0	0	0	0	0	0	0	0	0
TAGLN2	46354.4	40204.5	25115.5	48607.5	71851.4	45771.4	36125.1	34412.2	26560	80848	79389.5	42583.9	97485	72502.7	12799.8	63890.5	8262.25	280523	86465.5	150442	97801.1	26678.7	38565.3	44112.8	104920	35820.5	80488.6	84970.4	38075.7	39883.9	45868.1	42734.4	34227.4	261046	63868.5	73302.5
TALDO1	62436.6	32192.3	0	61303.3	53379.5	47029.4	37231.2	37653.3	0	43449.3	36378.2	22267.1	88600.4	70358.8	0	60268.2	12156	88808.5	52566.5	39086.4	41588.1	42637.9	55386.6	60900	104307	72809.9	44289.3	47730	45667.7	76751.6	81127.3	41929.2	33381.1	47030.9	47397.6	35643.1
SNCA	0	0	0	0	0	0	0	0	0	1906	0	0	0	0	0	1920.36	0	0	0	0	0	0	0	0	0	0	0	0	0	0	0	0	0	0	0	0
ETFB	12566.8	16809.1	0	8469.49	18576.8	0	12518.5	21578.3	0	9953.45	11332.4	10620.3	10127.5	9382.77	0	0	12575.9	0	0	0	8944.85	8696.17	12308.5	0	9285.94	0	13006.4	0	0	0	0	0	9578.44	7944.62	0	0
RBMX	28169	35086.4	22794.6	35691.6	21493.4	18273.2	0	28816.1	0	18238.2	19021.1	25683.2	36902.5	28003	0	22033.8	27645	29247.5	23258.2	0	21649.9	27651.1	32389.9	0	32180.4	33942.1	35336.7	28921.4	38277.2	0	38953.8	97996	30370.5	32906.6	27460.5	35140.3
COIL	0	0	0	0	0	0	0	0	0	0	0	0	0	0	0	0	0	0	0	0	0	0	0	0	0	0	0	0	0	0	0	0	0	0	0	0
GGCX	0	0	0	0	0	0	0	0	0	0	0	0	0	0	0	0	0	0	0	0	0	0	0	0	0	0	0	0	0	0	0	0	0	0	0	0
LIPA	0	0	0	0	0	5115.79	0	0	0	5814.73	0	13334.3	0	3510.21	0	5303.02	0	0	0	0	0	0	0	0	0	0	0	0	0	0	0	0	0	0	0	0
ATP6V1A	7384.88	5459.06	0	0	10707.2	13625.1	6671.11	8933.46	0	17620	7492.98	6814.44	5865.76	8025.58	0	11742.4	0	0	0	0	9096.01	0	0	0	3026.53	0	0	0	0	0	0	0	0	4968.33	0	0
HSPA9	29635.4	23973.7	23867.7	9880.63	20836.2	30890.7	26486.3	25689.1	36017.6	20271.1	22547.6	19632.3	16699	21161.4	7302.7	18753	21615.8	18254.8	26115.5	24146.7	15078.8	21195.8	19677.1	0	39615.6	16408.2	24035.2	18082.5	19067.1	18046.4	18821.8	35804.3	21475.5	21355.4	18419.6	21561.1
EIF4A3	25733.4	32000.5	0	32739.4	28151.7	0	27698.6	36020.9	0	26481.1	35133.6	0	39795.2	28281.4	0	20710.4	23365.4	0	32775.9	0	27643.9	38201.6	34230.5	0	34957.4	0	36141.3	35967.8	32416.3	261411	24834.1	0	34969.9	36399.1	25632.9	29538.9
RPS19	35081.9	19157.5	0	19947.8	46638.9	0	20576.2	25171.8	0	35446.6	41639.2	0	24869.6	28868.2	0	25205.7	0	0	0	0	33585.7	23325.2	21602.3	0	22606.9	0	26789.7	0	0	0	34866.5	0	20288.5	20958.5	26657.7	24785.2
RPL3	17177.7	17916.5	0	14256.2	33778.3	59265.4	24183.5	24280.7	0	23651	28671.7	16584.4	33507.9	13530.4	0	20345.5	21119.2	0	17205.1	0	39399.1	20611.5	0	0	22403.4	0	0	16974.2	31611	67966.1	0	0	24878.5	21097.1	0	22901.8
COL18A1	0	0	0	0	0	0	0	0	0	0	0	0	0	0	0	0	0	0	0	0	0	0	0	0	0	0	0	0	0	0	0	0	0	0	0	0
MPV17	0	0	0	0	7573.09	0	0	0	0	3909.38	2257.11	7107.9	0	0	0	0	0	0	0	0	0	0	0	0	0	0	0	0	0	0	0	0	0	0	0	0
DDOST	23428.2	24912.6	0	19506.4	28519.9	19814.4	25194.7	21322.9	0	21432.5	16008.7	21398.5	26989.5	22012.5	0	19721.3	20297.5	14342.2	25435.5	0	23995.5	18207.7	14866.3	0	20064.8	0	13703.3	29392.1	15257.4	0	10551	27762.8	16293.7	13895.8	15583	18029.1
ANP32A	32570	22923.3	0	22219.5	16525.3	34820.5	31711.5	25265.8	0	19462.3	22800.5	0	34185.1	36468.2	0	22682.9	0	24982.6	24788	0	22106.9	27030.3	27963.7	0	33352.3	0	28967.2	27467.5	24971.3	0	0	0	20487.1	20741.5	0	25520.6
FEN1	0	0	0	4231.05	4111.08	8390.83	7084.66	0	0	4092.73	0	0	0	0	0	0	0	0	0	0	0	0	0	0	0	0	0	0	0	0	0	0	0	0	0	0
CUX1	0	0	0	0	0	0	0	0	0	0	0	0	0	0	0	0	0	0	0	0	0	0	0	0	0	0	0	0	0	0	0	0	0	0	0	0
CAPG	23136.2	29841	0	13981.5	139457	14446.2	38230.3	19958.3	0	51786.5	61556.4	0	14629	35161.2	0	60577.7	0	13297	12345.4	0	42626.5	8842.29	0	0	34150.9	0	0	0	0	0	0	0	10960.1	9892.16	0	12645.7
CAP2	0	0	0	0	0	0	0	0	0	0	0	0	0	0	0	0	0	0	0	0	0	0	0	0	0	0	0	0	0	0	0	0	0	0	0	0
TXLNA	0	0	0	0	0	0	0	0	0	0	0	0	0	0	0	0	0	0	0	0	0	0	0	0	0	0	0	0	0	0	0	0	0	0	0	0
CCT6A	16707.1	11460.7	0	0	26505	31620.2	16451.4	11877.1	0	21366.4	17594.4	14052.9	16007.4	19976.2	0	22422.4	0	0	16045.8	0	21728.1	19367.1	11415.8	0	16588.4	0	19659.4	16731.1	19043.5	16927.1	0	19000.1	17148.3	17591.8	18769.3	19165.7
PSMB10	0	0	0	0	17046.3	0	25134	0	0	11130.3	0	0	29668.3	0	0	0	0	0	0	0	0	0	0	0	0	0	0	0	0	0	0	0	0	0	0	0
PBX1	0	0	0	0	0	0	0	0	0	0	0	0	0	0	0	0	0	0	0	0	0	0	0	0	0	0	0	0	0	0	0	0	0	0	0	0
RPL13A	17285.5	16505.6	0	14744.1	23044.6	0	11492.3	7195.43	0	16170.9	21557.3	0	0	0	0	16909.1	0	0	16991.5	0	0	22335.3	16459.4	0	21925.9	0	0	20082.5	0	0	0	0	0	20386.9	0	0
ARL1	0	6756.82	0	7261.57	8185.51	6619.86	7076.55	6723.31	0	6816.84	8035.11	0	0	0	0	0	0	7690.82	8314.66	0	5801.35	5309.28	0	0	6717.19	0	0	9217.16	0	0	0	0	3900.23	6617.21	0	0
MLH1	0	0	0	0	0	0	0	0	0	0	0	0	0	0	0	0	0	0	0	0	0	0	0	0	0	0	0	0	0	0	0	0	0	0	0	0
STAT3	0	0	0	0	0	0	0	0	0	3498.74	0	0	0	0	0	0	0	0	0	0	0	0	0	0	4057.11	0	0	0	0	0	0	0	4215.9	0	0	0
USP8	0	0	0	0	0	0	0	0	0	0	0	0	0	0	0	0	0	0	0	0	0	0	0	0	0	0	0	0	0	0	0	0	0	0	0	0
PEX19	0	0	0	0	0	0	0	0	0	0	0	0	0	0	0	0	0	0	0	0	0	0	0	0	0	0	0	0	0	0	0	0	0	0	0	0
MDH1	15316.3	14717.2	0	0	37755.7	16102.1	26307.9	13993.4	0	32772.9	36717.9	0	15760.9	29616.1	0	46601.9	0	40630.5	14551.8	22829.3	26228.4	46332.3	59379.6	0	47742.1	49668.8	49208.7	8247.3	26626.5	20050.1	9938.14	0	27079.2	43521.2	27060.3	37707.9
MDH2	75263.7	91029.8	59616.3	34315.1	69777.8	41032.6	62580.9	95659	97785.4	51724.1	80607.9	77476.2	49642.9	94489.4	26902.9	56497.4	52832.3	60985.8	71694.3	57632.7	51845.3	98166.3	83184.3	77662	93788.7	56720.5	96379	64595.6	105611	72298.1	80420.3	148081	107598	98305.3	78825.5	69194.8
RFC5	0	0	0	0	0	0	0	0	0	0	0	0	0	0	0	0	0	0	0	0	0	0	0	0	0	0	0	0	0	0	0	0	0	0	0	0
RFC3	0	0	0	0	0	0	0	0	0	0	0	0	0	0	0	0	0	0	0	0	0	0	0	0	0	0	0	0	0	0	0	0	0	0	0	0
HADHA	37950.2	38074.8	14971	17049.3	31938.8	39573.6	27328.4	43859.3	23922.2	28915.9	23756.6	30102	27982.8	35063.5	0	26224.6	26223.4	22744.5	36148.3	20540.1	24414.9	18458.5	20172.5	0	21519.4	0	17551.4	28975.3	19743.4	20620.5	16633.5	0	17245.1	14298.8	12677	15549.2
EIF2S3	0	0	0	0	6954.77	7323.62	0	0	0	7509.18	5842.11	0	0	0	0	0	0	0	6146.17	0	0	5180.08	0	0	6048.33	0	0	6952.95	0	0	0	0	0	0	0	0
CETN2	0	0	0	0	0	0	0	0	0	0	0	0	0	0	0	0	0	0	0	0	0	0	0	0	0	0	0	0	0	0	0	0	0	0	0	0
ETV6	0	0	0	0	0	0	0	0	0	0	0	0	0	0	0	0	0	0	0	0	0	0	0	0	0	0	0	0	0	0	0	0	0	0	0	0
EIF2D	0	0	0	0	0	0	0	0	0	0	0	0	0	0	0	0	0	0	0	0	0	0	0	0	0	0	0	0	0	0	0	0	0	0	0	0
MNDA	113942	92647.5	0	58762.5	57871.4	21878.2	68988.6	123793	0	89599.1	43389.1	57940.1	97542.9	110836	0	92392.7	65318.4	0	0	0	47430	0	0	0	0	0	0	0	0	0	0	0	0	0	0	0
BUD31	0	0	0	0	0	0	0	0	0	0	0	0	0	0	0	0	0	0	0	0	0	0	0	0	3165.31	0	0	0	0	0	0	0	0	0	0	0
UBA7	0	0	0	0	0	4113.18	0	0	0	3106.81	0	0	0	0	0	0	0	0	0	0	3069.85	0	0	0	0	0	0	0	0	0	0	0	0	0	0	0
NAA10	0	0	0	0	0	0	0	0	0	0	0	0	0	0	0	0	0	0	0	0	0	0	0	0	0	0	0	0	0	0	0	0	0	0	0	0
KDM5C	0	0	0	0	0	0	0	0	0	0	0	0	0	0	0	0	0	0	0	0	0	0	0	0	0	0	0	0	0	0	0	0	0	0	0	0
PPP1R2	0	0	0	0	0	0	0	0	0	0	0	0	0	0	0	0	0	0	0	0	0	0	0	0	0	0	0	0	0	0	0	0	0	0	0	0
CSK	3426.72	2805.15	0	0	15994.2	2911.65	0	0	0	9700.69	13111.2	0	0	9247.63	0	3830.64	0	0	0	0	5976.73	0	0	0	0	0	0	0	0	0	0	0	0	0	0	0
PNPLA4	0	0	0	0	0	0	0	0	0	0	0	0	0	0	0	0	0	0	0	0	0	0	0	0	0	0	0	0	0	0	0	0	0	0	0	0
GARS1	0	0	0	0	9299.8	0	0	0	0	11068.3	0	0	0	0	0	0	0	0	0	0	0	0	0	0	8045.38	0	0	0	0	0	0	0	9577.52	0	0	0
IARS1	5051.06	0	0	0	5531.05	0	0	0	0	5993.69	6280.6	0	5280.86	0	0	5719.28	0	0	0	0	4824.17	4558.42	0	0	6948.63	0	0	0	0	13912.4	0	0	4947.16	4581.55	5413.07	6035.74
PRKCI	0	0	0	0	0	0	0	0	0	0	0	0	0	0	0	0	0	0	0	0	0	0	0	0	0	0	0	0	0	0	0	0	0	0	0	0
ACTR1B	0	0	0	0	2847.9	4338.81	0	0	0	3907.56	3871.63	0	0	4559.39	0	0	0	0	6370.3	0	5076.38	0	0	0	4582.75	0	0	0	0	0	0	0	0	4020.14	0	0
ECI1	11209.4	4983.06	0	0	2003.84	0	8265.55	12624.5	0	4341.72	11820.4	2809.45	0	2763.5	0	4147.5	0	0	0	0	13527.4	7562.18	6161.79	0	0	0	0	0	0	0	0	0	0	2050.05	0	0
TMPO	25457.5	19922.2	13187.4	20605.8	14113.2	13961.6	15368.9	22443.8	0	16345.2	18559.8	21558.1	24488.8	14898.3	0	15095.1	0	16576.7	19116.9	0	19574.5	14977.4	17874.8	23792.3	14887.8	20043.7	19777.7	18780.6	15755.4	0	15701.2	0	13599.5	19437	0	17977.4
TMPO.1	0	0	0	0	11088.4	8242.48	9977.49	14917.5	0	9434.24	12581.2	0	11163.2	0	0	0	0	6820.84	0	0	10645.4	0	0	0	8255.94	0	0	0	0	0	0	0	0	9536.23	12667.3	17781.1
STAT1	5309.72	5928.49	0	0	0	8137.71	10766.5	0	0	10515.9	5508.23	6738.78	0	8080.46	0	10647	0	0	0	0	9293.31	0	0	0	0	0	0	0	0	0	0	0	0	0	0	0
STAT6	0	0	0	0	0	0	0	0	0	0	0	0	0	0	0	0	0	0	0	0	0	0	0	0	0	0	0	0	0	0	0	0	0	0	0	0
STAT5A	0	0	0	0	0	0	0	0	0	0	0	0	0	0	0	0	0	0	0	0	0	0	0	0	0	0	0	0	0	0	0	0	0	0	0	0
MTREX	0	0	0	0	0	0	0	0	0	2335.87	0	0	2351.45	0	0	0	2306.92	0	0	0	0	0	0	0	2598.9	0	0	2274.55	0	0	0	0	0	2187.39	0	0
AKR1C3	0	0	0	0	0	0	0	0	0	0	0	0	0	0	0	1548.39	0	0	0	0	0	0	0	0	2668.78	1669.16	0	0	0	0	0	0	0	0	0	0
ARHGAP25	3736.17	0	0	0	3671.2	0	0	0	0	0	0	0	0	0	0	0	0	0	0	0	0	0	0	0	0	0	0	0	0	0	0	0	0	0	0	0
PIK3CA	0	0	0	0	0	0	0	0	0	0	0	0	0	0	0	0	0	0	0	0	0	0	0	0	0	0	0	0	0	0	0	0	0	0	0	0
PIK3CB	0	0	0	0	0	0	0	0	0	0	0	0	0	0	0	0	0	0	0	0	0	0	0	0	0	0	0	0	0	0	0	0	0	0	0	0
MTOR	0	0	0	0	0	0	0	0	0	0	1768.04	0	0	0	0	0	0	0	0	0	0	0	0	0	0	0	0	0	0	0	0	0	0	0	0	0
PI4KA	0	0	0	0	1008.53	1231.24	0	0	0	984.136	0	0	0	0	0	0	0	0	0	0	0	0	0	0	0	0	0	0	0	0	0	0	0	0	0	0
EPS15	0	1190.78	0	0	0	0	0	0	0	0	0	0	0	0	0	1472.87	0	0	1545.78	0	1421.06	0	0	0	1269.26	0	0	0	0	0	0	0	0	0	0	0
CASP2	0	0	0	0	0	0	0	0	0	0	0	0	0	0	0	0	0	0	0	0	0	0	0	0	0	0	0	0	0	0	0	0	0	0	0	0
RPS27	0	0	0	0	0	0	0	0	0	0	0	0	0	0	0	0	0	0	0	0	0	0	0	0	0	0	0	0	0	0	0	0	0	0	0	0
FRK	0	0	0	0	0	0	0	0	0	0	0	0	0	0	0	0	0	0	0	0	0	0	0	0	0	0	0	0	0	0	0	0	0	0	0	0
HELZ	0	0	0	0	0	0	0	0	0	0	0	0	0	0	0	0	0	0	0	0	0	0	0	0	0	0	0	0	0	0	0	0	0	0	0	0
NCAPD3	0	0	0	0	0	0	0	0	0	0	0	0	0	0	0	0	0	0	0	0	0	0	0	0	0	0	0	0	0	0	0	0	0	0	0	0
RBM34	0	0	0	0	0	0	0	0	0	0	0	0	0	0	0	0	0	0	0	0	0	0	0	0	0	0	0	0	0	0	0	0	0	0	0	0
LRPPRC	40604.5	42985.7	0	0	40063.2	36100.8	38687.8	48324.7	0	46052.1	43032.7	34337.3	41399.2	42473.8	0	41560.1	37823.6	0	44688	0	20468.4	53889	39542.2	0	43381.3	0	46869.9	0	43735.1	0	41153.1	0	42545.3	40460.4	0	43529.8
ACAA2	0	7091.55	0	0	0	8817.2	0	15423	0	10223.5	8675.9	0	0	9782.43	0	13817.2	0	8759.89	0	0	7544.12	9566.24	8958.92	0	8395.27	0	0	0	0	0	0	0	8636.53	7306.8	0	0
RPL35	14072.1	13999.9	0	0	23271.3	19679.7	13840.9	9642.96	0	12442.1	20454.6	0	0	0	0	30788.5	0	28483.5	30823.9	0	20269.8	29770.3	25166.4	0	26184.5	0	29074.6	14383.7	14518.8	0	0	0	20302.7	24480.9	18837.3	0
WAS	0	0	0	0	0	0	0	0	0	4780.37	4428.17	0	0	0	0	0	0	0	0	0	0	0	0	0	0	0	0	0	0	0	0	0	0	0	0	0
CDKN2A	0	0	0	0	0	0	0	0	0	0	0	0	0	0	0	0	0	0	0	0	0	0	0	0	11607.1	0	0	0	0	0	0	0	0	0	0	0
CDKN2C	0	0	0	0	0	0	0	0	0	0	0	0	0	0	0	0	0	0	0	0	0	0	0	0	0	0	0	0	0	0	0	0	0	0	0	0
PRCP	9797.59	9702.35	0	17304.9	17159.2	13243.3	11087.2	11202.3	0	12864	10848	22464.2	9970.48	9649.78	0	10395.5	15361.5	0	15123.5	0	12000.3	20267.8	13814.4	0	11115.7	17304.8	0	0	14292.2	0	11012.2	0	13102.2	12387.7	0	0
HTT	0	0	0	0	0	0	0	0	0	0	0	0	0	0	0	0	0	0	0	0	0	0	0	0	0	0	0	0	0	0	0	0	0	0	0	0
ECE1	0	0	0	0	0	0	0	0	0	0	0	0	0	0	0	0	0	0	0	0	0	0	0	0	0	0	0	0	0	0	0	0	0	0	0	0
MTHFR	0	0	0	0	0	0	0	0	0	0	0	0	0	0	0	0	0	0	0	0	0	0	0	0	0	0	0	0	0	0	0	0	0	0	0	0
SLC1A4	0	0	0	0	0	4392.83	0	0	0	0	0	0	0	0	0	0	0	0	0	0	0	0	0	0	0	0	0	0	0	0	0	0	0	0	0	0
PAFAH1B1	0	0	0	0	5824.94	0	0	0	0	3969.09	5229.35	0	0	0	0	4348.45	0	0	4056.65	0	4256.98	0	0	0	0	0	0	0	0	0	0	0	0	3879.41	0	0
MCAM	0	0	0	0	0	0	0	0	0	0	0	0	0	0	0	0	0	0	0	0	0	0	0	0	0	0	0	0	0	0	0	0	0	0	0	0
CRAT	0	0	0	0	0	3407.99	0	0	0	0	0	0	0	0	0	0	0	0	0	0	0	0	0	0	0	0	0	0	0	0	0	0	0	0	0	0
CTSO	0	0	0	0	0	0	0	0	0	0	0	0	0	0	0	0	0	0	0	0	0	0	0	0	0	0	0	0	0	0	0	0	0	0	0	0
CTSK	0	0	0	0	0	3575.73	0	0	0	0	0	0	0	0	0	0	0	0	0	0	0	0	0	0	0	0	0	0	0	0	0	0	0	0	0	0
MATR3	14220.1	20108.8	0	28718.8	18896.2	9849.42	12160.6	20222.5	0	14118.4	11197.4	20782.1	33659.5	20374.9	0	9552.86	12173.6	20882.1	0	0	13657.4	21293.2	22054.1	0	27463	0	21719.7	17573.8	22160.2	0	21703	0	21140.1	28383.4	16380.8	23493.9
MSH2	2839.43	3511.44	0	3363.1	0	0	0	2903.34	0	3525.06	0	0	4540.28	3733.47	0	3683.21	0	0	0	0	3329.95	0	0	0	3046.12	0	0	0	0	0	0	0	3792.22	3586.06	0	3608.85
BTD	0	0	0	0	0	0	0	0	0	0	0	0	0	0	0	0	0	0	0	0	0	0	0	0	0	0	0	0	0	0	0	0	0	0	0	0
GPD2	0	0	0	0	0	4068.48	0	0	5565.4	0	0	0	3614.16	0	0	3903.14	3691.89	0	5054.51	0	3591.46	3414.32	0	0	3968.74	0	0	0	0	0	0	0	0	0	0	0
SSR1	26393.5	22514.2	0	15712.5	28620.9	0	19317.2	20967	0	14586.5	29658.5	0	24385.7	0	0	0	0	0	34877.1	0	0	23622.2	14245.1	0	13404.8	0	0	0	0	0	0	0	0	0	0	0
SSR2	0	0	0	0	0	21552.2	0	0	0	0	0	0	0	0	0	0	0	0	0	0	0	0	0	0	0	0	0	0	0	0	0	0	0	0	0	0
ALDH3B1	0	0	0	0	0	0	0	0	0	0	0	0	0	0	0	3470.25	0	0	0	0	0	0	0	0	0	0	0	0	0	0	0	0	0	0	0	0
PTPN9	0	0	0	0	0	0	0	0	0	0	0	0	0	0	0	0	0	0	0	0	0	0	0	0	0	0	0	0	0	0	0	0	0	0	0	0
SYK	0	6391.88	0	0	8076.92	6314.89	8501.33	6052.86	0	10559	11042.6	0	0	7416.79	0	10038.8	0	0	0	0	8438.15	0	0	0	0	0	0	0	0	0	0	0	0	0	0	0
RANBP1	0	3202.77	0	0	7589.32	0	0	0	0	10002.5	9636.8	0	0	12562.4	0	9260.37	0	0	0	0	9505.55	6882.44	9984.98	0	10305.7	0	0	0	0	0	11334.2	16860.1	0	9085.83	9990.84	0
NAMPT	0	4058.46	0	0	6462.07	0	0	0	0	5391.22	5279.21	0	0	5675.67	0	5417.1	0	0	13352.9	0	6013.22	0	0	0	5731.84	0	6245.39	7109.78	0	0	0	0	0	5490.26	0	0
AFM	0	0	0	0	0	0	0	0	0	0	0	0	0	0	0	0	0	0	0	0	0	0	0	0	0	0	0	0	0	0	0	0	0	0	0	0
PSMC4	0	0	0	0	0	0	0	0	0	10343.1	0	0	0	0	0	0	0	0	0	0	10257.9	0	0	0	0	0	0	0	0	0	0	0	0	10198.7	0	0
TSFM	0	0	0	0	0	0	0	0	0	0	0	0	0	0	0	0	0	0	0	0	0	0	0	0	0	0	0	0	0	0	0	0	0	0	0	0
PPIC	0	0	0	0	0	0	0	0	0	0	0	0	0	0	0	0	0	0	0	0	0	0	0	0	0	0	0	0	0	0	0	0	0	0	0	0
VDAC2	40672.6	46738.4	27661.7	22379	42027.8	17443.2	44478.6	46001	36240.3	27203.7	22563.1	34038	36944.2	34581.2	0	29696.4	38420.4	31831.2	38150.3	53908.7	25766.5	38919.4	29001.8	0	38339.8	23347.3	34556.7	35278.8	33381.9	28145	20037.2	37936.7	35251.2	38420	32280	36532.9
ACADSB	0	0	0	0	0	0	0	0	0	0	0	0	0	0	0	0	0	0	0	0	0	0	0	0	0	0	0	0	0	0	0	0	0	0	0	0
CBX5	0	0	0	0	0	0	0	0	0	0	0	0	0	0	0	0	0	0	0	0	0	0	0	0	0	0	0	0	0	0	0	0	0	0	0	0
USP5	5714.66	5126.55	0	0	8900.2	5002.16	0	0	0	5909.43	5666.15	0	0	6015.9	0	6783.5	0	0	0	0	5626.53	6306.57	0	0	6635.99	0	6715.46	0	0	0	5730.37	0	5592.76	6803.1	0	0
MAPK8	0	0	0	0	0	0	0	0	0	0	0	0	0	0	0	0	0	0	0	0	0	0	0	0	0	0	0	0	0	0	0	0	0	0	0	0
MAPK9	0	0	0	0	0	1361.65	0	0	0	0	0	0	0	0	0	0	0	0	0	0	0	0	0	0	0	0	0	0	0	0	0	0	0	0	0	0
MAP2K4	0	0	0	0	4205.14	0	0	0	0	4366.67	0	0	0	0	0	0	0	0	0	0	0	0	0	0	0	0	0	0	0	0	0	0	0	0	0	0
MKI67	0	0	0	0	0	0	0	0	0	0	0	0	0	0	0	0	0	0	0	0	0	0	0	0	0	0	0	0	0	0	0	0	0	0	0	0
PHKA2	0	0	0	0	0	0	0	0	0	0	0	0	0	0	0	0	0	0	0	0	0	0	0	0	0	0	0	0	0	0	0	0	0	0	0	0
RANGAP1	0	0	0	4881.56	4294.63	0	0	5815.34	0	5916.94	4963.16	0	0	6039.68	0	5805.8	0	0	0	0	5955.23	0	0	0	5566.19	0	0	0	0	0	0	0	6922.97	5410.19	5677.48	0
RECQL	8988.66	12054.5	0	8986.42	12514.8	23628.8	12440.4	11299.5	0	11067.4	0	0	13678.4	10792.8	0	0	0	0	0	0	9139.8	0	0	0	10259	0	0	14248.9	10168.6	0	0	0	0	8122.63	0	0
NOP2	0	0	0	0	0	0	0	0	0	0	0	0	0	0	0	0	0	0	0	0	0	0	0	0	3954.56	0	0	0	0	0	0	0	0	0	0	0
ATRX	0	0	0	0	0	0	0	0	0	0	0	0	0	0	0	0	0	0	0	0	0	0	0	0	0	0	0	0	0	0	0	0	0	0	0	0
CRK	0	0	0	0	0	0	0	0	0	3922.8	0	0	0	0	0	0	0	4412.57	0	0	4305.87	6421.33	0	0	5148.79	0	0	8164.34	0	0	5597.52	0	4232.17	4221.96	0	0
CRKL	0	0	0	4902.77	0	10447.1	0	4694.74	0	7198.29	5262.16	0	0	7408.45	0	0	0	4586.34	8288.82	0	6452.59	0	6300.79	0	0	0	0	7357.39	0	0	0	0	0	4671.87	0	0
MTIF2	0	0	0	0	0	1610.78	0	0	0	0	0	0	0	0	0	0	0	0	0	0	0	0	0	0	0	0	0	0	0	0	0	0	0	0	0	0
BAG6	0	0	0	0	0	0	0	0	0	3654.25	3846.99	0	0	0	0	0	0	0	0	0	0	0	0	0	3224.18	0	0	0	0	0	0	0	0	0	0	0
NSF	4280.48	3276.24	0	0	4330.43	4015.02	4050.65	4025.02	0	5872.56	7269.47	3585.57	0	5527.66	0	0	0	0	3511.37	0	4759.51	0	0	0	0	0	0	2964.47	0	0	0	0	0	0	0	0
CDKN1B	0	0	0	0	0	0	0	0	0	0	0	0	0	0	0	0	0	0	0	0	0	0	0	0	0	0	0	0	0	0	0	0	0	0	0	0
NOTCH1	0	0	0	0	0	0	0	0	0	0	0	0	0	0	0	0	0	0	0	0	0	0	0	0	0	0	0	0	0	0	0	0	0	0	0	0
MAP2K3	0	0	0	0	0	0	0	0	0	0	0	0	0	0	0	0	0	0	0	0	0	0	0	0	0	0	0	0	0	0	0	0	0	0	0	0
BRCC3	0	0	0	0	0	0	0	0	0	0	0	0	0	0	0	0	0	0	0	0	0	0	0	0	0	0	0	0	0	0	0	0	0	0	0	0
RPL27A	36739.7	29636	0	22390.4	39546.6	20860.1	32463.8	20667.3	0	42663.4	42348.6	25342.1	41042.3	46059.7	0	39151.9	30158.8	21518.4	37765.6	0	40136.9	41898.1	45519.6	0	38981.4	48319.1	41547.7	34442.3	34154.1	52053.3	49516	0	44543.7	32575.1	42844.3	32275.8
RPL5	14731.3	14493	0	0	21139.4	0	0	0	0	18305.4	17135	0	0	0	0	11716.8	0	0	22190.4	0	0	18098.2	16843.9	0	13630.6	0	0	0	0	0	0	0	14549	0	0	0
RPL21	17622.4	22761	0	0	31499.2	14473	0	17707.7	0	23657.3	20983.8	0	25773.1	11984.9	0	16120.8	17829.1	0	30205.2	0	19210.3	26082.4	18648.5	0	34182	0	0	0	0	45529.3	0	0	28138.2	22884.5	38099.2	19921.6
RPL28	0	0	0	0	0	0	0	0	0	0	0	0	0	0	0	0	0	0	0	0	0	0	0	0	10017.4	0	0	0	0	0	0	0	0	0	0	0
RPS9	35712.2	27228.1	0	27747.8	45053.6	28796.8	26489.8	27057.3	0	32295.8	45226.4	25401.5	35339.7	40945.5	0	37213.9	26256.8	30726.3	54719.2	0	34368.6	45254.5	42988.2	0	40479.1	30081.2	38299.1	37417	37170.9	24308.4	44549.2	32247.8	36254.3	36993.6	34484.4	31246.2
RPS5	0	0	0	0	19892.1	0	23153.6	0	0	0	0	0	0	0	0	0	0	0	0	0	0	0	0	0	0	0	0	0	0	0	0	0	0	0	0	0
RPS10	27083.6	32492.3	0	34583.7	83715.9	34780.7	38952.4	26564.9	43287.3	41767.5	71961.3	42787.6	46105.4	45403.4	0	27007.4	41131.9	24002	62297.7	0	50550.7	47649.5	42647.4	0	52755.8	25765	54916.8	43701.2	31732.4	60730.2	57287.7	0	60774.7	52015.9	46464.3	46982.6
MAP1B	0	0	0	0	0	0	0	0	0	0	0	0	0	0	0	0	0	0	0	0	0	3626.56	0	0	0	0	0	0	0	0	0	0	0	2750.22	0	0
GNPDA1	5250.4	5722.09	0	0	11797.8	11415.6	0	0	0	7389.87	0	5971.77	0	5444.25	0	7229.69	0	0	0	0	7673.12	0	0	0	0	0	0	6882.03	0	0	0	0	4864.56	0	0	0
NEDD4	0	0	0	0	0	0	0	0	0	0	0	0	0	0	0	611.703	0	0	0	0	0	0	0	0	0	0	0	890.571	0	0	0	0	0	0	0	0
YAP1	0	0	0	0	0	0	0	0	0	0	0	0	0	0	0	0	0	0	0	0	0	0	0	0	0	0	0	0	0	0	0	0	0	0	0	0
UTRN	0	0	0	0	0	0	0	0	0	5131.48	0	0	0	0	0	0	0	0	6021.99	0	0	0	0	0	0	0	0	5809.42	0	0	0	0	0	0	0	0
IQGAP1	54414.4	33470.5	0	44284.8	98343.2	50047.7	24321	43668.7	23630.8	65333.6	47382.1	35675.3	53509.1	62791.5	0	55760.5	28512.4	19218.1	31894.2	17638	77985.1	14783.5	18060.2	0	19177.1	17823.3	15897.7	38830.2	16446.2	0	0	21286.5	13892.7	21386.8	15292.6	18823.7
HAAO	0	0	0	0	0	0	0	0	0	0	0	0	0	0	0	0	0	0	0	0	0	0	0	0	0	0	0	0	0	0	0	0	0	0	0	0
GYG1	5287.87	0	0	0	5224.5	3978.49	0	0	0	4862	0	0	0	0	0	0	0	0	0	0	0	0	0	0	0	0	0	0	0	0	0	0	0	0	0	0
STT3A	10483.1	9663.8	0	11580	10208	33443.9	18903.6	10918.5	0	5942.2	5674.03	0	6036.23	10031.6	0	6925.75	5671.87	0	0	0	7099.93	5789.85	6535.97	0	10382.1	0	0	6004.35	0	0	0	0	0	0	0	0
PLA2G4A	0	0	0	0	0	0	0	0	0	0	0	0	0	0	0	0	0	0	0	0	0	0	0	0	0	0	0	0	0	0	0	0	0	0	0	0
CAPZA2	82402	58639.8	0	61445	153761	80235.7	53447.4	36420.4	0	94847.2	88231	45589.1	77727.5	97239.5	0	96279	47979	28947.6	49575.2	34931.6	110054	29286.7	32089.9	0	31359.1	0	34531.9	72936.4	24620.6	0	0	57460	22566.2	24075.3	27686.3	28351.7
CAPZB	41289.5	20065.8	0	29765	81903.8	44012.5	32028.2	18323.7	0	51099.9	52267.2	24320.6	27523.9	39951.2	0	42250.6	11728.2	12829.7	13980	35034.6	64658.9	13258.5	8490.06	0	12025.4	0	0	28544.3	0	0	0	0	13300.6	13214.9	11616.8	16183.7
CAPZB.1	0	0	0	0	0	0	0	0	0	0	0	0	0	0	0	0	0	0	0	0	0	0	0	0	0	0	0	0	0	0	0	0	0	0	0	0
QARS1	0	2966.82	0	0	3091.79	0	0	0	0	3320.98	3925.15	3378.5	0	3264.17	0	3461.35	0	0	0	0	3815.49	0	0	0	3502.97	0	3460.82	3252.4	0	0	0	0	3080.65	0	0	3737.42
RPL29	0	0	0	0	11426.6	0	0	0	0	7682.16	0	0	0	0	0	8900.13	0	0	13880	0	0	25979.4	0	0	0	0	0	0	0	0	0	0	0	0	0	0
LGALS7	0	0	0	0	0	0	15968.7	0	0	0	0	0	0	0	0	0	0	97683	31666.6	0	0	39491.3	7481.82	0	0	0	0	34888.9	8677.85	0	0	12119	5684.75	32344.6	20920.1	10155.8
UQCRFS1	7875.38	9809.14	0	0	7287.41	27967.8	14424.5	14706.5	0	8784.52	8579.95	8154.2	0	9497.71	0	15152.7	8468.36	0	0	0	10207.6	6518.55	0	0	13202.4	0	0	6966.36	0	0	0	0	8550.34	10308.8	0	0
ATP5PO	37996	36790.4	17802.2	20940.2	33234	13496.6	19902.7	42940.7	0	32800.1	34770.9	29071	14030	35738.5	0	26184.7	22291.6	14240.7	30317.9	0	23433.5	23365.5	30543.3	0	32190.3	0	37091.8	32194.6	23857.2	0	20307.3	0	25877.7	27464.5	14966.2	23359.2
LIMS1	5095.05	4796.51	0	0	0	0	0	0	0	8386.28	8540.23	0	0	8730.13	0	8652.99	0	0	0	44781	0	0	0	0	0	0	0	0	0	0	0	0	0	0	0	0
GLIPR1	0	0	0	0	0	0	0	0	0	0	0	0	0	0	0	0	0	0	0	0	0	0	0	0	0	0	0	0	0	0	0	0	0	0	0	0
PREP	0	0	0	0	6571.81	5451.87	0	0	0	6895.8	5392.1	0	0	0	0	0	0	0	0	0	0	4186.81	0	0	5704.75	0	0	7411.1	0	0	0	0	0	5723.35	0	0
ME1	0	0	0	8682.51	8789.04	7480.42	0	0	0	0	0	0	0	0	0	0	0	0	0	0	0	0	0	0	0	0	0	0	0	0	0	0	0	0	0	0
IREB2	0	0	0	0	0	0	0	0	0	0	0	0	0	0	0	0	0	0	0	0	0	0	0	0	0	0	0	0	0	0	0	0	0	0	0	0
RFX3	0	0	0	0	0	0	0	0	0	0	0	0	0	0	0	0	0	0	0	0	0	0	0	0	0	0	0	0	0	0	0	0	0	0	0	0
RFX5	0	0	0	0	0	0	0	0	0	0	0	0	0	0	0	0	0	0	0	0	0	0	0	0	0	0	0	0	0	0	0	0	0	0	0	0
PIP4K2A	0	0	0	0	9925.29	4959.01	0	0	0	5710.95	9072.55	2324.15	0	4689.87	0	0	0	0	0	0	3631.57	0	0	0	0	0	0	0	0	0	0	0	0	0	0	0
SOX9	0	0	0	0	0	0	0	0	0	0	0	0	0	0	0	0	0	0	0	0	0	0	0	0	0	0	0	0	0	0	0	0	0	0	0	0
ARCN1	6238.95	6599.56	0	6685.8	13070.6	5622.38	0	5177.52	0	9487.04	8005.17	7703.39	9143.06	6621.07	0	7057.17	7040.94	0	0	0	8088	5493.24	0	0	7263.12	0	0	10617.1	6560.25	0	0	0	5437.32	6411.28	0	6394.68
LSS	0	0	0	0	0	0	0	0	0	0	0	0	0	0	0	0	0	0	0	0	0	0	0	0	0	0	0	0	0	0	0	0	0	0	0	0
GCLC	0	0	0	0	2752.19	0	0	0	0	0	0	0	0	0	0	0	0	0	0	0	0	0	0	0	0	0	0	0	0	0	0	0	0	0	0	0
GCLM	0	0	0	0	0	0	0	0	0	0	0	0	0	0	0	0	0	0	0	0	0	0	0	0	0	0	0	0	0	0	0	0	0	0	0	0
KCNJ5	0	0	0	0	0	0	0	0	0	0	0	0	0	0	0	0	0	0	0	0	0	0	0	0	0	0	0	0	0	0	0	0	0	0	0	0
TRAPPC10	0	0	0	0	0	1172.89	0	0	0	0	0	0	0	0	0	0	0	0	0	0	0	0	0	0	0	0	0	0	0	0	0	0	0	0	0	0
PSMD8	0	0	0	6461.95	7685.9	5906.24	0	3529.75	0	7006.65	6537.8	0	0	8194.64	0	6601.39	0	4247.05	7231.66	0	6421.51	6709.89	7411.01	0	7392.24	0	0	0	7475.3	0	0	0	6890.88	5401.04	0	0
PRRC2A	0	0	0	0	0	0	0	0	0	0	0	0	0	0	0	0	0	0	0	0	0	0	0	0	0	0	0	0	0	0	0	0	0	0	0	0
GSS	1925.4	0	0	1894.3	0	1866.7	0	0	0	0	1803.94	0	0	0	0	0	0	0	0	0	0	0	0	0	0	0	0	0	0	0	0	0	0	0	0	0
CCT5	10091.5	0	0	8041.18	18173.9	20997.1	0	10532.4	0	14114.1	13650.9	0	0	10162.7	0	10771.3	0	0	11725.6	0	11627.2	11096.2	9952.78	0	8800.52	0	11030.9	13549.8	0	0	0	0	9335.54	7907.01	9379.45	0
PTDSS1	0	0	0	0	3127.12	0	0	5451.41	0	1699.38	4145.34	0	0	0	0	0	0	0	0	0	3111.83	4495.22	0	0	0	0	0	0	0	0	0	0	0	0	0	0
NES	0	0	0	0	0	0	0	0	0	0	0	0	0	0	0	0	0	0	0	0	0	0	0	0	0	0	0	0	0	0	0	0	0	0	0	0
HSPA13	0	0	0	0	0	0	0	0	0	0	0	0	0	0	0	0	0	0	0	0	0	0	0	0	0	0	0	0	0	0	0	0	0	0	0	0
AMT	0	0	0	0	0	0	0	0	0	0	0	0	0	0	0	0	0	0	0	0	0	0	0	0	0	0	0	0	0	0	0	0	0	0	0	0
CSNK1A1	0	0	0	0	5469.35	0	0	0	0	0	0	0	0	0	0	0	0	0	0	0	0	0	0	0	6515.29	0	7420.52	0	0	0	0	0	5484.5	0	0	0
CSNK1D	0	0	0	0	0	0	0	0	0	0	0	0	0	0	0	0	0	0	0	0	0	0	0	0	0	0	0	0	0	0	0	0	0	0	0	0
IDH2	53237.8	47303.9	0	31938.4	64884.7	22269.1	53340.3	53500.3	44122.2	39887.2	36933.5	34036.4	62821	49169.2	12825.5	36960.5	52108.2	24885.1	9722.67	0	27907.1	16868.9	18838.4	0	33261	8285.95	12456.4	17743.8	20205.5	31990.4	19431.8	29503.5	16095.8	22310.1	14198.4	19624.1
PIK3CG	0	0	0	0	2967.79	0	0	0	0	0	0	0	0	0	0	0	0	0	0	0	0	0	0	0	0	0	0	0	0	0	0	0	0	0	0	0
PITPNB	0	0	0	0	0	0	0	0	0	3061.39	3955.49	0	0	0	0	3199.02	0	0	0	0	0	0	0	0	0	0	0	0	0	0	0	0	0	0	0	0
HSPA7	46839.9	0	0	56818.6	41672	0	49292.1	35852.9	0	40972.4	44928.3	36461.9	59654.6	0	0	64400.2	0	98095.9	68323.2	0	42380.7	121856	90247.1	85918.1	61963.7	125008	98415.9	50287.2	66878.9	749998	64589.9	118401	45161	70032.5	59915.6	0
ADGRE5	0	0	0	8531.33	10474.2	0	0	0	0	7961.32	5107.68	0	0	0	0	0	0	0	0	0	0	0	0	0	0	0	0	0	0	0	0	0	0	0	0	0
POLD2	0	0	0	0	0	0	0	0	0	0	0	0	0	0	0	0	0	0	0	0	0	0	0	0	0	0	0	0	0	0	0	0	0	0	0	0
MARCKSL1	0	0	0	0	0	0	0	0	0	0	0	0	0	0	0	0	0	0	0	0	0	4183.39	0	0	0	0	0	0	0	0	0	0	0	6392.57	0	0
PXN	0	0	0	0	0	0	0	0	0	0	0	0	0	0	0	0	0	0	0	0	0	0	0	0	0	0	0	0	0	0	0	0	0	0	0	0
CAMLG	0	0	0	0	0	0	0	0	0	0	0	0	0	0	0	0	0	0	0	0	0	0	0	0	0	0	0	0	0	0	0	0	0	0	0	0
NR2C2	0	0	0	0	0	0	0	0	0	0	0	0	0	0	0	0	0	0	0	0	0	0	0	0	0	0	0	0	0	0	0	0	0	0	0	0
MAPKAPK2	0	0	0	0	0	0	0	0	0	3944.12	0	0	0	0	0	0	0	0	0	0	0	0	0	0	0	0	0	0	0	0	0	0	0	0	0	0
ALDH9A1	14570.6	17955.7	0	19329.2	18938.4	27900.2	32662.2	20012.5	0	22262.6	16393.3	0	27379	22989	0	24340.1	9928.05	65103.5	33992	0	20819.1	108948	118299	44782.3	198822	68799.8	99466.5	32629.4	76226.3	69187.2	88534.3	166667	80196.9	84013	69157.5	77472.5
ALDH9A1.1	0	0	0	0	0	0	0	0	0	0	0	0	0	0	0	0	0	0	0	0	0	0	0	0	0	0	0	0	0	0	0	0	0	0	0	0
RPL34	0	0	0	0	19583.1	0	0	0	0	0	0	0	0	0	0	15887.6	0	0	0	0	0	13218.6	0	0	0	0	0	0	0	0	0	0	0	0	0	0
LMAN1	0	10241.9	0	0	5686.08	15415.2	10226.8	0	0	8311.43	0	8523.91	0	0	0	0	0	0	13807	0	7501.3	11127.5	0	0	8733.2	0	0	0	12336	0	0	0	9222.82	14828.8	17314.3	15316.5
SLC11A2	0	0	0	0	0	0	0	0	0	0	0	0	0	0	0	0	0	0	0	0	0	0	0	0	0	0	0	0	0	0	0	0	0	0	0	0
NASP	0	0	0	0	4779.69	0	0	0	0	0	0	0	0	0	0	0	0	0	0	0	0	4031.45	0	0	0	0	4976.07	4682.3	0	0	0	0	0	0	0	6194.77
FASN	0	0	0	0	3387.11	4082.3	0	0	0	3504.11	3366.39	0	0	0	0	0	0	0	0	0	3363.34	3649.02	0	0	3348.64	0	0	0	0	0	0	0	3463.2	0	0	0
FNTA	0	0	0	0	3940.46	0	0	0	0	3393.59	0	0	0	0	0	0	0	0	0	0	0	0	0	0	0	0	0	0	0	0	0	0	0	0	0	0
FNTB	0	0	0	0	0	0	0	0	0	0	0	0	0	0	0	0	0	0	0	0	0	0	0	0	0	0	0	0	0	0	0	0	0	0	0	0
DHPS	0	0	0	0	0	0	0	0	0	0	0	0	0	0	0	0	0	0	0	0	0	0	0	0	0	0	0	0	0	0	0	0	0	0	0	0
CCT3	16954.9	6736.32	0	7959.91	21583	15670.8	8647.17	7253.8	0	18720.5	12747.2	11582.6	10760.4	20224.3	0	15137	0	10485	11495.5	0	21780.3	12339.8	9305.26	0	10327.1	14816.2	11418.5	13108.7	9907.27	0	12882.5	17658	10587.6	13317.4	14071.7	13160.8
MRPL19	0	0	0	0	0	0	0	0	0	0	0	0	0	0	0	0	0	0	0	0	0	0	0	0	0	0	0	0	0	0	0	0	0	0	0	0
ARRB1	0	2418.64	0	0	4541.11	0	0	0	0	4533.74	4999.17	0	0	3277.96	0	4636.96	0	0	0	0	2792.7	2822.78	0	0	0	0	0	2485.46	0	0	0	0	0	0	0	0
ARRB1.1	0	0	0	0	3983.39	0	0	0	0	6713.08	4000	0	0	0	0	0	0	0	0	0	2387.23	0	0	0	0	0	0	0	0	0	0	0	0	0	0	0
TUFM	38650.2	41692.9	0	0	42911	35372.1	31231.5	50687.5	36835.4	32799.3	33066.1	29243.5	29158.3	41466.8	0	29219.6	37835	26673.2	33002.8	0	24080.9	29633.9	25749.5	0	27624.1	0	30853.2	27697.1	31472.4	0	29470.2	45701.4	31265.6	35522.4	25145.7	28221
ALDH7A1	0	0	0	8342.32	11015.4	0	0	5166.11	0	8272.84	13709.5	0	0	8962.37	0	0	8543.95	13310.1	13396.8	0	9568.3	41593.4	38004.6	0	23078	18965.8	29785.7	9406.57	28647	0	10791.7	31984.2	47203	30385.1	42155.1	21764.1
INPP1	2474.07	0	0	0	0	0	0	0	0	0	1716.78	0	0	0	0	0	0	16163.1	4856.74	0	0	0	3051.81	0	3228.17	5555.11	9275.87	0	0	0	0	0	0	9398.11	0	0
SRP9	0	0	0	0	0	0	0	0	0	8772.94	0	0	0	0	0	0	0	0	0	0	0	8815.47	16496.7	0	13396	0	0	0	0	0	0	0	0	0	0	0
UBE2A	0	0	0	0	0	0	0	0	0	0	0	0	0	0	0	0	0	0	0	0	0	0	0	0	0	0	0	0	0	0	0	0	0	0	0	0
PCYT1A	0	0	0	0	8168.55	0	0	0	0	0	0	0	0	0	0	0	0	0	0	0	0	0	0	0	0	0	0	0	0	0	0	0	0	0	0	0
AARS1	0	0	0	0	4081.32	4307.13	3446.54	0	0	3347.84	0	0	0	3080.27	0	2979.8	0	0	0	0	3700.6	0	0	0	0	0	0	0	0	0	0	0	2796.13	0	0	0
CARS1	0	0	0	0	1080.76	0	0	0	0	1011.07	0	0	0	0	0	0	0	0	0	0	0	0	0	0	0	0	0	0	0	0	0	0	0	0	0	0
HARS2	0	2573.43	0	0	0	0	0	0	0	0	2291.61	0	0	0	0	0	0	0	0	0	0	0	0	0	0	0	0	0	0	0	0	0	0	0	0	0
SARS1	0	0	0	0	10205	7374.32	0	0	0	9710.57	9357.45	0	0	8850.47	0	10291.2	0	10381.3	9728.64	0	13439.4	9284.69	13588.6	0	10538.7	0	9287.25	8406.76	0	0	9981.56	13267.7	9852.16	9560.52	0	9919.18
PPM1F	0	0	0	0	0	0	0	0	0	2515.29	0	0	0	0	0	0	0	0	0	0	0	0	0	0	2339.52	0	0	0	0	0	0	0	0	0	0	0
MAN2A2	0	0	0	0	0	0	0	0	0	0	0	0	0	0	0	0	0	0	0	0	0	0	0	0	0	0	0	0	0	0	0	0	0	0	0	0
PRIM1	0	0	0	0	0	0	0	0	0	0	0	0	0	0	0	0	0	0	0	0	0	0	0	0	0	0	0	0	0	0	0	0	0	0	0	0
PRIM2	0	585.758	0	0	0	0	0	0	0	0	0	0	0	0	0	0	0	0	0	0	0	0	0	0	0	0	0	0	0	0	0	0	0	0	0	0
CTCF	0	0	0	0	0	0	0	0	0	0	0	0	0	0	0	0	0	0	0	0	0	0	0	0	0	0	0	0	0	0	0	0	0	0	0	0
PSMB3	11524.1	4678.3	0	16636.9	25651.1	18465.2	6325.14	8710.35	0	18019.9	17110	4671.94	13091.3	9427.46	0	6864.07	0	3009.97	8875.52	0	12474.3	11519.3	8859.33	0	11710	2010.76	2998.39	15146.9	0	0	0	0	7584.24	9693.58	3032.22	0
PSMB2	8802.08	3144.11	0	13382.3	14635.3	10367.4	5605.74	4226.51	0	10986.6	10606.3	10188.1	8924.12	8648.36	0	6765.76	6753.38	8548.99	8655.61	16016.8	7755.5	13775.3	9171.81	0	5809.31	3332.4	0	8188.84	0	0	0	0	6447.06	9204.35	0	4086.18
MCM2	0	0	0	0	0	4131.28	0	0	0	0	0	0	0	0	0	0	0	0	0	0	0	0	0	0	0	0	0	0	0	0	0	0	0	0	0	6580.99
ACADVL	13032.4	11886.1	0	10412.2	13766.6	42234.2	20795.6	20120.7	0	16621	11695.9	13305.1	14148.3	14638.5	0	14225.9	14870.5	12507.2	16068.6	0	18455.4	13784.5	13137.8	0	14752.2	0	13477.5	15307.4	0	0	0	0	12540.9	13279.3	0	0
YLPM1	0	0	0	0	0	0	0	0	0	0	0	0	0	0	0	0	0	0	0	0	0	0	0	0	0	0	0	0	0	0	0	0	0	0	0	0
ACOT2	0	0	0	0	0	0	0	0	0	0	0	0	0	0	0	0	0	0	0	0	0	0	0	0	0	0	0	0	0	0	0	0	0	0	0	0
VPS41	1522.38	0	0	0	2532.02	1422.32	0	1156.03	0	1516.15	993.816	0	0	0	0	0	0	0	0	0	1034.39	0	0	0	0	0	0	0	0	0	0	0	0	0	0	0
TMED10	22820.1	21622.4	0	20710	26930.4	13488.6	17698.3	21661.5	0	12440.9	11755.7	0	23487.9	18700	0	12537.3	12625.7	0	21821.4	0	18464.3	0	0	0	10146	0	0	15725.4	0	0	0	0	0	11021.4	0	0
RBM25	2721.91	2699.52	0	0	3265.2	0	0	3221.66	0	0	0	0	0	0	0	0	0	0	0	0	0	2865.21	0	0	2697.92	0	0	0	3245.88	0	0	0	0	0	0	0
NUMB	0	0	0	0	0	0	0	0	0	5074.55	0	0	0	0	0	0	0	0	0	0	0	0	0	0	0	0	0	11201.9	0	0	0	0	0	0	0	0
PSEN1	0	0	0	0	0	2224.08	0	0	0	0	0	0	0	0	0	0	0	0	0	0	0	0	0	0	0	0	0	0	0	0	0	0	0	0	0	0
EIF2B2	0	0	0	0	0	3766.4	0	0	0	0	0	0	0	0	0	0	0	0	0	0	0	0	0	0	0	0	0	0	0	0	0	0	0	0	0	0
HINT1	0	0	0	0	22545.5	19215.5	0	0	0	13233.8	16056	0	0	0	0	0	0	0	0	0	20549.4	0	13749	0	0	0	0	0	0	0	0	0	15034.8	0	0	0
FHIT	0	0	0	0	0	0	0	0	0	0	0	0	0	0	0	0	0	0	0	0	0	0	0	0	0	0	0	0	0	0	0	0	0	0	0	0
NUP153	0	0	0	0	0	0	0	0	0	0	0	0	0	0	0	0	0	0	0	0	0	0	0	0	0	0	0	2325.77	0	0	0	0	0	0	0	0
RANBP2	2966.26	0	0	0	0	2709.64	0	0	0	2965.32	0	0	0	0	0	0	0	0	3404.02	0	0	0	0	0	0	0	0	0	0	0	0	0	0	0	0	0
RGS19	0	0	0	0	3260.27	0	0	0	0	0	0	0	0	0	0	0	0	0	0	0	0	0	0	0	0	0	0	0	0	0	0	0	0	0	0	0
TSC2	0	0	0	0	0	0	0	0	0	0	0	0	0	0	0	0	0	0	0	0	0	0	0	0	0	0	0	0	0	0	0	0	0	0	0	0
NDUFV1	0	9388.69	0	8153.41	10238.3	0	0	10526	0	8923.95	4341.84	0	0	10278	0	0	10562.1	0	0	0	0	0	0	0	10136.8	0	0	0	0	0	0	0	9977.32	9617.02	0	0
GSK3A	0	0	0	0	0	0	0	0	0	0	0	0	0	0	0	0	0	0	0	0	0	0	0	0	0	0	0	0	0	0	0	0	0	0	0	0
GSK3B	0	0	0	0	0	0	0	0	0	0	0	0	0	0	0	0	0	0	0	0	0	0	0	0	0	0	0	0	0	0	0	0	0	0	0	0
STK19	0	0	0	0	0	0	0	0	0	0	0	0	0	0	0	0	0	0	0	0	0	0	0	0	0	0	0	0	0	0	0	0	0	0	0	0
TAF6	0	0	0	0	0	0	0	0	0	0	0	0	0	0	0	0	0	0	0	0	0	0	0	0	0	0	0	0	0	0	0	0	0	0	0	0
NT5C2	0	0	0	0	0	1457.43	0	0	0	2861.1	0	0	0	0	0	0	0	0	0	0	0	0	0	0	0	0	0	0	0	0	0	0	0	0	0	0
SEPHS1	0	0	0	0	4737.07	0	0	0	0	0	1673.14	0	0	2640.23	0	0	0	0	0	0	0	5167.96	3759.56	0	5062.02	0	0	0	4748.92	0	0	0	4182.74	3313.87	4446.12	0
MTHFS	0	0	0	0	0	0	0	0	0	0	0	0	0	0	0	0	0	0	0	0	0	0	0	0	0	0	0	0	0	0	0	0	0	0	0	0
GMPS	3387.51	0	0	0	0	0	0	0	0	3477.79	0	0	0	0	0	0	0	0	0	0	0	0	0	0	0	0	0	0	0	0	0	0	0	0	0	0
LIG3	0	0	0	0	0	0	0	0	0	0	0	0	0	0	0	0	0	0	0	0	0	0	3204.83	0	0	0	0	0	0	0	0	0	0	0	0	0
LIG4	0	0	0	0	0	0	0	0	0	0	0	0	0	0	0	0	0	0	0	0	0	0	0	0	0	0	0	0	0	0	0	0	0	0	0	0
MRE11	0	3863.81	0	3374.15	4153.76	0	0	4385.17	0	0	0	0	4960.99	0	0	0	4003.44	0	4322.39	0	3456.78	3619.2	0	0	4079.09	0	0	0	4343.79	0	0	0	3949.44	3632.86	3636.4	0
ENTPD1	0	0	0	0	0	10544.8	0	0	0	0	1904.79	0	0	0	0	0	0	0	4753.99	0	0	0	0	0	0	0	0	0	0	0	0	0	0	0	0	0
HNMT	0	0	0	0	11473.1	43897.9	0	0	0	17654.7	0	0	0	4696.6	0	11766.1	0	0	0	0	28461.1	0	0	0	0	0	0	0	0	0	0	0	0	0	0	0
GNAQ	0	3370.03	0	0	3758.95	0	0	3245.62	0	4625.55	0	0	0	4402.56	0	4376.3	0	0	6493.53	0	3595.55	3829.97	0	0	0	0	0	5535.54	0	0	0	0	3963.4	0	0	0
DNAJC25	0	0	0	0	0	0	0	0	0	0	6564.39	0	0	0	0	0	0	0	0	0	0	0	0	0	0	0	0	0	0	0	0	0	0	0	0	0
IDH3A	0	0	0	0	5598.01	0	0	5854.11	0	5873.83	6503.92	0	5163.91	8750.92	0	0	0	0	0	0	5055.51	0	0	0	0	0	0	0	0	0	0	0	0	0	0	0
SULT1A1	0	0	0	0	0	0	0	0	0	5919.96	0	0	0	0	0	3142.42	0	0	2699.29	0	7731.47	0	0	0	0	0	0	0	0	0	0	0	0	0	0	0
CRIP1	0	0	0	0	38263.6	0	0	0	0	0	39128.1	0	0	0	0	19332.9	0	0	0	0	0	0	0	0	0	0	0	0	0	0	0	0	0	0	0	0
MMP14	0	0	0	0	0	0	0	0	0	0	0	0	0	0	0	0	0	0	0	0	0	0	0	0	0	0	0	0	0	0	0	0	0	0	0	0
[truncated: 4,676 more rows]

## Sheet: C18_capture
	CD45+/CD74+																				CD45-/CD200+
Gene	A3	A4	A5	A6	B2	B3	B4	B5	B6	C2	C3	C4	C5	C6	D1	D2	D3	D4	D5	D6	A9	A10	A11	A12	B8	B9	B11	B12	C7	C8	C9	C10	C11	C12	D7	D8	D9	D10	D11	D12
UBA6	0	1593.89	0	0	0	0	0	0	0	0	0	0	0	0	0	0	0	0	0	0	0	0	493.254	2261.54	0	0	0	0	0	0	0	0	0	0	0	0	0	0	0	0
ESYT2	0	0	0	0	0	0	0	0	0	0	0	5539.81	0	0	0	0	0	0	0	0	0	0	0	0	0	0	0	6173.27	0	0	0	0	0	0	0	0	0	0	0	0
IGLC1	5346.66	51246.1	15747.8	1900000	0	6533.9	71132.4	7947.23	8831.88	4279.01	7743.91	19520.2	20402.1	0	16192.7	8628.69	0	0	7336.75	0	235545	26712.5	33797.7	5524.19	6441.85	82232.1	0	0	9089.77	16320.3	0	9865.12	11988	24689	0	0	0	0	0	21392.9
ILVBL	0	0	0	0	0	0	0	0	0	0	0	0	0	0	0	0	0	0	0	0	0	0	1784.29	0	0	0	0	0	0	0	0	0	0	0	0	0	0	0	0	0
WDR91	0	0	1830.74	0	0	0	922.964	0	0	0	0	1501.43	0	0	2028.45	0	0	0	862.57	0	0	0	4033.14	1511.09	0	0	0	0	0	0	0	0	0	0	0	0	0	0	0	2829.87
CNOT1	0	0	0	0	0	0	0	0	0	0	0	0	0	0	0	0	0	0	0	0	0	0	618.347	0	0	0	0	0	0	0	0	0	0	0	0	0	0	0	0	0
A2ML1	9286.65	11448.9	33254.3	7520.95	6983.96	7057.95	13671.7	24672	16567.6	0	4543.76	17026.4	7511.54	6910.27	29820.4	4952.77	0	0	21295	6183.06	6686.83	7492.76	177017	3918.17	7702.97	5839.03	5729.04	0	9400.19	16061.4	0	5749.7	8857.42	6221.42	0	0	0	0	8556.7	7829.52
SNRPG	0	0	0	0	0	0	0	0	0	1403.25	0	0	0	0	0	0	2093.54	0	1837.66	0	0	0	2074.33	1290.04	0	0	2228.18	0	0	0	0	0	0	0	0	0	0	0	0	1714.85
EIF3C	1960.2	1825.4	629.165	872.187	0	508.897	0	538.675	0	0	1042.41	840.974	0	0	983.185	1707.83	0	0	682.021	0	0	0	929.05	1354.48	1344.32	0	1129.19	0	0	0	0	1399.18	0	0	0	0	0	0	0	0
KRT14	263731	252969	703695	212246	411997	2150000	1050000	877330	483684	698326	534956	269982	354317	671459	535344	214334	171052	264641	1330000	354060	276274	296524	862141	500706	543316	1860000	225126	210571	1740000	419900	812594	336362	687531	246184	266233	154279	414884	319444	377067	731038
KRT6A	45602.2	257018	253249	187923	55714.1	4430000	194927	375122	165880	64237.9	59132	77122.3	75286	66279.9	534912	71740.7	81320.8	69225.8	161024	78980	119532	256408	3580000	51568.2	140536	1000000	93821.1	84530	131456	245954	71302.4	91543.3	138910	78457.1	82950.9	58053.9	63018.1	71466.1	114644	173486
FGB	0	0	2454.36	12900.6	0	0	2031.05	0	0	0	0	0	0	0	0	0	0	0	0	0	0	0	2164.07	0	0	0	0	0	0	0	0	0	0	0	0	0	0	0	0	0
KRT6B	0	29224.1	87486.7	27658	0	2380000	45944.6	55205.9	55151.1	13151.8	7466.84	15520.1	15805.4	0	60314.4	7634.94	9164.24	8161.88	20393	15493.6	0	47906.6	1290000	8578.44	13437.9	155203	26630.3	0	54181.8	48182	25856.2	23919.5	28157.4	18954.3	14476	20171.1	22985.4	14951.4	20412.3	48032.1
KRT1	5320000	3370000	7220000	2250000	4330000	4920000	8370000	7100000	11400000	5970000	5450000	5040000	5020000	7400000	10500000	2850000	2220000	2450000	8410000	3370000	4770000	2880000	4860000	7450000	4650000	20600000	2050000	3040000	6800000	6090000	8290000	4280000	10600000	3740000	4970000	2880000	5360000	3230000	5400000	13500000
KRT18	0	0	0	0	0	0	0	0	0	0	0	0	0	0	0	0	0	0	0	0	0	0	0	0	8539.61	0	0	0	0	0	0	0	0	0	0	0	0	0	0	0
KRT8	29849.3	54899.4	90054.1	38331.7	73774.3	122426	45896	39152.8	45364.5	54496.7	39269.5	32534.5	64318.6	46503	128848	26919.8	27636.8	26838.1	116353	36756.8	31760.4	31287.2	155186	28424.4	290294	113799	13768.2	0	47238	29716.7	33448.9	14016.4	56752.9	25929.9	0	0	28190.2	27639.5	37270.5	90751.4
PROS1	0	0	0	0	0	0	0	0	0	0	0	0	0	0	0	0	0	0	0	0	0	0	0	0	0	0	0	0	0	0	0	0	0	0	0	0	0	0	0	0
KRT19	2830000	4110000	3950000	1480000	2990000	22000000	4730000	6860000	4090000	3740000	2160000	3430000	2810000	4830000	5520000	1400000	1440000	1440000	5080000	1910000	3120000	2160000	4190000	2130000	3400000	5740000	1660000	1930000	4780000	2730000	4390000	3150000	2610000	2020000	3710000	2640000	5330000	3090000	4570000	6920000
KRT7	22186.6	11047.7	3808.53	0	0	7837.04	0	20830.4	0	1776.97	0	8971.61	5385.47	0	0	0	0	0	8089.54	7384.13	13200.3	0	21855.8	0	127520	0	13610.3	0	0	0	0	0	11196.7	0	0	0	0	0	0	0
KRT16	129919	266875	341018	194616	168590	5470000	378151	427781	281042	405824	247333	160175	184140	331415	463011	138275	107220	142534	648800	194902	160061	236774	330798	168636	255919	1140000	140935	150574	625321	210130	288891	219970	278762	151527	175210	115623	230119	187531	174879	248991
KRT10	4510000	2140000	9080000	2560000	4040000	2240000	6410000	6980000	6290000	7550000	2010000	5520000	6340000	3930000	7390000	1670000	1480000	1650000	8090000	2700000	4630000	2470000	4830000	5450000	5610000	2570000	1590000	2140000	6300000	4720000	7760000	2730000	4050000	2960000	5590000	2030000	2880000	3910000	8270000	15100000
KRT13	0	42098	33137.5	0	0	0	9257.77	3934.52	0	0	7591.28	0	0	0	54298	0	0	0	22593.3	0	0	0	0	0	0	3413.77	0	0	5615.59	15518.7	0	11952.8	18690.2	0	0	0	0	0	15523.3	3154.83
KRT5	349217	386771	948861	293961	568498	1840000	916145	1030000	601187	782330	405563	456183	425824	782857	698489	252281	203741	250778	1550000	371796	392820	382948	2220000	536945	600411	1420000	269567	254636	1480000	440826	745629	432011	556941	316220	473217	222329	592434	455212	571019	1740000
KRT15	13518.8	87312.5	64624.9	6510.69	14441.7	0	20008	24949	15156.6	11850.6	16144.3	7536.9	0	0	97817.4	8784.17	12464.4	0	77789.4	10232.2	15949.2	14607.8	12801.1	4281.14	10969.4	7435.4	0	0	7930.78	25028.6	3974.64	16674.9	41778.3	0	0	0	0	7602.57	20852.9	35520.4
FLG	0	3312.16	103073	27977.1	5462.07	234956	10783.2	3948	12314.6	4406.73	5156.61	8214.17	5893.04	11237.6	2296.59	5637.56	0	0	145828	0	8269.71	2368.93	101942	16271.2	25420.9	38131.6	6252.57	0	25064.3	3947.73	3661.84	4783.31	0	5788.84	0	0	0	12379.5	0	5758.47
KRT9	2050000	2890000	2740000	917008	1640000	6310000	7050000	6780000	12000000	1670000	5040000	1850000	1730000	5580000	6000000	2680000	1680000	1780000	764234	2010000	2700000	1100000	223802	6450000	677268	24800000	1700000	2260000	6970000	4600000	5950000	4220000	14400000	1960000	2410000	1340000	4370000	1360000	2020000	4440000
KRT2	2330000	1590000	9770000	1430000	1780000	1320000	5430000	6130000	4400000	7680000	1370000	2800000	5910000	3020000	4550000	1420000	1370000	1410000	4860000	1950000	2420000	651543	497963	4060000	4980000	2190000	1010000	1970000	5240000	2030000	5570000	1940000	4740000	1930000	5620000	942310	2570000	2050000	6000000	6080000
KRT85	0	0	0	0	0	0	0	0	0	0	0	0	0	0	11550.6	0	0	0	6526.43	13347.7	0	11083.4	0	0	3484.73	0	0	0	0	7522.4	0	0	0	0	0	4789.52	0	0	0	3480.06
KRT17	19596.3	75901	177533	164018	225267	839142	177849	367336	94881.5	69717.5	40387.9	32609.1	88971.4	75586.1	317673	70587	47379.6	67770	264994	85983.5	71447.4	92986.7	1900000	132490	43807.6	1390000	122633	47621.1	128991	161980	49851.1	36444.3	80923.8	37015.1	37809.3	19112.7	28350.5	31526.7	27970.4	121846
FLG2	126319	288898	653406	88862	217665	79843.8	487847	361807	277003	249830	86337.7	166834	350289	205114	717962	75077.1	60067.8	69609.5	588751	84297.9	175290	290875	1140000	145318	269836	201537	51109.9	89860.7	332952	167217	180615	68652.5	176576	95187.4	106538	51940.7	85171.6	81715.6	191598	1600000
KRT80	11378.5	8236.84	56868	7806.25	9785.68	13731.7	34474.6	23633.7	30429.9	20069.1	7194.4	18007.5	18237.6	13619.9	32253.9	8522.95	5868.17	6460.98	55197.3	7359.69	9558.41	11348.4	124385	15482.9	21905.1	65459.8	5083.53	6092.13	43243.2	12156.1	15140.8	8437.55	21742.2	7604.68	14786.4	6110.49	10259	11487.6	22964.4	81330.2
KRT77	56126.1	14931.4	69158.9	7004.24	29132	9593.69	38784	36176.1	54356.3	14610.9	12410.2	83055.1	64436.5	13916.1	170651	12951.1	9596.99	11335.7	38281.5	14803	35042.2	35371	150876	4159.8	29753.3	8067.57	7377.79	9548.39	75169.9	26645.7	51119.7	12654.9	90097.8	13092.2	27366	21558.9	13755.7	10052.7	40116.7	2370000
HRNR	0	0	0	0	0	0	0	456312	0	0	0	0	0	0	0	0	0	0	0	0	0	0	0	0	0	76420.6	0	0	74125	167568	0	138809	0	0	0	0	0	0	0	0
KRT78	68191.7	39259.6	138125	29132.5	46449.9	73002.2	165038	117044	148927	96596.1	52086.2	46102.3	82559.4	99503.1	172544	37362.3	25881.1	29161.7	182403	36819.6	40203.2	61869.7	68604.9	89696.1	70792.5	181632	21553.8	29710.7	165163	52455.8	61180	34219.7	120109	40766.9	66206.7	31782.3	76613.6	44562	91441	598517
KRT23	8045.98	6041.04	34004	4916.2	6840.44	7741.44	19054.8	9302.08	16025.9	9144.04	6029.93	10271.9	9629.22	7349.28	15948.6	5742.85	5375.32	5689.79	36219.5	5151.45	6301.13	9525.8	84395.4	10710.1	17192.2	27218.8	5210.23	7582.38	20242.1	6656.2	6206.49	5058.13	14431.5	3124.74	7145.02	4427.77	6288.55	8163.7	13851.3	62360.7
NACA	2646	3321.5	2550.4	4168.01	3143.67	3636.3	3290.78	0	0	0	3210.04	3194.46	2951.22	0	2786.87	3217.3	0	0	5517.94	0	0	0	7943.66	2694.31	2919.7	2179.28	2746.45	0	2845.81	0	0	4141.1	0	0	0	0	0	3881.5	0	4728.41
DNASE2	0	0	0	0	0	0	4006.21	5744.1	0	0	0	0	0	0	7023.8	0	0	0	0	0	0	0	1775.76	0	0	0	0	0	0	0	0	0	0	0	0	0	0	0	0	5626.02
DDX39A	0	0	0	0	0	0	0	0	0	0	0	0	0	0	0	0	0	0	0	0	0	0	2700.59	1910.46	0	0	0	0	0	2453.57	0	3425.04	0	0	0	0	1928.46	2758.96	0	0
PDLIM1	0	0	0	0	0	0	0	0	0	0	0	6370.27	0	0	0	0	0	12533.8	0	0	0	0	0	0	0	0	0	0	0	0	0	0	0	0	0	0	0	0	0	0
ACOT7	0	0	0	0	0	0	746.708	0	0	0	0	0	0	0	0	0	0	0	199.558	0	0	0	2870.94	0	0	0	0	0	0	0	0	0	0	0	0	0	0	0	0	0
MYO1C	1442.58	0	0	2385.75	0	2209.75	3060.11	6089.43	0	1733.86	2217.3	7457.36	0	3238.56	0	1873.79	0	0	1277.84	0	0	0	2079.07	1422.49	3068.6	0	1513.73	0	0	0	1915.36	0	0	0	0	0	0	0	0	0
MYO1F	0	0	0	0	0	0	0	0	0	0	0	0	0	0	0	0	0	0	0	0	0	0	0	9762.3	0	0	0	0	0	0	0	0	0	0	0	0	0	0	0	0
LGALS9	0	0	0	0	0	0	0	0	0	0	3678.14	0	0	0	0	2612.62	0	0	0	0	0	0	0	3794.38	0	0	0	0	0	3243.91	0	3583.71	0	0	0	4253.31	0	0	0	0
STXBP3	0	0	0	0	0	0	0	0	0	0	0	0	0	0	668.023	0	0	0	0	0	0	0	645.314	0	0	0	0	0	0	0	0	0	0	0	0	0	0	0	0	1043.98
RAB27B	0	0	0	0	0	0	0	0	0	0	0	0	0	0	0	0	0	0	0	0	0	0	1602.16	0	0	0	0	0	0	0	0	0	0	0	0	0	0	0	0	0
AP3B1	0	0	0	0	0	0	569.957	0	0	0	0	0	0	0	0	0	0	0	0	0	0	1361.81	505.672	1125.55	0	0	592.185	0	0	0	0	0	0	0	0	0	0	1855.29	0	0
PSMD11	0	0	0	0	0	0	0	0	0	0	1712.83	3050.48	0	0	0	0	0	0	1187.01	0	0	0	4434.27	989.735	0	0	1220	0	0	0	0	0	0	0	0	0	0	3612.66	0	3186.19
PSMD12	0	0	0	0	0	0	0	0	0	0	0	0	0	0	0	0	0	0	0	0	0	0	6036.39	0	0	0	0	0	0	0	0	0	0	0	0	0	0	0	0	0
CLIC1	3098.33	3004.55	0	7917.15	0	3109.66	3592.78	5517.16	0	0	2689.2	12753.9	0	0	3575.17	0	0	0	3266.12	0	0	2931.57	4598.95	11226.1	6430.45	0	15102	0	0	10170.1	0	0	0	0	0	0	0	16145.5	0	5933.07
EIF3F	1768.06	1124.5	0	0	1636.57	0	0	736.462	0	0	0	0	0	0	0	1604.18	0	0	1083.46	0	0	0	1848.1	0	1145.91	0	0	0	0	1548.55	0	0	0	0	0	0	0	0	0	0
QSOX1	0	0	0	1377.63	0	0	0	0	0	0	0	0	0	0	0	0	0	0	1200.45	0	0	0	2500.45	0	0	0	0	0	0	0	0	0	0	0	0	0	0	0	0	3456.34
IPO5	1667.17	0	0	0	0	0	0	0	0	0	0	0	0	0	0	0	0	0	0	0	0	0	0	1059.43	0	0	0	0	0	0	0	2531.04	0	0	0	0	0	0	0	0
DNM1L	6506.93	0	0	0	0	0	0	0	0	7279.88	0	15800	0	0	7655.01	0	0	0	0	0	0	0	1025.91	1984.11	0	0	0	0	0	0	0	17131.5	0	15618.5	0	2079.08	0	0	0	0
RTCA	0	0	0	0	0	0	0	0	0	0	0	0	0	0	0	0	0	0	0	0	0	0	2642.49	1335.26	0	0	0	0	0	0	0	0	0	0	0	0	0	0	0	0
NDUFA4	2711.61	0	0	0	0	0	743.944	0	1446.7	2382.64	0	0	0	0	0	0	6492.94	0	1549.48	0	0	0	0	4882.75	9508.3	0	5437.74	0	0	3078.72	0	0	0	0	0	0	0	0	0	1968.89
PSMD14	1375.76	1562.34	3163.22	0	876.12	0	0	0	0	1348.22	0	1809.7	0	0	1454.36	0	0	0	936.55	0	0	0	644.355	962.105	842.841	0	906.429	2395.53	854.314	0	0	2062.85	1176.97	2662.86	0	0	0	0	0	841.327
BIN1	0	0	0	0	0	0	0	0	0	0	0	0	0	0	0	0	0	0	0	0	0	0	0	3097.01	0	0	0	0	0	0	0	0	0	0	0	0	0	0	0	0
VWA5A	0	1205.77	1403.25	0	0	0	1160.49	1347.66	0	0	0	0	0	0	4059.65	0	0	0	1765.46	0	0	0	3189.89	0	0	0	0	0	0	0	1457.22	0	0	0	0	0	0	0	0	0
NOP56	0	0	0	1973.02	0	0	0	0	2693.32	0	0	0	0	0	0	4202.01	0	0	0	0	0	0	0	1732.48	1398.1	0	0	0	0	1934.39	0	0	0	0	0	0	0	0	0	0
DDX3X	2222	1546.17	1116.72	2061.66	0	4373.09	834.185	992.084	0	0	2304.36	1967.85	0	0	1101.88	1721.59	0	0	1452.62	0	0	0	5662.55	1788.53	1141.95	0	1763.56	0	0	1570.05	0	2388.95	0	0	0	0	0	1780.22	0	0
RNASET2	0	1012.63	1760.36	2244.04	0	0	5624.39	2925.75	0	0	0	0	0	0	0	0	0	0	666.193	0	0	0	1869.69	2725.33	895.108	0	3141.5	0	0	0	0	0	0	0	0	0	0	0	0	8350.09
NFIB	1668.16	0	1054.17	2203.39	0	0	0	0	0	1817.74	1638.75	0	0	0	0	2484.72	0	0	0	0	0	0	0	0	0	0	0	0	0	0	1232.67	0	0	0	0	0	0	0	0	0
MAN2B1	0	0	0	2674.84	0	2646.5	3611.09	7531.35	0	0	0	0	0	0	3535.94	0	0	0	2045.18	0	0	0	3274.53	4023.75	0	0	2824.8	0	0	2687.74	0	0	0	0	0	0	0	0	0	4686.83
FBP2	0	0	0	0	0	0	5424.39	0	0	0	0	0	0	0	0	0	0	0	0	0	0	0	0	0	0	0	0	0	0	0	0	0	0	0	0	0	0	0	0	0
PDXK	0	0	0	0	0	1366.06	0	0	0	0	1398.59	0	0	0	0	0	0	0	1092.86	0	0	0	1353.18	2650.15	2358.25	0	2108.43	0	0	1712.56	0	0	0	0	0	0	0	2180.2	0	1541.01
AP3D1	0	0	0	0	0	0	0	0	0	0	0	0	0	0	0	0	0	0	0	0	0	0	1000.24	877.486	457.296	0	0	0	0	543.423	0	0	0	0	0	0	0	0	0	0
ABLIM1	0	0	0	0	0	0	0	0	0	0	0	2956.45	0	0	0	0	0	0	0	0	0	0	1707.36	0	1455.18	0	0	0	0	0	0	0	0	0	0	0	0	0	0	0
TOR1A	0	0	0	0	0	0	0	0	0	0	0	0	0	0	0	0	0	0	0	0	0	0	2937.22	0	0	0	0	0	0	0	0	0	0	0	0	0	0	0	0	0
CDIPT	0	880.67	742.227	0	0	0	424.698	632.605	615.348	0	0	1113.51	0	0	0	0	0	0	0	0	0	0	0	678.743	807.328	0	594.694	0	0	0	0	0	0	0	0	0	0	0	0	0
PRMT5	0	0	2023.2	0	0	0	1479.84	0	1381.04	1318.91	0	2065.02	1424.31	0	0	1976.09	0	0	2404.95	0	0	0	2497.54	668.093	0	0	0	0	0	0	0	0	0	0	0	0	0	0	0	0
NHERF1	0	0	0	729.751	0	0	0	0	0	0	0	0	588.227	0	0	0	0	0	565.049	0	0	0	0	0	1104.05	0	0	0	0	0	0	0	0	0	0	0	0	0	0	0
TPP1	0	5677.7	0	7091.66	9436.71	4445.85	11538	11666.2	6684.38	8540.19	0	0	5715.98	0	9500.83	0	0	0	8587.94	0	0	0	26350.2	9400.79	6250.11	0	19714.4	0	0	8495.9	0	0	5872.41	0	0	0	0	15781.4	0	47961.2
TNPO2	0	0	0	0	0	0	0	951.684	0	0	0	0	0	0	0	0	0	0	0	0	0	0	951.684	0	0	0	0	0	0	0	0	0	0	1168.49	0	1403.43	0	0	0	0
PSMA7	9412.49	13211	30117.7	12384.5	10817.7	14851.7	21482.9	22250.5	18104.5	9160.69	11606.6	10997	13412.4	10951.9	17576.2	8227.78	10710.7	8532.49	15124	0	10024	14431.5	84184.6	10794.3	14430.7	13538.3	9302.86	0	20812.1	11922.2	10955.2	11036.3	9899.95	0	8789.17	12427.9	9979.73	14433.7	11564.5	65791.5
MGST3	2242.88	3937.07	2700.69	2864.4	5069.82	3757.69	2255.08	5805.06	4538.91	4722.23	3273.68	7531.46	4100.82	0	2733.95	2473.97	0	0	2174.51	2013.03	0	1805.26	1669.9	5060.7	8567.08	1891.8	5062.09	3066.97	3860.76	3109.42	3151.38	2130.32	0	0	0	4588.38	0	0	0	1822.49
IRF6	0	0	0	0	0	0	0	0	0	987.382	0	0	0	0	0	0	0	0	0	0	0	0	0	0	0	0	0	0	0	0	0	0	0	0	0	0	0	0	0	0
PLD2	0	0	0	0	0	0	0	0	0	0	0	0	0	0	0	0	0	0	0	0	0	0	3065.14	0	0	0	0	0	0	0	0	0	0	0	0	0	0	0	0	0
MYL12A	3416.14	4171.76	3408.92	5458.49	9380.9	5895.69	5080.68	7222.82	4436.07	6746.32	5782.03	14629.8	7472.9	0	2183.08	5876.36	0	9075.31	3560.69	6596.11	0	0	1890.73	7223.29	4176.23	0	7670.24	2972.51	3747.38	8877.17	0	11234.1	0	0	0	6812.37	6894.81	9864.06	0	2261.03
HGS	0	0	0	0	0	0	1768.91	0	0	0	0	0	0	0	0	0	0	0	0	0	0	0	2053.83	0	0	0	0	0	0	0	0	0	0	0	0	0	0	0	0	0
HNRNPDL	4189.16	4524.13	3159.73	1871.56	0	4613.09	0	1763.65	0	4040.49	3578.09	3258.11	3145.75	2709.61	0	5006.44	4146.52	0	3473.87	0	0	0	1375.16	3306.56	2248.81	0	0	0	0	2879.1	0	2191.87	0	0	0	0	0	2672.8	0	1963.05
XPO1	0	0	0	0	0	4309.21	0	0	0	0	0	0	0	0	0	4696.95	0	0	2743.38	0	0	0	5825.68	4254.16	2722.77	0	4817.59	0	0	0	0	0	0	0	0	0	0	0	0	0
SPTBN2	0	4827.53	0	0	0	0	0	0	0	0	0	0	0	0	0	0	0	0	0	0	0	0	3604.2	0	2983.59	0	0	0	0	0	0	0	0	0	0	0	0	0	0	0
NPC1	0	0	0	3449.66	0	0	4512.56	6893.45	0	0	0	0	0	0	2954.94	0	0	0	5115.04	0	0	0	13367	6109.15	1193.85	0	0	0	0	0	0	0	0	0	0	0	0	0	0	3376.61
ARPC1B	0	0	0	0	0	3235.36	1825.41	2625.61	0	0	0	3119.04	0	0	0	2924.19	0	0	0	0	0	4585.05	3055.25	13872.7	3907.33	0	14901.5	0	0	9382.93	0	11641.5	0	0	0	11790.2	0	11152.9	0	5120.12
ARPC2	5334.61	2206.98	0	7096.24	3490.88	4232.64	3504.55	3735.7	3328.83	4018.75	2426.72	5017.42	0	0	0	3130.81	3704.55	0	4720.65	0	3779.42	7892.91	5798.87	14984.7	5299.73	0	16170	0	0	12465.4	0	9973.85	0	0	0	11639.8	7475.5	15586.1	3742.87	6072.78
ARPC3	2610.31	0	1428.35	4777.27	2834.87	2339.73	1604.36	1697.42	0	2219.71	1653.94	2689.41	2278.76	0	0	2653.2	0	0	2628.65	2668.24	2838.06	5080.08	865.006	9218.12	1214.26	1744.21	10448.3	0	1519.94	7069.2	0	7321.41	0	2781.5	0	7530.54	9897.63	10227.8	0	3127.7
PGRMC2	0	0	0	0	0	0	0	0	0	0	0	0	0	0	0	0	0	0	0	0	0	0	9719.26	0	0	0	0	0	2307.66	0	0	0	0	0	0	6116.26	0	0	0	4718.86
ZNF185	0	0	0	0	0	0	0	0	0	0	0	0	0	0	0	0	0	0	0	0	0	0	1191.95	0	0	0	0	0	0	0	0	0	0	0	0	0	0	0	0	0
CLIC2	0	0	0	0	0	0	0	0	0	0	3646.57	3582.56	0	0	0	0	0	0	0	0	0	0	0	0	0	0	2348.77	0	0	0	0	0	0	0	0	0	0	0	0	0
RER1	0	0	0	0	0	0	0	0	0	0	0	0	0	0	0	0	0	0	0	0	0	0	4070.9	0	0	0	0	0	0	0	0	0	0	0	0	0	0	4468.55	0	0
SURF4	1563.48	0	1656.67	545.611	0	0	0	0	0	0	0	1752.7	0	0	0	0	0	0	929.624	0	0	1762.6	1451.25	2087.39	1835.63	0	1866.21	0	0	1253.24	0	1428.58	0	0	0	0	0	1906.27	0	938.563
MAPK13	0	0	0	0	0	0	0	0	0	0	0	0	0	0	0	0	0	0	0	0	0	0	15551.8	0	0	0	0	0	0	0	0	0	0	0	0	0	0	3870.25	0	1875
SPTLC1	0	0	0	0	0	0	0	0	0	0	0	0	0	0	0	0	0	0	0	0	0	0	7079.4	0	0	0	0	0	0	0	0	0	0	0	0	0	0	0	0	0
ALOX15B	0	0	0	0	0	0	0	1541.09	0	0	0	0	0	0	1997.97	0	0	0	0	0	0	0	2203.88	0	0	0	0	0	0	0	0	0	1385.19	0	0	0	0	0	0	0
EIF3D	0	979.523	0	0	0	2987.68	0	0	0	0	0	0	0	0	0	0	0	0	1465.21	0	0	0	2968.51	1180.6	0	0	924.139	0	1260.2	1038.11	0	0	0	0	0	0	0	0	0	0
EIF3H	0	0	0	0	0	1379.19	0	0	0	0	0	0	0	0	0	0	0	0	520.583	0	0	0	4508.97	709.589	0	0	0	0	0	0	0	0	0	0	0	0	0	0	0	0
YKT6	0	0	0	0	0	0	0	0	0	0	0	0	0	0	0	0	0	0	0	0	0	0	1540.72	513.171	0	0	0	0	0	0	0	0	0	0	0	0	0	0	0	0
ARPC5	18443	0	0	0	0	0	9182.32	7393.49	0	0	0	0	0	0	0	0	0	0	0	0	0	17392.5	0	33968.2	0	0	46447.1	0	0	22892.7	0	27712.2	0	0	0	47807.8	24394.2	33468.4	0	11056.8
TAPBP	0	0	0	0	0	0	0	0	0	0	0	0	0	0	0	0	0	0	0	0	0	0	0	3096.54	0	0	0	0	0	0	0	0	0	0	0	0	5651.85	3182.77	0	0
FABP7	4999.33	2037.63	1298.42	0	0	0	0	0	0	0	16114.6	0	0	0	0	3712.96	5693.17	0	1483.57	0	0	0	0	0	0	0	0	0	0	0	0	0	0	0	0	0	0	0	0	0
DHX15	417.516	726.474	495.022	0	0	1052.52	0	709.582	0	950.892	413.114	1126.27	0	0	0	0	0	0	386.617	0	0	0	414.996	0	405.261	0	413.124	0	0	892.573	0	0	0	0	0	0	0	0	0	0
CYB5B	0	0	0	0	0	0	0	0	0	0	0	0	0	0	0	0	0	0	0	0	0	0	1230.85	0	0	0	0	0	0	0	0	0	0	0	0	0	0	0	0	0
PHGDH	5206.19	4153.01	3007.18	0	6508.47	4459.67	0	0	2514.67	4340.04	3024.77	0	3248.63	0	3195.19	3285.1	4675.36	2825.24	4567.4	0	0	0	0	0	2896.07	2517.69	2539.88	0	0	0	0	0	2424.23	0	0	0	0	0	0	0
DYNC1LI2	0	0	0	0	0	0	0	0	0	0	0	0	0	0	0	0	0	0	0	0	0	0	1373.57	0	0	0	0	0	0	0	0	0	0	0	0	0	0	0	0	0
PSMD3	0	0	0	0	0	0	0	6458.08	0	0	0	0	0	0	0	0	0	0	0	0	0	0	5721.1	0	0	0	7137.56	0	0	0	0	0	0	0	0	6315.14	0	0	0	0
B4GALT5	2718.75	0	1797.12	0	0	0	0	0	1525.5	0	0	0	0	0	3545.66	0	3308.07	0	962.767	0	0	1875.71	611.326	0	2289.69	1483.46	0	4078.24	0	3651.65	0	4656.02	0	2802.17	3463.3	0	1965.08	0	0	2457.99
GPAA1	0	0	0	0	0	0	0	0	0	0	0	0	0	0	0	0	0	0	0	0	0	4146.56	1437.47	0	0	0	0	0	0	0	0	0	0	0	0	0	0	0	0	0
TGFB1I1	0	0	0	0	0	0	0	5332.41	0	0	0	0	0	0	0	0	0	0	0	0	0	0	0	0	0	0	0	0	0	0	0	0	0	0	0	0	0	0	0	0
HNRNPR	7648.38	9617.93	6695.42	8100.96	8492.97	9453.36	0	0	6314.67	0	6617.28	3969.8	0	6520.84	0	13488.2	13579.4	0	7442.75	8518.13	0	4736.24	6232.15	3808.49	5908.94	0	0	0	0	0	0	0	0	0	0	6095.62	6982.47	0	0	0
TXNL1	0	0	0	0	0	0	0	0	0	0	3376.5	0	0	0	0	0	0	0	0	0	0	0	3081.51	0	0	0	0	0	0	0	0	0	0	0	0	0	0	0	0	0
TPD52L2	0	0	0	0	0	0	1453.37	0	2171.42	0	0	0	0	0	0	0	0	0	0	0	0	0	0	2785.73	0	0	3785.83	0	0	3025.98	0	0	0	0	0	0	0	3864.83	0	1728.5
AKR7A2	0	0	1544.42	0	0	0	0	0	0	0	2378.39	0	0	0	0	2536.9	0	0	1456.65	0	0	0	1897.19	0	1700.23	0	2181.11	0	0	0	0	0	0	0	0	2040.85	0	1868.06	0	1208.91
EPB41L2	0	0	0	0	0	0	0	1664.53	0	0	0	0	0	0	0	0	0	0	0	0	0	0	0	3784.6	0	0	0	0	0	0	0	0	0	0	0	0	0	0	0	0
LAMTOR5	0	0	0	0	0	0	0	0	0	0	0	0	0	0	0	0	0	0	0	0	0	0	0	2421.31	0	0	1648.48	0	0	2154.05	0	0	0	0	0	2889.52	0	1278.38	0	0
RNF13	0	0	0	0	0	0	0	0	0	0	0	0	0	0	0	0	0	0	0	0	0	0	862.116	0	0	0	0	0	0	0	0	0	0	0	0	0	0	0	0	989.304
XPOT	0	0	832.257	0	0	0	0	0	0	0	0	0	0	0	0	0	0	0	0	0	0	0	1554.12	0	0	0	0	0	0	0	0	0	0	0	0	0	0	0	0	0
TRAPPC3	0	0	0	0	0	0	0	0	0	0	0	0	0	0	0	0	0	0	1288.05	0	0	0	1929.14	0	0	0	0	0	0	0	0	0	0	0	0	0	0	0	0	0
RGS10	0	0	0	0	0	0	0	0	0	0	0	0	0	0	0	0	0	0	0	0	0	0	0	6700.54	0	0	3951.52	0	0	4969.44	0	0	0	0	0	0	0	0	0	0
NDUFA2	0	0	0	0	0	4170.02	0	0	0	0	1878.07	0	0	0	0	0	0	0	1874.33	0	0	0	0	1803.67	3239.54	0	0	5776.18	0	0	0	0	0	0	0	0	0	0	0	0
GET3	0	0	0	2745.09	0	0	0	2730.25	0	0	0	0	0	0	0	0	0	0	0	0	0	0	2824.42	3047.63	0	0	0	0	0	2665.91	0	0	0	0	0	0	0	4127.79	0	964.858
BUB3	0	1839.37	0	0	0	2948.27	0	0	1353.6	0	2125.63	0	0	0	0	0	0	0	0	0	0	0	2785.23	2013.15	0	0	0	0	0	0	0	0	0	0	0	0	0	0	0	847.25
ACTN4	18747	21205.8	11154.8	25291.9	40847.6	32174.1	15982.2	19009.3	19069.9	26726.6	35969.5	21690.6	24629.7	8868.64	14731.6	29595.3	25740.1	31424.6	16367.6	21697.4	8085.14	7359.9	14541.3	8205.68	20980.3	7377.81	12493.8	0	4919.9	7610.18	8730.54	7520.71	0	7557.87	9162.37	8097.63	11174.7	10263.4	7053.36	6764.65
GSTZ1	0	2037.67	0	0	0	1781.61	0	0	0	0	0	0	0	0	0	2098.28	0	0	0	0	0	0	0	1851.15	2480.17	0	0	0	0	0	0	0	0	0	0	0	0	0	0	0
AP1G1	2543.57	13881.5	9750.85	0	0	2595.15	0	1884.33	0	1803.29	1205.16	0	3042.99	0	4000.96	3380.08	0	0	0	0	0	0	2258.87	1582.6	2016.03	0	2879.88	0	5041.53	2454.76	0	0	0	0	0	0	0	0	0	1014.5
SYNGR2	0	0	0	0	0	4368.01	3080.22	10679.9	9738.07	0	0	0	0	0	0	0	0	0	6022.46	0	0	0	15177.8	7865.78	7110.84	0	9271.86	0	6019.96	6095.16	0	0	0	0	0	5597.82	0	7806.52	0	3981.74
NARS1	0	2055.22	0	0	0	2437.59	1149.78	0	1625.62	0	3252.85	0	0	0	2262.77	2766.21	0	0	0	0	0	0	3624.71	2157.85	1517.67	0	0	0	0	2436.06	0	0	0	0	0	0	0	2842.18	0	0
MYO1B	0	0	0	0	0	0	2557.33	6270.48	0	0	0	811.08	0	0	0	0	0	0	0	0	0	0	2143.33	0	471.472	0	0	0	0	0	0	0	0	0	0	0	0	0	0	0
NUDT21	1731.22	1869.07	1673.26	2138.7	0	2115.41	796.16	0	1035.25	2358.5	3528.59	1557.32	1997.26	0	1099.26	2303.14	2334.23	0	2300.32	0	0	0	710.015	2731.39	937.974	997.306	1184.97	0	0	1269.68	0	2524.74	0	0	0	0	0	0	0	0
LANCL1	0	0	911.622	0	0	1012.82	0	0	835.836	0	0	0	0	0	0	967.195	0	0	0	0	0	0	834.887	0	0	0	0	0	0	0	0	0	0	0	0	0	0	0	0	0
NRDC	0	0	0	0	0	0	0	0	0	0	0	0	0	0	0	0	0	0	2227.06	0	0	0	4693.75	0	0	0	0	0	0	0	0	0	1637.06	0	0	0	0	0	0	0
SMARCA5	0	0	0	0	0	0	0	0	0	0	0	0	0	0	0	0	674.547	0	308.924	0	0	0	417.881	236.204	0	0	0	0	0	0	0	0	0	0	0	0	0	0	0	622.577
SPAG9	0	0	0	0	0	0	0	0	0	0	0	0	0	0	0	0	0	0	0	0	0	0	2268.29	0	0	0	0	0	0	0	0	6868.68	0	0	0	0	0	0	0	0
PPL	0	3303.33	8247.78	5897.7	0	2473	7030.03	3801.63	0	0	0	0	0	0	9297.99	0	0	0	7900.47	0	0	3844.83	62999.5	1259.47	13811	7063.3	0	0	3170.88	5274.69	0	0	3076.56	0	0	0	0	0	0	8384.17
SNX3	0	0	0	0	0	0	0	0	0	0	0	0	0	0	0	0	0	0	0	0	0	0	738.983	1169.82	0	0	4018.13	0	0	2792.17	0	0	0	0	0	0	0	0	0	3522.21
SYNCRIP	11733.7	9760.45	6644.23	9918.37	0	14410.1	0	0	7709.61	9659.89	13979.9	8134.98	10249.3	0	6118.2	13043.7	16273.6	0	7863.65	9158.95	0	6993.33	4884.53	7017.24	7944.35	0	9278.22	0	0	6792.21	0	11195.3	0	0	0	10585.3	7748.27	0	0	5106.94
NMT2	0	0	0	0	0	0	0	0	0	0	0	0	0	0	0	0	0	0	0	0	0	0	668.984	0	0	0	0	0	0	0	0	0	0	0	0	0	0	0	0	0
PLIN3	0	2177.09	0	0	0	0	0	0	0	0	0	0	0	0	0	0	0	0	0	0	0	0	0	2417.54	2724.5	0	1394.1	0	0	0	0	0	0	0	0	0	0	2903.47	0	1034.31
UGDH	0	3857.89	4320.22	4354.27	5598.16	3073.51	2154.68	2070.26	1750.8	3322.68	1005.84	3120.22	5232.27	0	1157.04	0	0	981.769	1001.84	0	0	0	809.265	2398.32	1698.71	0	0	4133.99	8245.14	0	3650.83	4112.26	3218.82	0	0	5857.57	3111	2564.06	0	2456.15
CTNND1	0	1168.83	1469.91	1382.31	1418.36	1401.87	0	0	0	2252.56	1559.98	0	0	0	0	0	1605.78	0	1069.08	0	0	0	1290.39	1144.95	3170.79	0	1019.54	0	1159.23	1443.51	0	1699.45	0	0	0	1539.52	0	0	0	0
EIF1	0	0	0	0	0	2060.38	1591.56	0	0	1514.06	0	0	0	0	0	0	0	0	1516.13	0	0	0	3369.8	2146.88	1294.14	0	3111.69	0	0	2743.22	0	0	0	0	0	0	0	0	0	0
SNX2	0	0	0	0	0	0	0	0	0	0	0	0	0	0	0	0	0	0	0	0	0	0	0	3635.7	0	0	5916.34	0	0	3089.97	0	0	0	0	0	0	0	3369.27	0	2799.71
HPGDS	0	0	0	0	0	0	0	0	0	0	0	0	0	0	0	0	0	0	0	0	0	0	0	3397.72	0	0	0	0	0	0	0	0	0	0	0	0	0	0	0	0
DPM1	0	0	0	0	0	0	0	0	0	0	0	0	0	0	0	874.955	0	0	0	0	0	0	989.335	0	0	0	0	0	0	0	0	0	0	0	0	0	0	0	0	0
USO1	0	0	0	0	0	0	0	0	0	0	0	0	0	0	0	0	0	0	0	0	0	0	2629.33	2850.36	3039.75	0	0	0	0	0	0	0	0	0	0	0	0	0	0	0
TOM1	0	0	0	0	0	0	0	0	0	0	966.256	0	0	0	0	0	0	0	825.628	0	0	0	1676.73	474.246	572.883	0	0	0	0	0	0	0	0	0	0	0	0	0	0	0
H2BC12	322861	88951.4	343976	396613	1080000	345524	321696	415865	774833	238571	536500	1090000	879715	799201	359260	1070000	1020000	1140000	89755.7	505068	227639	1020000	201993	567190	594270	594873	886884	1710000	235676	557793	982769	888477	659433	1210000	1550000	498090	397216	722290	614502	239013
PFKFB2	0	0	0	0	0	0	0	0	0	0	0	0	0	0	0	0	0	0	0	0	0	0	1211.49	0	0	0	0	0	0	0	0	0	0	0	0	0	0	0	0	0
KIN	0	0	0	0	0	0	0	0	0	0	0	6107.66	0	0	0	0	0	0	1546.9	0	0	0	0	0	0	0	0	0	0	0	0	0	0	0	0	0	0	0	0	0
DNAJA2	0	0	0	0	0	0	0	0	0	0	0	0	0	0	0	0	0	0	0	0	0	0	0	0	0	0	0	0	0	0	0	0	0	0	0	0	0	0	0	2053.69
CUTA	0	1848.6	2339.42	0	0	0	5301.59	0	1966.14	0	0	0	0	0	2686.82	0	0	0	1197.54	0	0	0	1258.56	1188.08	1428.15	0	0	0	0	0	0	0	0	0	0	0	0	0	0	0
CTSV	0	13846.8	14703.1	119184	0	0	55695.8	11205.1	4913.23	0	0	0	0	0	14796	0	0	0	17535.7	0	0	8952.29	46536.4	3664.98	0	0	7107.68	0	0	4838.87	0	0	0	0	0	0	0	0	0	68482.9
WDR1	2570.48	3797.2	3215.13	6182.6	6543.19	3731.83	2945.42	3595.13	3408.89	4326.58	3215.06	5221.84	3430.17	0	2416.5	2898.1	3823.59	5606.67	3660.2	4679.41	0	3060.5	5082.92	9278.53	4397.95	0	8638.41	0	3769.21	6983.05	0	7226.01	0	0	0	6615.92	4515.31	9784.51	0	2737.08
LDB3	0	0	0	0	0	0	2684.08	2143.08	0	0	0	0	0	0	0	0	0	0	0	0	0	0	0	0	0	0	0	0	0	0	0	0	0	0	0	0	0	0	0	5631.41
CPNE3	4388.8	5929.53	7149.18	4642.38	2289.1	5301.42	5941.13	7965.63	5009.99	4891.02	0	5538.47	0	5120.29	8884.37	3071.7	0	0	8210.94	0	0	4108.43	15385.2	5566.16	5874.52	4040.94	4548.77	0	5452.13	3562.42	0	0	4414.56	0	0	0	5775.84	0	4629.04	14031.7
HIP1R	0	0	0	0	0	0	0	0	0	0	0	0	0	0	0	0	0	0	0	0	0	0	9619.29	0	0	0	0	0	0	0	0	0	0	0	0	0	0	0	0	0
DNAJB6	0	0	0	0	0	0	0	0	0	0	0	0	3843.48	0	0	0	0	0	0	0	0	0	0	0	0	0	0	0	0	0	0	0	0	0	0	0	7867.59	0	0	0
GGCT	15076.8	32192.2	31888.8	34451	18621.7	15749.6	117170	31453.6	40192.5	28279.7	23321.9	25843.4	36008	18434.8	51636.4	19931	18019.6	0	54828.2	21704.3	25326.7	58253.5	186788	31565	41641	20550.1	17384.9	17796.1	45187.9	40551.8	25870.6	24119.3	43045.1	28428.8	24134.2	21577.1	16400.6	28741.1	43455.5	363208
NDUFS7	0	0	0	0	0	0	0	0	0	0	0	0	0	0	0	0	0	0	2399.24	0	0	0	0	3004.02	0	0	0	0	0	0	0	0	0	0	0	0	0	0	0	0
NDUFS2	0	0	0	0	0	0	0	0	0	0	0	0	0	0	0	0	0	0	0	0	0	0	0	0	1920.54	0	0	0	0	0	0	0	0	0	0	0	0	0	0	0
PDCD6	0	2214.86	0	4736.61	0	3660.06	3074.46	3402.74	4522.79	0	4041.57	0	0	0	0	3589.21	0	0	8377.35	0	0	0	5831.98	3166.79	0	2981.35	0	0	0	0	0	0	0	0	0	0	0	0	0	0
ATP6V1G1	0	0	0	0	0	0	0	0	0	0	0	0	0	0	0	0	0	0	0	0	0	0	3569.49	4616.7	1511.23	0	5111.88	0	0	3765.23	0	0	0	0	0	0	0	0	0	0
VPS4B	0	2023.76	2039.24	1347.86	0	1923.55	0	2431.12	2171.89	1697.21	2080.14	3474.02	0	5242.22	2495.99	2783.78	0	0	1721.43	3724.79	0	0	1342.31	2677.44	2447.72	1882.73	2851.29	0	0	3314.61	0	5474.19	0	0	0	0	3697.31	0	0	1342.48
MACROH2A1	8711.49	9374.2	12022.2	11378.3	18504.8	12381.5	8011.54	8294.13	19834.5	10218.3	25586.4	17577	19950.4	7175.2	9528.44	29281.1	23615.3	8815.49	8871.76	9096.82	7558.69	27001.8	4207.91	14492.9	15795.9	9716.03	20992.6	32437.2	11008.9	12445.1	20884.2	28076.6	8646.17	18063.7	12708.5	24744.2	13404.7	11806.5	5696.89	6868.61
SH3BGRL	2298.3	4224.59	2434.72	2261.74	0	4732.2	0	3972.18	1767.97	3120.17	2801.57	4741.9	0	0	0	0	3833.09	0	2523.24	0	0	0	0	8217.01	2696.1	0	10478.8	0	0	7762.39	0	0	0	0	0	0	3173.02	8945.57	0	3944.24
FLNB	5033.52	7394.13	6419.72	5273.98	0	8256.36	8260.18	5627.81	7026.4	4850.62	8063.07	6751.36	6881.62	0	7923.04	5122.3	6000.2	6270.57	10353.5	7659.87	0	6409.85	11338.4	3887.86	10774.2	6271.95	0	0	5183.33	5710.1	3865.34	0	5671.45	5570.28	0	0	5965.66	6124.8	0	10275.9
CS	7191.59	5763.71	4587.53	7464.32	4174.21	5725.2	3210.87	4161.12	5860.99	7336.65	6626.23	4247.45	5395	0	3974.23	7112.79	0	0	4334.53	0	0	6646.39	2813.51	9684.29	8346.38	2908.76	7217.17	11949.3	5290.28	8648.74	0	8440.88	0	0	0	13347	7808.57	5204.53	0	4417.76
SEC22B	0	0	0	0	0	3271.96	0	0	0	0	0	0	0	0	0	0	0	0	0	0	0	0	3284.42	3801.19	5310.16	0	3143.74	0	3029.33	3368.59	0	0	0	0	0	2168.97	0	0	0	3281.24
VPS26A	6787.18	4965.99	8562.77	5117.18	3409.85	5989.93	8477.36	5562.06	7221.21	6015.1	5466.28	4416.48	4160.05	5816.37	9526.72	3472.89	0	0	8427.92	0	0	0	13767.3	7573.78	5546.88	10201.9	5620.21	0	8557.17	6743.62	4924.8	5718.25	5276.82	0	0	0	0	7249.34	0	6417.11
ERLIN1	0	0	0	0	0	0	0	0	0	0	0	0	0	0	0	0	0	0	1766.06	0	0	0	4215.37	0	0	0	0	0	0	0	0	0	0	0	0	0	0	0	0	2080.2
NDUFS3	1424.07	0	0	1317.78	0	0	0	0	0	1636.55	0	0	0	0	0	0	0	0	1091.86	0	0	0	0	1959.2	1609.37	0	0	1668.01	0	0	0	0	0	0	0	0	0	0	0	0
CLN5	0	0	0	0	0	0	0	0	0	0	0	0	0	0	0	0	0	0	0	0	0	0	1416.75	0	0	0	0	0	0	0	0	0	0	0	0	0	0	0	0	2330.51
BANF1	15385.4	10478.9	14170.8	12351	30126.1	12768.6	14405.7	14883.9	18491.8	21815.4	16924.1	25099.4	24775.5	16393.9	13311.3	25554.2	18221.2	28740.5	18895.9	23434.2	0	15727.8	6460.08	7110.93	20860.5	0	10801.4	0	8408.51	7731.25	12960.8	10146.7	8124.92	0	0	8550.47	0	16078.9	0	17577.3
SF3B1	0	1549.63	0	0	0	0	0	0	0	0	0	0	0	0	0	1153.02	2446.87	0	0	0	0	0	1326.41	1136.16	0	0	0	0	0	0	0	1436.45	0	0	0	2102.9	0	0	0	1132.41
CSDE1	0	0	0	0	0	0	0	0	0	0	0	0	0	0	0	0	0	0	0	0	0	0	1390.66	0	0	0	0	0	0	0	0	0	1932.59	0	0	0	0	1456.76	0	0
LYPLA1	0	6070.84	19812.7	8304.45	0	4361.31	8298.94	5861.03	4473.42	4469.76	0	2672.62	0	0	15447.9	0	0	0	4119.08	0	0	0	7686.1	6491.18	2795.25	10616.6	6058.61	0	7344.19	5097.35	0	0	6105.75	0	0	0	0	5393.3	0	5101.39
SNRNP200	947.063	0	531.754	0	0	626.383	0	0	0	0	1204.89	0	775.57	0	0	898.525	1050.86	0	677.733	0	0	0	0	686.842	0	0	0	0	0	0	0	828.383	0	925.017	0	0	0	0	0	0
RP2	0	1018.55	0	0	0	0	1771.53	0	0	0	0	0	0	0	0	0	0	0	0	0	0	0	0	1146.3	0	0	0	0	0	2548.1	0	0	0	0	0	0	0	0	0	0
SLC25A12	948.768	0	0	937.924	1299.32	0	0	851.303	0	1308	0	0	0	0	905.624	0	0	0	0	0	0	0	1001.42	0	857.856	0	0	0	0	0	0	0	0	0	0	2282.17	0	0	0	0
ATP6AP2	0	0	0	0	0	0	2776.03	0	0	0	0	0	0	0	0	0	0	0	0	0	0	0	2864.76	0	0	0	0	0	0	0	0	0	0	0	0	0	0	0	0	0
PSMD10	0	0	0	0	0	0	0	0	0	0	0	0	0	0	0	0	0	0	3429.39	0	0	0	3150.93	0	0	0	0	0	0	0	0	0	0	0	0	0	0	0	0	3176.2
ZMPSTE24	0	0	0	0	0	0	0	0	0	0	0	0	0	0	0	0	0	0	0	0	0	0	3915.04	0	0	0	0	0	0	0	0	0	0	0	0	0	0	0	0	0
IDH1	8091.71	7202.87	12027.5	7795.35	6658.21	5045.16	12934.9	10221.3	9068.76	6355.62	6184.68	8898.05	5501.16	0	10767.9	6734.56	0	0	15416.9	5949.7	0	8248.9	14365	21194.2	11880.9	6564.79	13774.2	0	8534.27	12234	0	6187.06	5501.74	5789.98	0	6111.87	0	7643.49	0	16169.1
RBBP9	0	0	0	0	0	0	0	0	0	0	0	0	0	0	0	1047.61	0	0	0	0	0	0	994.129	0	1994.22	0	0	0	0	0	0	0	0	0	0	0	0	0	0	0
ARL6IP5	0	0	1833.45	0	0	3782.11	1709.04	0	2184.12	0	0	6198.33	0	0	0	0	0	0	2841.04	0	6866.41	4088.72	1779.29	7340.41	6321.94	0	7598.31	0	4983.67	4278.15	0	8459.06	0	0	0	12759.6	13511.5	4062.83	0	2923.19
DYSF	0	0	0	0	0	0	2605.69	0	0	0	0	0	0	0	0	0	0	0	0	0	0	0	0	0	0	0	0	0	0	0	0	0	0	0	0	0	0	0	0	0
ATP5PD	0	0	0	0	0	0	0	0	0	0	0	0	0	0	0	0	0	0	0	0	0	0	0	2584.43	4746.59	0	0	0	0	3549.22	0	0	0	0	0	0	5606.94	4208.46	0	0
ATP5MG	2896.97	2680.19	0	2318.27	0	3785.58	0	2434.1	2386.39	4292.25	0	2633.41	0	0	0	3589.25	0	0	2524.75	0	0	3145.51	1588.23	2670.3	6317.71	0	3248.97	4258.35	0	2655.33	0	3297.09	0	0	0	7051.89	1831.03	2539.06	0	2206.62
GLRX3	0	0	0	0	0	0	0	0	0	0	0	0	0	0	0	0	0	0	0	0	0	0	0	0	0	0	0	0	0	1226.77	0	0	0	0	0	0	0	0	0	0
CLPX	0	0	0	0	0	0	0	6668.41	0	0	0	0	0	0	0	0	0	0	0	0	0	0	0	0	0	0	0	0	17280.4	0	0	0	0	0	0	0	0	0	0	0
TM7SF2	0	0	0	0	0	0	0	2227.87	0	0	0	0	0	0	0	0	0	0	2157.66	0	0	0	4000.34	0	0	0	0	0	0	0	0	0	0	0	0	0	0	0	0	0
SRP72	0	0	0	0	0	0	0	0	0	0	0	0	0	0	0	0	0	0	0	0	0	0	1105.29	0	0	0	0	0	0	0	0	0	0	0	0	0	0	0	0	0
DDAH1	0	0	0	0	0	1756.95	1860.9	0	0	0	1749.58	0	0	0	0	3253.32	0	0	1752.78	0	0	0	0	1659.99	2119.47	0	0	0	0	0	0	0	0	0	0	0	0	0	0	0
STK10	0	0	0	0	0	0	0	0	0	0	0	0	0	0	0	0	0	0	0	0	0	0	2581.38	0	0	0	0	0	0	0	0	0	0	0	0	0	0	0	0	0
TOMM70	0	0	0	1037.11	0	0	0	0	0	1714.84	0	790.879	0	0	0	0	0	0	0	0	0	0	782.98	920.693	1801.29	0	0	0	0	0	0	0	0	0	0	0	0	0	0	0
MYO1D	0	0	0	0	0	433.61	0	893.226	0	0	0	0	0	0	0	0	0	0	536.984	0	0	0	731.321	536.276	717.206	0	0	0	0	0	0	0	0	0	0	0	0	0	0	0
UFL1	0	0	0	0	0	0	0	0	0	0	0	0	0	0	0	0	0	0	784.006	0	0	0	2202.32	0	0	0	0	0	0	0	0	0	0	0	0	0	0	0	0	0
SUN1	0	0	0	0	0	0	0	0	0	0	0	2583.55	0	0	0	0	0	0	1518.25	0	0	0	4959.48	0	0	0	0	0	0	0	0	0	0	0	0	0	0	0	0	2072.64
ERLIN2	0	2488.04	2273.36	0	2539.35	0	0	1131.33	3031.17	2343.53	0	0	0	0	0	3114.09	0	0	2408.18	0	0	0	6553.05	0	1438.06	0	0	0	1398.26	0	0	0	0	0	0	0	0	0	0	2339.18
ENDOD1	0	0	0	0	0	0	3021.29	0	0	0	0	0	0	0	0	0	0	0	0	0	0	0	5927.34	0	0	0	0	0	0	0	0	0	0	0	0	0	0	0	0	0
AP2A2	3306.31	3215.09	0	1650.13	0	0	2092.92	0	0	0	0	3356.29	0	0	0	0	0	0	0	0	0	0	0	8155.48	0	0	5222.16	0	0	4792.47	0	1769.42	0	0	0	0	0	0	0	5138.6
SEC31A	0	0	0	0	0	0	0	0	0	0	0	0	0	0	0	0	0	0	1784.25	0	0	0	1799.74	0	2438.93	0	0	0	0	0	0	0	0	0	0	0	0	0	0	0
UBL3	0	0	0	0	0	0	2407.46	0	0	0	0	0	0	0	3270.44	0	0	0	2877.08	0	0	0	13814.8	0	0	0	0	0	0	0	0	0	0	0	0	0	0	0	0	0
NDUFB4	0	0	0	1307.86	0	1285.54	665.398	896.335	0	1133.54	2168.53	0	0	0	1069.05	2731.22	0	0	1202.42	0	0	1831.2	1329.03	1112.89	2188.69	0	1827.62	0	0	1290.58	0	0	0	0	0	0	0	2521.64	0	0
RTN3	0	0	0	0	0	0	0	0	0	0	0	0	0	0	0	0	0	0	0	0	0	0	2526.27	0	0	0	0	0	0	0	0	0	0	0	0	0	0	0	0	0
LETM1	0	0	0	0	0	3666.98	0	0	0	0	0	0	0	0	0	0	0	0	0	0	0	0	0	0	0	0	0	0	0	0	0	0	0	0	0	3642.58	0	0	0	0
ZRANB2	0	0	0	0	0	0	0	0	0	0	0	0	0	0	0	0	0	0	0	0	0	0	1665.69	0	0	0	0	0	0	0	0	0	0	0	0	0	0	0	0	0
RASAL1	0	0	0	5176.21	0	0	6466.99	6998.13	0	0	0	0	0	0	0	0	0	0	0	0	0	0	5713.34	0	0	0	0	0	0	0	0	0	0	0	0	0	0	0	0	7119.77
SNAPIN	0	0	0	0	0	0	0	0	0	0	0	0	0	0	0	0	0	0	0	0	0	0	1027.42	1069.19	0	0	0	0	0	0	0	0	0	0	0	0	0	0	0	0
NDUFA10	0	8306.51	0	0	0	0	0	0	0	0	0	4884.08	0	0	0	3402.88	0	0	0	0	0	0	2557.46	3407.59	5982.88	0	0	0	0	3570.62	0	0	0	0	0	0	0	0	0	0
FKBP9	0	0	0	0	0	0	0	0	0	0	0	0	0	0	0	0	0	0	0	0	0	0	2490.47	0	0	0	0	0	0	0	0	0	0	0	0	0	0	0	0	0
PGLS	0	1905.95	1242.44	2448.77	0	0	1399.34	1142.83	0	1049.98	1262.97	1424.19	1272.31	0	2179.82	0	0	0	0	0	0	0	1161.97	1537.03	1409.78	0	1510.81	0	0	0	0	0	0	0	0	0	0	1869.72	0	1366.95
ATG7	0	0	0	0	0	0	0	0	0	0	0	0	0	0	0	0	0	0	0	0	0	0	0	3187.81	0	0	3689.89	0	0	2935.88	0	0	0	0	0	0	0	0	0	0
IPO7	1501.32	0	873.834	0	0	0	0	0	0	0	0	0	0	0	0	0	0	0	718.75	0	0	0	982.312	0	0	0	0	0	0	0	0	0	0	0	0	0	0	0	0	0
PGM3	0	0	0	0	0	0	0	0	0	0	0	0	0	0	0	0	0	0	0	0	0	0	2384.11	0	0	0	0	0	0	0	0	0	0	0	0	0	0	0	0	0
SVIL	0	0	0	0	0	0	0	0	0	0	0	0	0	0	0	0	0	0	0	0	0	0	2772.01	0	0	0	0	0	0	0	0	0	0	0	0	0	0	0	0	0
SGPL1	0	0	0	0	0	0	0	0	0	0	0	0	0	0	0	0	0	0	0	0	0	0	7347.52	5061.44	0	0	0	0	0	0	0	0	0	0	0	0	0	0	0	5571.5
H6PD	0	0	0	0	5587.68	0	0	5141.92	0	0	0	0	0	0	0	0	0	0	1915.81	0	0	0	7458.44	0	0	0	0	0	0	0	0	0	0	0	0	0	0	0	0	4772.07
ETHE1	0	0	0	0	0	0	0	0	0	0	0	0	0	0	0	0	0	0	0	0	0	0	1712.01	949.699	0	0	0	0	0	0	0	0	0	0	0	2613.47	0	0	0	0
RAB3D	0	4651.47	5194.68	2347.48	0	0	1138.5	0	0	0	0	2837.19	0	0	0	0	0	0	1033	0	0	0	2830	0	0	0	0	0	3044.34	2771.03	0	0	0	0	0	3005.1	0	0	0	0
OXSR1	0	1888.58	0	0	0	1941.37	0	0	0	0	0	0	0	0	0	0	0	0	0	0	0	0	1154.45	0	1099.44	0	0	0	0	0	0	0	0	0	0	0	0	0	0	0
PTBP3	0	0	0	0	0	0	0	0	0	0	0	0	0	0	0	0	0	0	0	0	0	0	2621.32	0	0	0	0	0	0	0	0	0	0	0	0	0	0	0	0	0
AP2A1	0	0	0	0	0	0	0	0	0	0	0	0	0	0	0	0	0	0	1380	0	0	0	1088.34	1122.28	0	0	0	0	0	0	0	0	0	0	0	0	0	0	0	0
AIFM1	1444.82	0	0	0	0	0	2314.53	0	0	0	1768.75	0	0	0	0	0	0	0	0	0	0	0	3069.63	0	1853.23	0	0	0	0	0	0	0	0	0	0	0	0	0	0	0
CLIC3	0	0	0	0	0	0	0	0	0	0	0	0	0	0	0	0	0	0	0	0	0	0	4142.61	0	0	0	0	0	0	0	0	0	0	0	0	0	0	0	0	0
EML2	0	0	2134.27	0	0	0	0	0	0	0	0	0	0	0	0	0	0	0	0	0	0	0	2225.93	0	1316.37	0	0	0	0	0	0	0	0	0	0	0	0	0	0	0
DDAH2	0	0	0	0	0	0	2213.8	1668.39	0	0	0	0	0	0	0	0	0	0	0	0	0	0	0	0	0	0	0	0	0	1210.55	0	0	0	0	0	0	0	0	0	0
ABHD16A	0	0	0	0	0	0	0	0	0	0	0	0	0	0	0	0	0	0	0	0	0	0	951.326	0	0	0	2001.26	0	0	0	0	0	0	0	0	0	0	0	0	0
TXNDC12	0	0	0	0	0	0	0	0	0	0	0	0	0	0	0	0	0	0	0	0	0	0	0	2691.78	1221.64	0	2398.96	0	0	2887.37	0	0	0	0	0	0	0	0	0	0
SCGB1D2	7007.13	27016.2	22229.4	17680.5	0	7728.19	395932	24800.2	7963.4	6300.72	10476.4	0	17322.1	12836.1	40249.6	10017.1	11383.2	9725.51	4650.2	17814.4	31652.1	34047.2	4266.87	7249.16	54775	9823.19	8618.87	0	16666.3	59697.4	11068.5	15762	23869.5	23965	16156.2	0	13208.6	0	13346.7	31862.5
NDUFB10	0	2628.21	1868.44	2224.19	0	1950.59	0	0	2656.04	1719.58	3507.24	1787.17	2132.07	0	1318.04	2165.59	0	0	0	0	0	0	2752.91	2422.84	2985.33	1554.79	0	0	0	2197.9	0	2163.22	0	0	0	3220.36	0	0	0	0
CLPTM1	0	0	0	0	0	0	0	0	0	0	0	0	0	0	0	0	0	0	0	0	0	0	3208.89	0	0	0	0	0	0	0	0	0	0	0	0	0	0	0	0	0
TOMM40	0	0	0	4655.11	0	3090.7	0	0	0	0	4411.89	0	0	0	0	0	0	0	3664.75	0	0	0	9691.08	2945.94	1847.61	0	0	0	0	2447.02	0	0	0	0	0	0	0	0	0	1839.94
PEX11B	0	0	0	0	0	0	0	0	0	0	0	0	0	0	0	0	0	0	0	0	0	0	2328.47	1250.12	0	0	0	0	0	0	0	0	0	0	0	0	0	0	0	0
PAK4	0	0	0	0	0	0	0	0	0	0	0	0	0	0	0	0	0	0	0	0	0	0	1089.31	0	0	0	0	0	0	0	0	0	0	0	0	0	0	0	0	0
CYB5A	0	0	0	0	0	0	0	0	0	0	0	0	0	0	0	0	0	0	0	0	0	0	2312.22	0	0	0	0	0	0	0	0	0	0	0	0	0	0	0	0	2991.9
LDHA	21806.8	19364	46489.8	41913.2	39814.4	33863.5	62720.6	23164.3	35340.3	30207	17686.6	37681.4	20824.5	13746.1	23832	32884.8	17765.7	25368.9	20249.1	21754.7	12958	13564.7	35071	28199.3	45627.7	10228.1	34282.7	0	16997.3	34461.6	0	32280.5	12641.3	14235.6	0	20837.7	18411.7	26453.6	7975.98	53721.2
ALDH1A1	5091.92	6936.29	6243.26	11555.1	11760.6	0	3167.65	0	4542.32	10870.4	3253.32	0	3353.94	0	4514.19	14170.1	3963.21	4888.18	2857.56	0	0	0	3395.44	2732.36	0	0	4185.73	0	0	2753.89	0	0	0	0	0	3148.27	3114.11	0	0	0
GLUD1	0	0	1920.94	0	0	2859.16	0	0	0	0	0	4215.07	0	0	0	0	0	0	0	0	0	3639.28	670.695	3053.5	7206.95	3286.75	4404.84	5220.11	4271.25	4066.08	0	3015.34	0	0	0	10897.1	2710.35	3330.57	0	2208.73
CYB5R3	5237.16	3561.99	5222.52	2733.65	8143.22	4908.35	6044	10914.9	5291.85	8461.52	4479.49	8661.22	4253.19	6451.48	3392.48	8900.87	0	4027.71	4327.62	3027.12	0	0	4402.28	3741.13	3761.92	0	3317.72	0	2588.6	3045.61	6031.92	3216.82	0	0	0	0	2965.34	2595.45	0	1579.63
GSR	0	0	0	1573.23	0	0	1454.28	0	0	0	0	0	0	0	2666.51	0	0	0	0	0	0	0	776.494	0	0	0	0	0	0	0	0	0	0	0	0	0	0	0	0	3599.58
MT.CO2	3226.09	5320.25	3211.53	6893.21	5232.06	6605.2	4686.64	4305.52	3787.9	7063.68	7805.87	6083	5407.8	0	5221.1	7489.35	6860.46	0	5688.86	0	5572.76	6302.02	11199.2	8263.98	13407.1	3815.74	5006.4	13439.1	5019.11	7702.43	4134.33	8997.81	0	7793.64	0	8637.99	7014.14	8322.71	5291.81	4587.43
SOD1	0	8224.64	5719.57	10126.6	0	5097.15	25342.4	37778.6	8583.55	4352.35	7696.75	0	8071.02	0	16216	5485.53	0	9245.52	7947.45	6827.41	0	10223.8	10067.6	0	6980.35	0	5315.71	0	5835.16	7734.63	0	0	0	6059.42	0	0	7155.07	0	11522.1	32662.9
CP	0	858.406	655.971	9341.29	0	0	2383.32	0	0	0	0	0	0	0	0	0	0	0	0	0	0	0	0	0	0	2896.14	0	0	0	0	0	0	0	0	0	0	0	0	0	2185.27
F13A1	0	0	0	0	0	0	0	0	8814.15	0	0	0	0	0	2121.5	0	0	0	0	9189.31	0	7034.8	0	3150.45	0	0	28869.5	0	0	0	0	0	0	0	0	0	0	6279.5	0	27597
PNP	10142.1	11936.2	22393.6	10560.9	4670.86	32125.5	28601.9	23796.1	20359.3	10789.9	6243.22	8362.54	7223.79	13071.8	28827.9	6579.2	0	0	21546.4	7755.05	9033.39	9933.28	70224.4	8947.42	9901.83	22353.7	8220.53	0	23409.4	13380.6	11648	7389.28	14561.5	6017.53	0	0	10815.7	9777.35	8480.4	31744.9
HPRT1	2365.03	0	2104.67	0	0	3465.39	2228.2	2770.76	2801.18	0	2084.94	0	0	0	3560.91	0	0	0	4532.06	0	0	0	19209.2	3134.49	2216.75	0	2652.56	0	0	3523.66	0	0	0	0	0	0	0	4952.29	0	4345.76
GOT2	7414.83	0	0	4869.4	0	0	0	0	0	0	0	0	0	0	2894.52	0	0	0	1531.41	0	0	0	11281.9	1382.56	0	0	0	0	0	0	0	0	1580.91	0	0	0	0	0	0	2462.81
PGK1	15408.7	13471.6	10421.2	19103.5	28070.4	19496.7	12159.5	10958.2	17440	15395.8	15135.1	25096.6	12539.8	4729.23	11828.7	21107.5	12487.3	25478	10170.8	13079	5489.58	8933.68	9776.11	27736	20905.5	5617.02	33548.1	4799.31	18430.7	22838.8	0	4297.2	4186.55	8368.9	0	0	8052.65	28664.4	0	12943.1
AK1	0	0	2174.97	0	0	0	4614.51	3922.62	0	2262.11	0	4394.33	0	0	3597.67	0	0	0	0	0	0	0	4471.17	0	1796.8	0	0	0	0	2702.56	0	0	0	0	0	0	0	0	0	6652.37
HP	0	9261.22	2441.3	244635	2935.75	0	13528.4	1807.75	0	0	0	0	5382.7	0	7588.26	0	0	0	0	0	0	7415.67	4162.34	0	0	6635.65	11275.8	0	3549.34	4702.8	0	1912.16	3437.16	0	0	0	0	0	0	6883
CFD	0	0	0	3752.81	0	0	0	0	0	0	0	0	0	0	0	0	0	0	0	0	0	0	0	0	0	0	0	0	0	0	0	0	0	0	0	0	0	0	0	0
CFB	0	0	0	2318.18	0	0	649.04	0	0	0	0	0	0	0	0	0	0	0	0	0	0	0	608.052	0	0	0	0	0	0	0	0	0	0	0	0	0	0	0	0	0
MT.ATP6	0	0	0	3995.42	0	6412.75	0	3264.79	0	5141.49	0	3100.12	0	0	0	0	0	0	2608.63	0	0	4276.51	1547.92	4126.12	6578.21	0	0	6371.65	3138.09	2834.54	0	0	0	3615.2	0	7574.03	0	0	0	0
CA1	0	0	2967.6	0	0	0	2945.88	0	0	0	0	0	0	0	4977.43	0	0	0	0	0	0	0	0	0	0	0	0	0	0	0	0	0	0	0	0	0	0	0	0	0
CA2	0	0	728.244	4186.03	0	0	1622.37	0	0	0	0	1128.82	0	0	1724.06	0	0	0	2245.66	0	0	0	1596.92	0	0	0	1105.34	0	0	1185.29	0	0	1278.65	0	0	0	0	0	0	1175.16
SERPINC1	0	0	0	6968.99	0	0	0	0	0	0	0	0	0	0	0	0	0	0	0	0	0	0	0	0	0	0	0	0	0	0	0	0	0	0	0	0	0	0	0	0
SERPINA1	0	6213.13	5413.99	163993	0	956.233	19581.9	4398.41	0	0	0	9867.89	3687.89	0	6551.45	0	0	0	1235.98	0	6613.6	6136.39	2159.04	0	1720.03	3286.63	0	0	1614.65	4308.98	0	2435.98	0	0	0	0	0	0	0	0
SERPINA3	0	2837.73	1821.64	44644.8	0	0	4641.49	0	0	0	0	0	1139.93	0	1926.32	0	0	0	606.271	0	6820.32	0	2225.13	0	0	0	0	0	0	0	0	0	0	0	0	0	0	0	0	0
AGT	0	0	0	11057.4	0	0	1545.54	0	0	0	0	0	0	0	0	0	0	0	0	0	0	0	0	0	0	0	0	0	0	0	0	0	0	0	0	0	0	0	0	0
A2M	0	0	0	61990.4	0	0	24089.3	0	0	0	0	0	0	0	16493.5	0	0	0	0	0	0	0	0	0	0	13064.3	0	0	0	0	0	0	0	0	0	0	0	0	0	0
C3	9341.38	10284.5	5231.81	104164	0	7258.65	10399.1	6209.3	6593.17	4978.8	6844.63	9586.35	0	8894.12	7390.05	7193.7	0	10633.6	3133.49	6960.61	13323.4	7919.08	2561.64	3017.11	3037.63	6280.34	0	11820.9	10247.8	6687.44	5268.43	7229.15	4924.52	0	12467.3	0	0	6903.85	0	3860.52
CST3	0	7190.58	5669.67	23512	0	0	3623.93	0	0	0	0	0	0	0	0	0	0	0	0	0	6545.99	4313.85	4244.92	0	0	0	0	0	0	0	0	0	0	0	0	0	0	0	0	3300.56
CSTA	119167	197233	107745	292793	125644	109909	1050000	208190	209907	172495	150822	203373	219664	165088	282091	160210	167403	191421	122762	216120	261459	289986	427605	111134	273142	113178	134111	165749	155205	423159	141991	243377	339337	257864	170343	137172	162565	202582	204251	2270000
KNG1	0	0	0	9909.31	0	0	3371.32	0	0	0	0	0	0	0	0	0	0	0	0	0	0	0	739.915	0	0	0	0	0	0	0	0	0	0	0	0	0	0	0	0	0
PIGR	6354.51	78198	22978	283484	5085.21	6397.41	43647.6	29085.5	5993.99	5860.91	15759.2	5558.78	18707.3	4720.63	34947.3	6979.54	6953.95	0	2705.96	5970.41	156665	35176	8892.31	2317.52	28020.1	4864.09	3843.53	12359	11148.3	17936.3	6489.48	7320.71	14976.9	61465.8	6741.48	0	0	3301.78	0	14492.4
IGKC	7890.35	70534.9	37689.4	1190000	6896.06	11180.1	99278	26867.1	11049.4	6536.19	13160.8	43717.8	22240.5	8840.54	40105	13225.7	11723.4	13314.3	8106.55	14023.1	189017	62651	26047.9	7835.4	14133.4	52212.3	12691.2	16541.7	17034.6	38479.3	10719.2	11879.1	26089.8	47436.9	11125	0	12947.7	8788.46	10040.1	34740.6
IGHG1	8301.14	34684.9	29680.1	1370000	13135.2	7889.49	98205	18748.2	18245.5	9246.56	14641.7	63961.6	22606	12507	42835.3	13457.6	9915.94	11982.6	13714.5	10762.2	38396.1	38573.5	54389.4	11280.6	11939.1	242523	10718.9	15980.7	16655.3	32600.8	0	17767.1	19321.2	17320.1	10592.4	9730.68	10274.9	12527.9	10514.6	42183.1
IGHG2	0	16629.4	10676.9	641364	0	3601.98	33922.2	7380.34	6065.08	0	0	38334.5	8605.51	5499.92	13256.5	8043.21	0	10007.8	5205.49	0	16474.2	15639.5	12372	4476.15	4805.98	180285	0	0	8351.77	17805.5	0	0	8633.38	0	0	0	0	0	0	14512.4
IGHA1	14666.5	140526	59562	1030000	12985.1	15493.7	110321	66339.4	12444.2	13663.7	18064.8	14193.2	41496.4	12623.6	73879.4	22297.1	12633.5	16067	7648.57	15191.9	381147	123493	39089.4	10829.5	38517.3	13866.1	9833.65	13952.1	24083.9	52910.7	11433.8	15048.9	48127.4	136263	16754.2	12489.4	23637.1	11412.1	0	63503.6
HLA.DRA	0	0	0	3898.8	0	0	2708.74	6260.01	0	0	12653.3	0	0	0	4672.95	0	5530.2	0	2087.84	0	0	4110.23	2461.82	17742.2	0	0	20779.3	10411.4	3833.72	21741.1	0	4977.45	0	11332.3	0	4109.21	9706.07	15458.3	0	5027.22
HLA.DRB1	0	0	0	0	0	0	0	6983.05	0	0	16847.3	4608.32	0	0	0	0	0	0	0	0	0	5640.33	0	21894.7	0	0	29203.9	0	0	20765.3	0	7873.21	0	13319.4	0	10269.2	0	18756.6	0	6572.6
HBD	0	0	5630.72	0	0	0	4779.13	0	0	0	0	0	0	0	5506.69	0	0	0	0	0	0	0	0	0	0	0	0	0	0	0	0	0	0	0	0	0	0	0	0	0
COL1A1	0	0	0	0	0	0	1734.37	0	0	0	0	0	0	0	0	0	0	0	0	0	0	0	0	0	0	0	0	0	2150.53	3642.81	0	0	0	0	0	0	0	0	0	0
CRYAB	0	0	0	0	0	0	0	0	4993.11	0	0	0	0	0	0	0	0	0	0	0	0	0	4663.85	0	0	0	0	0	0	0	0	0	0	0	0	0	0	0	0	0
LMNA	11022.6	16242	37055.1	21611.9	30626.8	24325.8	23458.3	38454.1	21311.7	21224	10851.9	158140	30502	57972.6	16569.2	21200.4	10446.4	29639.3	18162.6	33160.8	14500.3	17812.7	21987.5	9553.66	29370	10432.2	28317.4	21509.6	23741.8	5523.79	98576.5	31821.4	7947.78	8016.45	16031.6	59252.5	0	10086.8	11879	6622.43
APOA1	0	2380.23	3374.14	82334.8	0	0	38431.7	1269.6	0	0	0	0	1868.34	0	3598.8	0	0	0	0	0	6046.19	2719.54	2579.19	0	1054.95	0	0	0	0	2526.53	0	0	0	0	0	0	0	1205.51	0	0
C1QB	0	0	0	6445.93	0	0	0	0	0	0	0	0	0	0	0	0	0	0	0	0	0	0	0	0	0	0	0	0	0	0	0	0	0	0	0	0	0	0	0	0
C1QC	0	0	0	23036.5	0	0	1942.2	0	0	0	0	0	0	0	0	0	0	0	0	0	0	0	0	3347.69	0	3925.57	4229.83	0	0	0	0	0	0	0	0	0	0	0	0	0
C9	0	0	0	9440.1	0	0	0	0	0	0	0	0	0	0	0	0	0	0	0	0	0	0	0	0	0	0	0	0	0	0	0	0	0	0	0	0	0	0	0	0
RBP4	3893.81	0	0	20423.7	1405.99	0	4857.86	3404.46	0	0	0	0	0	5111.29	0	0	0	0	0	0	0	0	0	0	0	0	0	0	0	0	0	0	0	0	0	0	0	0	0	0
ORM1	0	14214.7	12945.5	34485.4	0	0	23749.8	7994.5	0	0	0	0	0	0	20148.2	0	0	0	0	0	0	17446.3	6029.96	0	0	12993	0	0	0	14713.3	0	0	0	0	0	0	0	0	0	8544.84
AHSG	0	0	0	11322.9	0	0	0	0	0	0	0	0	0	0	0	0	0	0	0	0	0	0	0	0	0	0	0	0	0	0	0	0	0	0	0	0	0	0	0	0
TFRC	0	0	0	0	0	0	0	0	0	0	0	0	0	0	0	0	0	0	0	0	0	0	1223.82	0	0	0	0	0	0	0	0	0	0	0	0	0	0	0	0	0
HPX	0	0	0	39060.9	0	0	8971.29	0	0	0	0	0	0	0	3044.49	0	0	0	0	0	0	0	0	0	0	0	0	0	0	0	0	0	0	0	0	0	0	0	0	0
MT.ND1	0	0	0	0	0	0	0	0	0	0	0	0	0	0	0	0	0	0	795.482	0	0	0	0	0	1499.03	0	0	0	0	0	0	0	0	0	0	0	0	0	0	0
MT.ND4	2141.37	1463.02	1544.35	1692.71	0	2081.11	0	0	0	1203.95	2302.66	0	0	0	872.853	0	0	0	1479.94	0	0	2008.5	2979.61	1749.65	2559.71	1066.52	0	0	1175.54	1908.18	1156.35	1684.06	0	0	0	2634.56	0	0	0	0
CAT	14701.1	17484.5	40872.5	13610.3	12307.7	20446.9	43743.2	32340	42790.2	29878	19490.8	24914	26789.7	25259.8	47491.5	17848.8	12812.9	13857.8	23182.1	17314.6	17928	27239.5	73704.5	27222	25537.7	39783.2	12447.1	17604.6	60690.3	24242.8	21722	24525.8	38318.8	14631.2	24160.8	13370.3	30030.3	18386.6	35805.2	100525
GBA1	2913.07	6796.43	7654.58	6793.16	0	3079.06	16619.7	7845.12	4651.23	2112.03	0	4246.64	3966.75	3185.88	7252.71	1990.37	0	2488.5	10751.7	0	0	5705.76	34032.6	3252.03	4006.21	3636.3	2580.59	3596.73	6401.13	5260.97	0	0	4027.98	0	0	0	0	5736.24	0	30564.9
FUCA1	0	0	2781.51	5049.77	0	0	5225.84	6995.72	3562.54	1997.22	0	0	0	0	5002.78	2590.07	0	0	2217.4	0	0	2498.19	2887.83	3115.34	1794.21	0	3025.58	0	0	2661.94	0	0	0	0	0	0	0	0	0	10014.8
ALDOA	13590.2	13019.9	12978.1	17975.5	16577.6	14855.2	71325.5	15495.4	9908.78	14715.9	11378.3	16058.8	17152.6	11010.8	9193.57	13614.3	20889.3	19194.2	10893.6	15635.7	20592.9	10017.6	43740.3	15408.3	17375.7	8435.84	17416.4	14265.8	11161.1	18438	15516	23379.6	10293.8	16776.2	18005.8	13151.5	11334.6	20494.4	8351.98	18080.4
CSTB	7864.57	15527	13082.8	9349.75	18877.2	8362.99	8727.24	7055.24	8117.29	15888.5	10812	6243.54	6525.44	0	10205.3	22580.6	11557.6	8056.89	8390.84	13242.6	0	0	23673.4	12788.7	10996	3924.68	15528.8	0	4993.19	10346.8	0	2805.27	4070.32	0	0	0	3686.55	10007.4	5268.15	11443.3
ANXA1	5486.84	12678.9	9567.13	29356.1	11481.4	6822.99	12462.9	7883.21	4883.08	5912.9	4114.8	8904.65	4634.15	0	20990	8013.52	4021.04	3911.36	3879.82	0	4569.77	7566.92	3758.6	5185.83	12662.3	4194.66	22365.8	3801.17	3966.1	9640.22	0	4782.69	4322.19	4328.97	0	3934.76	4641.51	6076.42	0	12161.9
APOB	0	2885.85	814.904	15922	0	0	0	0	0	0	0	0	0	0	0	0	0	0	0	0	0	0	0	0	0	0	0	0	2576.25	0	0	0	0	0	0	0	0	0	0	0
SOD2	0	1649.94	0	6839.48	0	0	5612.41	12102.3	0	0	0	0	1201.09	0	0	0	0	0	2081.72	2361.96	0	0	14122.9	0	0	0	0	0	0	882.384	0	0	0	0	0	0	0	0	0	3712.31
OAT	0	1516.69	0	0	0	0	0	0	0	0	1771.38	0	0	0	0	0	0	0	1555.57	0	0	0	0	0	0	0	0	0	0	0	0	0	0	0	0	0	0	0	0	0
THY1	0	0	0	0	0	0	0	4137.19	0	0	0	0	0	0	0	0	0	0	0	0	0	0	0	0	0	0	0	0	0	0	0	0	0	0	0	0	0	0	0	0
CD74	0	0	0	0	0	0	0	0	0	0	0	1529.31	0	0	0	0	0	0	0	0	0	6636.11	988.117	5841.11	0	0	8820.11	10094.6	3669.55	8053.63	0	7539.8	0	9956.66	0	15400.5	4072.03	8335.41	0	3891.8
GAPDH	102765	94564.4	171546	287387	118751	136100	277467	196063	152812	113787	118975	140762	115733	66227	116769	134232	105764	85719.6	263572	107418	78119.7	82016	743148	186926	154242	213210	90862.5	49075.7	164243	150307	89582.9	67140.1	67475.6	91049	56629.1	64893.4	68082.7	114580	94233.4	297342
HLA.A	2594.36	3232.46	0	4373.33	0	5135.8	2284.33	0	0	0	8381.96	0	0	0	2190.95	2929.04	0	0	2273.47	0	0	0	1738.46	3074.9	0	0	4645.22	0	0	0	3274.91	0	0	0	0	3077.34	3845.18	0	0	2741.15
HLA.DPB1	0	0	0	0	0	0	0	0	0	0	0	0	0	0	0	0	0	0	0	0	0	0	0	11945.8	0	0	0	0	0	11845	0	10881.1	0	0	0	0	0	11850.6	0	0
CAPNS1	0	7438.24	16351.8	6419.08	0	8848.95	9627.11	0	9664.22	7135.26	0	12405.3	0	0	6722.2	0	0	0	15472	6444.98	0	10297.4	43627.1	5151.48	13945.6	7095.78	7877.16	0	9610.5	7791.23	0	4810.39	0	0	0	0	0	3954.97	4544.18	30305.2
HSPB1	19798.6	62658.4	74662.1	124318	80361.5	288663	55696.6	36806	48377.7	23140.9	28380.3	42244.3	17143.9	35754.1	128080	14086.3	9761.97	19631.5	175461	21334.4	32078.4	31797.6	754339	23176.4	13577.8	138269	46603.8	0	37692.5	27643.4	0	6343.3	41164.3	20936.5	17505	7404.81	21189.1	21429.2	34440.6	50574.5
CYBB	0	0	0	0	0	0	0	0	0	0	0	0	0	0	0	0	0	0	0	0	0	4980.86	0	4978.52	0	0	9802.89	0	0	8647.7	0	3678.83	0	0	0	7586.11	2196.41	9358.05	0	6170.22
RPN1	0	3299.63	5871.03	4600.21	5291.28	2458.19	4109.46	3989.22	6550.53	4037.61	0	4873.81	3286.35	4528.16	5866.6	3219.45	0	3371.03	7228.48	0	0	0	27267.9	7982.75	8787.75	5452.8	4169.78	0	4543.13	5046.71	0	5706.4	0	0	0	4099.92	0	5818.92	0	5365.63
RPN2	2729.42	2141.09	2616.8	2947.71	0	0	2258.42	2392.85	0	0	2417.81	2430.78	0	2602.02	0	0	0	0	2919.08	0	0	0	5507.4	4644.41	6945.07	2232.01	3610.51	0	2545.97	3247.52	0	2650.63	0	2768.16	0	3234.61	2858.17	0	0	3545.03
GNAI2	9771.23	5586.64	5893	7345.31	7693.1	5509.55	7876.8	15838.6	3952.23	8089.64	7560.23	11130.1	0	0	5477.68	6848.98	4795.76	0	5857.66	5990.51	0	12245.8	7493.81	19653.9	9512.44	7350.56	40246	7278.71	8772.19	19708.3	0	15832.6	7076.91	0	7847.99	13233.9	6557.3	22481.3	0	11189.9
H2AC25	45582.2	12688.9	60656.7	45799.3	185075	99023.1	40383.7	47804.1	106632	40370.2	53000.5	117562	85634.9	114157	64664.2	151242	141199	181401	11814	91395.8	27505.5	160264	36081.1	80593.8	87346	89174.9	76745.5	256501	25523.2	63377.3	141564	84904.1	98013.9	62193.2	143603	36695.2	32564.2	59550.3	101977	31978.2
ATP1A1	4378.54	3853	2253.3	3967.78	0	4999.3	1708.58	3051.43	2886.61	5693.33	6229.42	2533.47	0	0	0	6110.74	0	4922.4	3633.61	0	3499.2	0	0	3994.3	14588.7	1946.45	0	0	0	3826.06	0	2402.19	0	0	0	0	3837.22	5713.75	0	0
ATP1B1	0	0	0	3981.64	0	1384.73	1916.54	0	0	2265.25	0	0	0	0	0	0	0	0	2096.43	0	0	0	10855.2	2134.5	14335	0	0	0	0	1724.85	0	0	0	0	0	0	0	0	0	0
ARG1	30183.4	57127	109410	43985.5	25051.2	66680.9	162039	128186	120563	80395.8	49035.7	39487	60239.1	83550.5	127026	39419.8	32531	41311.8	67206.8	43903.9	59399	50773.1	250791	100723	77774.9	95642.1	23861.8	38971.4	149553	71262.3	82118.4	48531.4	110025	46103.9	57425	30443.8	53825	43903.4	110007	207900
APOD	8516.19	73636.8	43024	77422	0	5777.58	162494	139457	6234.7	5526.71	23413.2	8055.06	21394.7	5785.29	58241	14042.3	0	8860.73	30305.7	8758.39	26257.2	42913.6	34848.5	10750	8091.98	9008.67	13306.4	12349.8	19148.2	61004.4	5732.82	5329.01	1010000	13487.7	8616.9	0	8006.46	0	5549.68	22420.7
ALDH2	8948.31	9122.62	6230.72	5626.26	14706.3	16981.8	0	0	8559.91	10507	22301.9	0	4646.83	0	6942.77	14122.2	18451.4	4088.94	9547.37	10134.6	0	5216.21	2947.08	10317.4	3225.52	5066.64	8160.8	14117.8	9097.38	10545	0	19220.6	0	0	0	38179.4	12968.2	6084.54	0	3860.29
ITGB2	0	2752.24	0	0	0	0	2101.98	0	0	0	0	0	0	0	0	0	0	0	0	0	0	3260.23	0	3175.83	0	0	3483.8	4534.12	0	3297.6	0	0	0	0	0	0	0	4749.99	0	2174.73
S100A8	41521.1	75202.1	67359.5	145809	426038	489664	521606	1040000	58946.9	27175.8	37922.2	36365.1	61875.4	28851.6	214470	57131	48275.5	48778.8	504945	59004.3	45494.4	117372	1160000	74391.8	158317	56681	112646	65108	43417.7	153603	26550.6	23975.6	71303.3	52559.7	46868.5	23655.8	22751.5	41049.6	42493.1	104378
SLC25A5	8346.45	2993.52	2730.23	5405.02	2449.15	5324.38	5075.95	6460.01	4512.52	5996.89	9254.19	6333.9	2394.37	5670.73	4106	3167.86	6311.25	0	6966.1	3604.48	0	8753.03	8215.19	15310.9	11036.7	4237.45	6357.73	14709.4	6944.97	10882.7	2351.01	15998.7	3766.41	11488.9	0	22961.9	5930.56	14070.7	0	5753.68
MPO	1426.8	4130.15	2368.2	9228.58	0	840.139	13105.1	9691.5	1378.07	1050.31	1092.9	0	1824.99	0	10010.9	0	0	0	1033.09	0	0	4986.6	3549.2	0	1109.61	0	0	0	1772.59	3760.51	0	0	2401.2	0	0	0	0	0	0	1803.97
PCCB	0	0	0	0	0	0	0	0	0	0	0	0	0	0	0	0	0	0	0	0	0	0	749.398	0	0	0	0	0	749.398	0	0	0	0	0	0	0	0	0	0	0
RPLP2	14264.3	16044.6	7736.73	16267.1	10911.9	8695.55	21192.8	4018.88	5137.34	4243.19	8018.89	9289.1	6567.45	4278.67	4340.58	9442.38	5294.36	12589.7	8026.06	6133.64	0	5968.41	1711.61	10452.2	13890.6	0	8170.62	4372.81	5722.76	10931.9	4530.13	7409.38	0	0	0	4570.57	3872.34	12756.1	0	5664.84
RPLP0	4978.55	3962.19	2510.55	3696.07	4198	3513.44	1488.3	1693.46	2634.23	4529.15	5683.84	2874.14	3342.36	2269.94	3080.26	5274	3741.03	3117.74	3142.65	3184.27	0	0	7825.97	3803.42	5358.71	996.129	5069.6	2048.07	2745.76	2944.29	4013.63	5035.9	0	2286.88	0	5321.64	3754.36	7196.04	0	1821.78
FABP3	0	0	0	0	0	0	6913.66	6514.83	9466.06	8227.59	0	12797.8	0	0	0	0	0	0	0	0	0	9000.12	0	8229.87	0	0	0	0	6360.84	13508.9	8581.7	16321.2	6597.91	0	0	0	6929.02	7362.18	0	3730.94
SSB	1631.87	1984.35	1676.46	1500.78	0	1281.24	1167.31	1188.09	1827.01	0	1609.93	1713.46	0	0	0	2833.6	0	0	1199.57	0	0	0	1064.1	2058.63	1673.43	1195.79	1637.69	0	1058.05	0	0	0	0	0	0	0	1196.64	0	0	786.83
HLA.DQB2	0	0	0	0	0	0	0	0	0	0	0	0	0	0	0	0	0	0	0	0	0	0	0	0	0	0	0	0	2907.35	0	0	0	0	0	0	0	0	0	0	0
ITGB1	4189.43	0	2785.97	2780.96	0	4108.09	2811.9	7984.96	0	6069.02	0	0	0	0	0	0	0	0	0	0	0	0	5455.61	0	0	0	0	0	0	0	0	0	0	0	0	0	0	0	0	0
CD1A	0	0	0	0	0	0	0	0	0	0	0	0	0	0	0	0	0	0	0	0	0	0	0	0	0	0	0	0	5293.88	2246.46	0	14212.2	0	0	0	11760.3	0	0	0	2282.56
UROD	0	0	0	0	0	0	610.926	0	628.635	632.493	0	0	0	0	0	0	0	0	987.313	0	0	0	868.222	0	0	0	0	0	0	0	0	0	0	0	0	0	0	0	0	1511.33
GLA	0	1665.13	0	0	0	0	6578.21	4657.04	3464.43	0	0	0	0	0	3200.43	0	0	0	2864.85	0	0	0	11525	0	2525.09	0	3213.38	0	2877.3	0	0	0	2884.18	0	0	0	0	0	0	7490.08
GSN	7325.56	9595.01	8777.63	31804.7	9893.55	11964.1	19273.9	13880.6	9100.36	8282.06	10600.7	13094.9	7825.76	7646.5	10255.2	7855.08	8762.78	7708.31	19221.4	0	0	15365.3	5807.69	48803.1	8182.74	9291.74	45250.9	0	14910.2	50565.2	7472.15	29383.5	5389.53	0	0	88488.3	15152.9	42371.1	0	23165.7
ATP5F1B	45060.1	40085.9	54895.8	50335	47836.8	47583.9	21495	32008.2	40260.7	52200	45781.6	44673.7	42489.1	28342.3	34905.9	58213.4	62164.8	48206.2	31023.9	53891.2	54653.1	55348.8	22857.7	46489	66831	26741.7	49029.1	87060.5	85230.2	47943.9	40193.3	54424.2	25928.9	43680.4	44438.1	76317.5	43766.6	39803.5	23137.8	22855.1
S100A9	71703.5	180236	119539	341692	556919	1450000	549688	1390000	47852.4	41754.3	63549	47098.9	112352	47836.1	401136	88936.8	56568.7	44175.7	1190000	65919.9	122677	247040	2730000	180235	329162	74526.5	289777	111386	86068.7	371856	51780.1	58619.3	134802	80727	44158.1	67930.2	59015.5	129145	102804	220275
S100A6	0	0	0	0	0	0	0	17970.3	0	0	0	30967.8	0	0	0	0	0	0	0	0	0	0	26087.8	0	37137.9	0	37142.8	0	0	7413.09	0	0	0	0	0	0	0	13108.3	0	6122.28
EIF4E	0	0	0	0	0	0	0	0	0	0	3488.13	0	0	0	0	0	0	0	0	0	0	0	3014.74	0	0	0	0	0	0	0	0	0	0	0	0	0	0	0	0	0
ENO1	40972.2	46045.1	28352.4	83387.7	66911.1	49877.7	21606.5	15845.4	44519.3	38678	48764.9	23082.5	35168.7	8890	27759.7	53313.5	47731.3	61085.6	54745.4	40258.8	12427.2	13188.8	18533.3	35855.4	88987.3	30730.3	43635.7	11168.1	11217.2	32769.6	10464.7	11900.7	10892.5	16330.3	10824	20736.7	20213	39870.4	10640.1	16655.6
PYGL	0	0	0	2977	0	0	1356.36	0	0	0	0	0	0	0	0	0	0	0	3849.75	0	0	0	1807.46	0	0	0	2580.34	0	0	0	0	0	0	0	0	0	0	0	0	0
GPI	5301.98	5251.81	2318.67	9552.94	6480.94	6050.91	6002.36	7765.58	3987.11	4781.86	4975.64	4644.56	0	0	0	5873.86	0	0	4168.4	0	0	0	9808.59	6613.76	13600.8	0	9195.89	0	0	5477.33	0	0	0	0	0	0	0	5200.33	0	4504.06
NPM1	0	5225.99	3665.12	2428.03	0	3529.8	2417.95	5657.3	4020.44	3237.56	4931.83	0	2478.88	0	0	4882.16	2616.43	0	3350.84	0	0	0	13940.7	3521.72	5091.84	4039.67	2926.62	0	2239.07	4243.56	3800.39	4720.74	0	0	0	0	0	0	0	4105.38
TPM3	18606.7	30091.3	24928	27844	43634.9	45211.2	97248.1	43788.2	24080.9	21797.6	30017.9	36590.6	37809.6	25075.7	41817.8	30852.3	25534.1	27320.6	24804.1	25535.1	25213.6	43750.3	247796	28494.9	27453.6	23576.5	53038.2	0	15795.1	47476	10580.5	30116.7	30922.8	41229	28570	49126.9	48679.1	37618.3	0	51483.9
TPM3.1	0	0	0	0	0	0	0	0	0	0	0	0	0	0	0	0	0	0	0	0	0	0	25810.5	0	0	0	0	0	0	0	0	0	0	0	0	0	0	0	0	0
LPL	8910.65	10978.3	5622.15	12013.1	17217.8	9537.1	8275.36	0	0	11519.2	0	0	0	0	0	0	16728	0	6813.58	20822.8	20364.6	0	3633.93	0	0	0	9512.13	25443.7	4736.82	0	0	12220.6	0	9059.82	0	0	0	0	0	0
HEXA	0	0	0	0	0	0	4817.34	4435.71	0	0	0	0	0	0	3519.97	0	0	0	0	0	0	0	3545.45	9362.55	0	0	6993.68	0	0	4662.63	0	0	0	0	0	0	0	5297.17	0	7026.84
EPHX1	0	0	0	0	0	0	3598.87	5489.62	0	0	1574.53	4318.01	0	4967.25	0	0	0	0	0	0	0	0	3834.65	2151.95	3418.69	0	0	0	0	0	0	0	0	0	0	0	0	0	0	3009.96
DBI	0	0	3096.54	0	0	4521.29	1668.89	0	0	0	7129.6	5050.86	0	0	0	5589.92	0	0	6214.84	0	0	0	2046.37	12710	8228.16	0	4683.54	0	0	12478.9	0	0	0	0	0	2944.37	0	13832.3	0	4129.45
LDHB	14198.3	10874.2	7546.54	11925.6	9132.84	12067.4	13078.1	15520.7	7949.7	10168.4	13683.2	9309.45	6307.93	0	7668.09	13621.1	10103	8199.94	6613.83	5180.21	0	0	4576.66	19545.1	0	3231.18	12738	0	4291.89	13984.5	0	4742.91	5194.57	5023.26	0	5681.21	3993.06	18519.9	0	7999.53
GPX1	0	0	0	0	0	0	0	0	0	0	0	0	0	0	0	0	0	0	0	0	0	0	0	6385.66	2513.86	0	3747.35	0	0	5403.27	0	0	0	0	0	0	0	9361.03	0	2130.34
P4HB	7738.85	8203.34	7766.33	9305.09	0	5407.94	4636.37	4605.01	4221.74	8240.13	8530.67	5036.36	7047.4	4249.69	5920.05	9735.23	0	5592.2	5881.8	5307.3	0	4562.5	11082.1	13572	21698.3	0	10574.5	0	5463.63	10685.6	0	9334.36	3408.55	6824.28	0	4570.21	4774.39	9754.67	0	6046.7
H1.0	0	0	9790.49	0	31056.2	10602.9	0	14056.7	27273.3	21723.8	13292.8	0	32895.1	0	8314.89	40632.8	0	42275.2	4099.62	38990.7	0	0	0	0	9238.8	0	0	0	0	0	4939.07	0	0	0	0	0	0	5784.76	0	5121.82
CTSD	37141.9	54104.2	34650.1	167113	56524.1	29994.2	262982	340251	64120.1	36598.3	26329.2	45705.5	42495.2	40962.8	76421.3	51890.5	31635.2	38506.1	222924	42811.8	51359.6	112434	649861	108409	171419	38102.6	52909.9	33735.9	67493.8	152561	38008.7	43580	46078.6	67509.9	40454.4	29300.3	38369.7	175671	36459.1	306124
ANXA2	20839.1	33668.5	58345	96110.9	32326.1	45958.4	72926.6	65924	47045.4	28741.7	19783.2	67172.2	33770.1	36206.1	67832.6	17735.6	16280.2	24726	72569.9	25016.4	37717.9	56782.1	209514	28830.1	117712	51439.9	67171.8	44321.1	59126.6	44355	35008.6	32845.8	35260.3	27403.2	27387.7	35508.8	33953.3	35517.5	39611.3	145128
CAPN1	11003.9	11540.6	24597.5	8234.35	12628.6	12212.6	18213.8	23136.3	18401.5	11235.3	8087.11	14881.7	11420.8	10678.8	25767.6	9403.85	0	7900.21	27440.5	9273.13	8985.49	14733.8	81638.5	9368.72	16232.7	10627.8	8070.03	0	15449.7	10010.4	9000.4	7736.97	9937.08	0	8672.2	7141.02	7086.91	9021.73	12088.8	60353.5
TUBB	38937.5	33626.1	26950.2	26127	17039.3	34331.3	15388.4	20621.9	12729.2	30480.4	40619.6	27895.3	26197	9720.66	18307.3	36559.7	37947.6	15624.9	29945.3	29722.3	10264.7	20454.6	47598.8	42601.4	19552	11561.4	55857.3	13342.6	10148.9	37434.5	10746.4	30302.4	7592.75	23319.8	10035.7	45811.2	27978.1	65182.1	0	18272.5
IVL	0	4921.55	2807.6	0	3956.36	4897.74	4423.57	4536.77	0	0	0	0	0	0	6364.04	0	0	0	7557.14	0	0	0	18118.4	0	1243.88	0	0	0	0	2438.66	0	0	2418.45	0	0	0	0	0	0	14216.5
PRSS1	299668	218795	146010	240555	444137	294013	120670	206526	294630	222066	210796	354788	292537	370614	129092	312566	339947	462270	129070	395355	615528	254782	56874.9	165836	153162	260362	220498	452710	81343.9	192979	385583	412512	238762	357905	483824	229422	229604	159840	226663	80911.3
PSAP	5070.74	15127.7	8443.83	5513.42	0	0	28693.3	34987.6	7042.07	5927.64	0	6873.81	0	0	0	0	0	0	11071.1	0	0	6281.18	9967.52	28053.1	0	4542	0	0	0	17304.9	6949.46	0	8538.92	0	0	0	3351.46	21799.6	4508.44	18447.2
HEXB	0	5449.27	7639.06	8216.55	5796.96	5062.17	14213.7	15208.4	10490.9	8317.3	0	5340.81	6693.09	3775.42	9265.12	7266.2	5264.72	0	12487.6	0	6587.6	10519.8	25105.8	24105.7	5188.49	5132.94	17249.7	0	8637.14	13108.3	3167.29	3766.57	7117.42	6640.16	0	4902.78	6211.02	21234.8	6454.92	71883.6
CTSL	0	0	0	0	0	0	0	0	0	0	0	0	0	0	0	0	0	0	0	0	0	0	2369.83	9486.41	0	0	8497.9	0	0	0	0	0	0	0	0	0	0	0	0	5505.22
PFN1	22553.3	20462.6	13799.9	87948.7	19786.6	19182.5	66211.1	16356.1	12038.2	19575.4	21468.2	23535.1	17178.8	4980.54	9138.29	23563.8	20756.8	14536.4	17042.3	19287.9	6359.57	12633.2	19438.2	79015.3	13677	2630.73	68169.3	5572.3	9704.03	74382.6	3005.3	36966	0	10829.5	0	21570.5	26582.9	105012	0	28807.2
APRT	0	3214.03	0	0	0	3174.62	0	0	0	2660.61	0	4883.14	0	0	0	0	0	0	0	0	0	0	4160.33	4704.64	5526.44	0	5726.32	0	0	3441.27	0	0	0	0	0	0	0	4400.51	0	2849.23
EPRS1	0	0	0	0	0	1958.81	0	0	0	0	0	0	0	0	0	0	0	0	0	0	0	0	4360.77	4448.86	0	0	0	0	0	0	0	0	4449.62	0	0	0	0	0	0	0
CTSB	0	28007.2	9380.42	263606	0	0	49194.8	54200.8	7107.05	14053.4	0	9784.53	12606.3	0	16066.3	19939.4	0	0	32312.8	0	0	12321.7	111036	37897.3	17035.8	0	45917	0	6914.59	43938	0	0	11875	0	0	10139.6	0	50785.2	9815.89	62792.5
HSP90AA1	21808.5	21055.4	12377.6	17183.8	13254.5	18171.8	9780.38	11307.7	10991.9	19024.9	23414.6	16340.3	12033.2	6192.97	12708.4	20493.7	21692.9	11790.6	15415.5	15980.2	0	6990.02	36405.5	26491.1	18532.5	4410.07	29107.4	5582.93	9187.6	22564.1	6740.13	24762.4	0	8675.2	2589.71	15481.7	13109.2	31038.3	0	12125.2
HNRNPC	23224	17575.6	10051.2	13854	12713.5	24250.7	5718.68	7196.28	11314.8	17835.1	26643.1	12763.2	15200	13103.3	8853.79	27162.2	36333.1	10056.8	18093.1	17885.4	0	17143.1	6794.12	14240.4	14062	9188.27	12933.2	28054.3	7352.55	12113.9	11007.4	20132.4	3077.67	22026.2	0	15784.1	17157.2	12274.2	0	5696.59
LYN	4483.53	0	0	0	0	0	0	0	0	0	0	0	0	0	3819.35	0	0	0	0	0	0	0	2004.02	0	0	0	3011.07	0	0	4476.69	0	0	0	0	0	0	0	0	0	2995.81
TPM2	0	5207.77	0	0	0	0	4101.3	3948.91	0	0	0	4235.35	0	0	0	0	0	0	0	0	0	0	34327.1	0	0	0	0	0	0	3577.18	0	0	0	0	0	0	0	6133.57	0	0
FH	1379.83	1358.61	0	0	0	1735.11	0	1017.16	1186.3	1247.46	1325.17	0	0	0	0	2057.96	1506.25	0	701.582	0	0	0	0	1342.72	2047.2	0	0	0	0	1279.83	1064.26	1213.67	0	0	0	917.574	0	0	0	0
THBS1	0	1941.41	1739.72	7876.63	0	0	0	0	0	0	0	0	0	0	0	0	0	0	0	0	0	0	0	0	0	5273.88	0	0	0	0	0	0	0	0	0	0	0	0	0	0
ANXA6	5364.65	4258.61	5495.02	3950.41	14755	3217.75	2843.46	10843	6353.5	8924.33	3793.82	6530.01	6074.44	5881.44	3761.53	5446.82	0	8660.62	2294.7	9666.4	13556.8	3620.98	3002.81	3002.98	4369.12	4906.55	7683.77	3225.59	0	2904.94	0	4107.08	0	0	5504.65	4229.58	3486.47	3025.33	0	2171.55
NGFR	0	0	1195.55	1639.68	0	0	0	0	0	2098.16	0	0	1069.25	0	0	0	0	0	0	0	0	0	0	0	0	0	0	0	0	0	0	0	0	0	0	0	0	0	0	0
CELA2A	14645.9	7220.95	4773.54	0	0	10757.3	6038.14	0	0	17578.2	13850.1	22552.2	22016.1	23108.1	11264.9	22884.7	22723.5	29091.9	10360.9	27649.9	0	13288.5	2557.07	7022.85	7722.04	10622	19804.3	23000.9	8179.67	11300.1	21902.9	23973.9	14789.6	22822.7	30302.5	8763.37	9283.87	9216.43	14843	4807.08
GUSB	0	0	0	3556.4	0	0	4458.59	4155.57	0	0	0	0	0	0	0	0	0	0	0	0	0	0	2740.14	0	0	0	0	0	0	0	0	0	0	0	0	0	0	0	0	3004.2
PFKM	0	0	0	0	0	0	0	0	0	387.618	0	0	0	0	0	0	0	0	0	0	0	0	359.176	0	0	0	0	0	500.236	0	0	0	0	0	0	0	0	0	0	0
HSP90AB1	10329.4	9680.25	6063.58	4102	5759.26	5188.8	0	5134.23	0	9065	11118.4	6754.1	0	0	6428.9	7728.21	6171.72	0	4403.06	0	0	0	6981.02	8052.27	7231.25	0	10055.8	0	3763.46	7392.47	0	13424.9	0	0	0	4497.73	4432.95	11638.1	0	3924.72
SRPRA	0	0	0	0	0	0	0	0	0	0	0	0	0	0	0	0	0	0	0	0	0	0	808.058	0	1899.57	0	0	0	0	0	0	1219.74	0	0	0	0	0	0	0	0
CTSG	0	3594.44	4039.65	45416.2	0	0	22538.4	0	0	0	0	0	3454.48	0	11948.4	0	0	0	2678.49	0	0	3219.49	11939.1	0	0	0	3186.78	0	0	4943.68	0	0	2883.52	3310.94	0	0	0	0	0	5511.44
PDHA1	0	0	0	0	0	1446.8	0	0	0	1315.79	0	0	0	0	0	0	0	0	0	0	0	0	968.763	946.828	1700.88	0	0	0	0	0	0	0	0	0	0	1135.04	0	0	0	0
CD14	0	0	0	0	0	0	1247.46	0	0	0	0	0	0	0	1514.58	0	0	0	0	0	0	0	0	0	911.379	0	0	0	0	0	0	0	0	0	0	0	0	0	0	0
CYC1	0	0	0	0	0	4378	0	3652.63	0	0	0	0	0	0	0	0	0	0	0	0	0	0	6755.48	0	6310.85	0	0	8795.87	6075.92	0	0	0	0	0	0	0	0	0	0	0
PTPRC	0	0	0	0	0	0	0	0	0	0	0	0	0	0	0	0	0	0	0	0	0	0	485.914	1171.84	0	3614.89	0	0	0	2645.32	0	2470.3	0	0	0	1254.18	0	2786.83	0	0
VIM	18017.3	8986.34	2131.51	7538.43	11282.1	27004.5	61518.6	79698.8	2526.36	4693.78	6106.92	652863	13013.8	49638.1	4017	0	10407.6	14474.8	32190.6	14897.8	13529.1	83513.1	4828.29	76646.1	2259.15	82078.2	186440	20644.3	88460.6	98666.6	157814	138508	18374.4	133589	15153.8	249561	97719.6	100134	0	36785.9
GNAI3	0	1751.89	0	0	0	0	0	2526.12	0	0	1222.2	0	0	0	0	0	0	0	0	0	0	0	0	1580.02	925.548	0	1831.93	1394.18	0	0	0	0	0	0	0	0	0	0	0	1321.24
ANXA5	18793.6	18741.7	12937.8	14883.4	23579	9363.96	6657.77	25315.3	13456.3	27077.3	10790.7	22366.1	16434.3	0	10775.5	12478.9	10601	21898	8302.58	18032.3	4089.38	14135.9	10590.1	57081.2	46087.1	3651.23	59071.5	0	5434.44	48619.5	0	8061.14	0	8868.18	0	6633.03	9548.99	47899.1	0	18829.7
RPSA	4554.14	6553.84	2964.33	6506.26	5694.42	5747.1	3030.8	3860.69	3138.79	5964.18	7785.21	4057.54	4597.08	3557	3958.56	6794.36	4475.23	5094.26	3558.57	5952.2	0	2882.72	5605.57	5056.31	6423.72	3288.03	5562.96	0	3105.61	4846.23	0	7002.58	0	3704.24	0	5832.81	4593.59	4424.19	0	3501.48
SNRPA	0	1381.04	0	0	0	0	0	0	0	0	3707.21	0	0	0	0	0	4344.87	0	1230.34	0	0	0	0	0	0	0	0	0	0	0	0	0	0	0	0	0	0	0	0	1296.09
FGF2	0	0	0	0	0	0	1020.7	0	0	0	0	0	0	0	0	0	0	0	0	0	0	0	0	0	3463.26	0	0	0	0	0	0	0	0	0	0	0	0	0	0	0
ACAA1	0	0	0	0	0	0	591.001	0	0	0	0	0	0	0	0	0	0	0	0	0	0	0	424.531	2213.58	604.959	0	0	0	671.686	809.734	0	968.977	0	0	0	0	1467.07	0	0	0
GSTP1	14585.3	17770.5	12700.9	17212.7	33868.1	18818.8	9041.56	11557	14980.2	19349	18827	11021.1	13118	8682.54	12941.2	25854.6	20425.8	19677	13264.8	12337.7	0	7113.63	26112.7	11683.3	11539.3	8659.86	24066.7	0	5492.16	10389.8	0	0	0	7314.04	0	7951.4	9410.04	18281	0	11548.6
LGALS1	22170	29973.6	24100.7	0	16274.8	19545.1	0	20984.3	12821.9	42421.7	9902.99	0	13852.3	0	5874.61	16239.5	16094.6	65359.3	12742	25867.3	0	0	2455.65	25162.2	0	0	20871.5	0	0	30242.5	8557.33	0	0	0	0	4177.31	0	61901.2	0	8016.12
HMGB1	6414.29	5128.15	2099.76	0	5022.1	4704.54	1962.02	3360.51	4716.68	6248.69	0	6512.91	6383.94	0	2549.45	9941.69	3661.7	0	2576.11	0	0	0	0	4065.7	5035.51	0	6108.36	0	1243.52	3658.3	0	0	0	5351.15	0	6668.35	0	2777.19	0	0
RBP1	0	0	0	0	0	2861.93	0	0	0	0	0	0	0	0	0	3013.74	0	3728.37	3419.07	0	0	0	4887.35	0	0	0	0	0	0	0	0	0	0	0	0	0	0	0	0	0
FBP1	0	0	0	0	0	0	1099.1	0	0	0	0	0	0	0	1634.36	0	0	0	0	0	0	0	0	1057.24	0	0	1496.15	0	1132.07	1160.72	0	0	0	0	0	0	0	1219.93	0	1261.7
GSTM1	0	0	0	0	2234.4	0	0	0	0	0	0	0	3477.68	0	0	2306.19	0	0	0	0	0	0	0	1768.29	5835.71	0	2219.13	0	0	0	0	0	0	0	0	0	0	2209.1	0	2651.39
TPM1	6850.41	8066.08	0	4942.45	11139.6	8976.15	21610	22831.6	0	4922.85	7194.64	10571.4	5598.1	0	8773.68	0	0	0	8023.11	0	0	8831.89	82264.6	11961.7	8060.56	11381.3	15488.8	12200.9	7238.51	13168.2	0	13049.1	8184.34	0	0	11185.9	6289.94	10581.2	0	9208.13
CLTA	0	0	0	0	0	0	0	0	0	0	0	0	0	0	0	0	0	0	0	0	0	0	0	2667.63	0	0	3763	0	0	0	0	0	0	0	0	0	0	2402.53	0	2271.76
ANXA4	6552.58	6238.09	6966.15	11033.6	8911.01	9660.76	3070.61	6155.23	7045.82	5914.61	5933.89	6763.07	5428.83	0	5009.42	6702.49	0	0	9506.88	9226.16	0	0	14403.3	5650.63	8498.96	5100.93	8581.63	0	0	4982.7	0	0	0	0	0	0	0	5080.89	0	7350.65
CNP	0	0	1647.13	1356.37	0	592.142	1028.93	1047.55	1267.52	752.626	0	0	0	0	1334.7	0	0	0	1636.32	0	0	0	5310.58	1229.26	1041.42	0	0	0	0	0	0	0	0	0	0	0	0	0	0	2054.83
HMOX1	0	0	0	0	0	0	0	0	0	0	0	0	0	0	0	0	0	0	2987.57	0	0	0	10713.3	4559.93	0	0	6811.48	0	0	4525.56	0	0	0	0	0	0	6665.37	0	0	4572.65
DLD	0	1500.9	1682.55	2186.37	0	0	1718.89	0	0	1493.05	0	0	0	0	2290.24	0	0	0	1865.43	0	0	0	8194.67	0	2208.54	0	0	2038.18	1637.71	1006.94	0	0	1318.12	0	0	0	0	0	0	2205.38
HNRNPA1	28274.1	23055.1	17499.8	20503.7	10574.3	34901.4	7088.39	7856.45	11975.8	25824.2	40278.9	16190.5	17837	13941	13742.9	35089.8	53957.1	18311	21616.1	17489.3	0	17276.1	15439.7	16267.8	14680.3	8874.16	14740.7	10395.7	10039.3	18165.9	10417.3	38354.3	0	14129.7	0	23462.9	22221.1	13920.4	0	9183.78
SNRPA1	0	0	1014.45	0	0	0	0	0	0	1554.45	2264.37	0	0	0	0	0	0	0	0	0	0	0	0	0	0	0	0	0	0	0	0	0	0	0	0	0	0	0	0	0
CTSH	0	12369.2	10334.5	32598.2	0	0	25901.2	11706.5	0	6176.86	0	5814.69	0	0	17204.6	0	0	0	9512.39	0	0	8693.04	58994.1	8938.96	7479.65	0	35602.6	0	5200.26	11343.2	0	5876.46	3412.41	8297.57	0	8527.32	4079.09	8154.49	0	107639
COX6C	0	0	0	0	0	0	0	0	0	0	0	0	0	0	0	0	0	0	0	0	0	0	0	0	1008.9	0	0	0	0	0	0	0	0	0	0	0	0	0	0	0
PARP1	2686.72	0	0	0	0	2318.32	0	0	0	0	1702.02	0	2124.63	0	0	1927.32	0	0	1210.32	0	0	1908.37	0	2276.61	2029.48	1391.87	1992.37	0	0	3257.52	0	0	0	2644.47	0	0	0	1638.63	0	0
ALOX5	0	0	0	0	0	0	0	0	0	0	0	0	0	0	0	0	0	0	0	0	0	1517.27	0	974.254	0	0	1043.01	1581.41	2133.87	1687.01	0	3080.13	0	1298.63	0	2856.81	0	0	0	939.389
LTA4H	1280.85	2884.79	1693.51	3252.59	0	0	2578.81	0	1766.68	2825.42	2581.35	3266.65	0	0	2085.9	3116.56	0	0	1984.94	0	0	0	5542.47	1427.98	2199.33	0	2906.72	0	0	0	0	0	0	0	0	0	0	0	0	1559.67
ALDOC	7812.64	0	0	0	0	0	2067.96	0	0	0	0	0	0	0	0	0	0	0	0	0	0	5647.05	2067.96	0	0	0	0	0	0	0	0	0	0	0	0	0	0	0	0	0
H2AZ1	0	4204.13	4586.62	0	15383.9	6835.33	2013.14	4405.29	4376.13	5037.89	0	4500.27	6212.68	0	0	0	0	15239.5	1882.11	0	5338.61	3742.29	1627.81	8615.22	8240.92	3683.85	12564.4	0	7230.13	10496.9	5652.31	0	6612.64	4463.03	12500.9	21682.5	12894.4	10746.4	7942.54	4046.66
JMJD7	0	0	1319.48	0	0	0	1001.22	0	0	0	0	0	0	0	0	0	0	0	0	0	0	0	1019.63	0	0	0	0	0	0	0	0	0	0	0	0	0	0	0	0	0
RPS27A	190686	327113	278929	409590	262248	220432	1430000	268955	352168	223124	195016	263351	255719	199620	294925	237239	231695	202181	208564	240044	307868	280752	751719	210932	249208	137822	243251	206394	198517	329231	173472	239661	263521	221382	191405	200948	183679	235417	214886	738872
SULT1A3	0	0	0	0	0	0	0	0	0	0	0	5489.47	0	0	0	0	0	0	0	0	0	0	0	0	0	0	0	0	0	0	0	0	0	0	0	0	0	0	0	0
HSPA1A	17388	19125.7	12301.6	24229.5	58005.1	18936.3	7323.29	10021	22586.1	23367.7	21783.6	9585.12	23440.6	5376.88	17531.3	32386.5	19512	50550.6	16472	36036.1	0	10522.6	9505.73	9348.58	29290.8	6232.29	16786.8	0	4966.53	6502.56	5522.18	6098.1	4449.21	6806.98	5879.91	12038.8	6034.3	6286.84	0	7961.05
CALM1	17411.8	14070.9	12571.1	39879.8	9483	8333.85	25350.7	26698.1	11089.3	21543.2	10680.9	22795.7	10940.2	0	9887.23	29426.7	0	0	15341.7	0	10749.2	14800.7	54469.9	23721.5	26462.4	0	45659.9	0	5419.19	21827.4	6984.25	19400.6	0	0	0	15999.1	18546.1	35597.4	0	16591.6
AMY1A	4924.96	13168	6258.05	36459.8	5542.53	4189.58	33323.6	12293.9	3906.9	8902.88	7948.5	2277.99	8085.33	6048.36	11540.7	7535.87	6484.07	0	2542.65	0	8381.5	15722.8	101156	2951.3	2276.79	3531.39	5489.6	5599.82	7384.39	22752.8	0	5024.17	12166.9	5578.12	0	0	13621.1	6006.42	0	28915.9
RO60	2404.96	1481.21	4174.9	1732.61	0	2327.34	2941.48	1828.22	3179.9	2262.94	2250.27	2679.59	3249.36	1215.36	4970.34	3736.96	0	0	3010.01	1891.25	3388.08	3497.91	12323.9	1790.77	1889.81	2609.72	1278.18	0	5129.43	1944.26	0	0	2801.02	0	0	0	0	0	0	7111.76
GAA	2590.25	0	4264.51	1560.71	2373.29	0	6656.61	10723.4	5270.65	3554.75	0	2315.31	3209.59	0	6113.31	3861.54	0	0	4568.03	0	0	4483.26	15770.7	5936.85	2570.41	0	4192.37	0	3471.96	5529.04	0	0	0	0	0	0	0	9297.64	0	12640.5
RRAS	0	0	0	0	0	0	0	0	0	0	0	0	0	0	0	0	0	0	0	0	0	0	1348.99	0	0	0	0	0	0	0	0	0	0	0	0	0	0	0	0	0
HLA.C	2955.57	5402.88	0	0	0	0	2130.69	0	0	2967.32	0	0	0	0	0	7676.04	9579.35	0	3199.14	7060.82	0	0	1074.3	0	0	0	0	0	0	5561.08	0	0	0	0	0	0	0	0	0	0
H1.4	127509	96343.9	32306.3	170369	357213	111574	78023.8	89987.2	71134.4	95791.5	68349.7	370455	129928	137765	38058.9	113121	136459	207671	31606.6	182319	577871	199966	34615.1	83923.4	129219	137262	175350	399819	44372.4	101640	304361	188502	171295	213255	337221	205659	126322	147543	220346	43513.2
DLAT	0	1080.78	770.455	0	0	871.034	0	0	0	899.359	0	0	0	0	0	0	0	0	929.532	0	0	0	897.568	0	0	1185.98	0	0	0	0	0	0	0	0	0	0	0	0	0	0
TXN	98276.2	119641	138231	120122	91009.9	182933	324780	130949	149019	127441	81876.2	112681	118093	95103.9	304705	71753.5	57134.7	34810.2	227639	49633.6	101256	147662	546979	61322.7	155188	89970.9	54142.6	74363.5	144181	104063	83237.2	45891	106733	69093	67405.6	66084.2	62853.8	104974	173182	664374
COX5B	4546.16	3811.68	2492.57	0	4800.16	6831.13	2214.18	0	2833.88	4447.16	7358.17	5246.34	0	0	0	6120.14	8170.03	0	2720.68	0	0	6437.43	1626.77	6962.73	11287.9	0	7868.91	13028.1	0	8684.12	0	7461.26	0	5047.66	0	11235.8	0	7793.63	0	0
CTSA	0	5110.27	9159.72	9603.1	0	4766.8	29103.1	22543	7963.55	0	3597.36	7648.29	0	6048.89	8111.13	5866.03	6508.44	0	16355.4	0	0	12187.6	28301.2	7377.35	9089.99	7550.15	7941.71	0	9925.72	7669.74	0	0	4937.13	0	0	0	0	5636.57	0	56814.1
MGST1	0	0	0	0	0	3759.92	0	6762.27	0	0	0	0	0	0	0	0	0	0	0	0	0	0	5875.88	0	0	0	0	0	0	0	0	0	0	0	0	0	0	0	0	0
PRKAR1A	0	0	0	0	0	0	0	0	0	0	0	0	0	0	0	0	0	0	0	0	0	0	0	0	0	0	0	0	0	0	0	2693.82	0	0	0	0	0	0	0	2172.29
ESD	0	0	64589	0	0	0	0	0	0	0	0	0	0	0	0	0	0	0	0	0	0	0	41449.3	0	0	0	0	0	0	0	0	0	0	0	0	0	0	0	0	0
HSPD1	16014.9	10153.8	6837.72	9023.31	7071.46	17007.3	4411.2	4302.09	9197.27	13645.2	19118.8	7725.91	5709.08	2552.5	6342.8	16010.8	13294	0	8472.81	0	0	8999.75	4572.84	14082.8	16346.4	7205.1	10461.2	8495.34	7558.65	10859.1	5192.78	6983.19	5346.86	5986.1	0	16596.7	5968.76	5878.62	0	5693.81
HSPA5	39631.3	35238.3	54118.8	50189.7	39765.2	38810.4	37545.9	37927	27658.7	45006.3	38911.8	50131	48207	40365	48981.6	41726.7	36369.5	51461	32953	43701.3	51950.7	37980.9	46340.6	51010.6	56950.1	45141.2	47980.1	59009.5	54787.1	59303.7	48944.3	74727.7	33025.1	42235.5	49706.3	56632.6	38420.4	70438.3	39651.2	55192.3
ACP2	0	0	0	0	0	0	1902.41	2812.48	0	1159.67	0	0	0	0	1617.84	0	0	0	0	0	0	0	1470.92	2845.86	0	0	1676.62	0	0	2095.73	0	0	0	0	0	0	0	0	0	1518.63
MAP2	0	0	0	0	0	0	0	544.719	0	0	0	0	0	0	0	0	0	0	0	0	0	0	554.864	0	0	0	0	0	0	0	0	0	0	0	0	0	0	0	0	0
HSPA8	34163.2	29858.9	19517.6	35823.9	26239.8	27527.5	17608.2	20998.5	18805.4	24386.7	33105.8	28154.8	22966.4	12828.6	22786.3	35755.5	41778.8	19937.5	21563	24846.3	24319.1	21359.6	29538.3	32814.5	25628.8	14479.6	32685.4	15025.7	23424.4	28540.1	15132.7	36738	13625.2	15515.6	17483.7	31205.4	27411.7	39934.9	0	22967.5
SLC2A14	0	0	0	4510.17	0	0	0	0	0	0	0	0	0	0	0	0	0	0	0	0	0	0	1134.94	0	0	0	0	0	0	0	0	0	0	0	0	0	0	0	0	0
PDHB	1074.25	874.246	0	0	0	0	0	0	0	1271.37	0	0	619.018	0	1121.56	0	0	0	0	0	0	0	972.042	874.32	874.246	0	0	0	0	1003.47	0	0	0	0	0	0	0	0	0	0
DBT	0	1924.64	0	0	0	0	0	0	0	0	0	0	0	0	0	0	0	0	0	0	0	0	0	0	1864.97	0	0	0	0	0	0	0	0	0	0	0	0	0	0	0
ITGAM	0	0	0	0	0	0	2279.55	0	0	0	0	0	0	0	0	0	0	0	0	0	0	0	0	0	0	0	2760.11	0	0	0	0	0	0	0	0	0	0	0	0	0
PYGB	3802.75	5898.35	4263.96	6978.83	8858.87	2518.1	5515.8	2776.6	4973.32	9064.68	3397.23	0	4805.76	0	7068.01	6094.95	3190.16	10534.7	4059.9	3804.2	0	3052	6776.69	1746.08	13038.1	0	2938.27	0	5784.57	3933.83	0	2131.54	3658.35	0	0	0	0	0	0	0
RALA	0	0	0	0	0	0	0	0	0	0	0	0	0	0	0	0	0	0	0	0	0	0	3256.67	3119.08	3355.73	0	3185	0	0	0	0	0	0	0	0	0	0	0	0	3854.02
RALB	0	0	0	0	0	0	1502.59	1647.26	0	0	0	0	0	0	0	0	0	0	0	0	0	0	2092.93	1587.48	969.195	0	2284.21	0	0	0	0	0	0	0	0	0	0	0	0	0
LAMP1	7226.55	10510.9	19210.7	11689.6	0	5298.99	24437.8	33568.4	14167.7	9269.82	5055.51	13020	10712.4	7634.82	25723.2	6306.3	8753.29	0	16958.9	0	0	14587.6	34563.6	8492.31	11019.1	13788	4107.56	0	16000.5	12853.1	12183.6	0	12201.2	0	0	6564.61	5402.03	9578.83	8082.51	37675.4
ACADM	2713.54	0	1167.39	2808.68	0	1847.76	1688.36	0	0	1421.74	3345.7	0	0	0	0	2421.11	0	0	0	0	0	4440.12	1296.53	3009.14	4713.92	0	2062.08	2466.54	0	3909.17	0	2205.16	0	0	0	0	0	1734.25	0	2419.18
G6PD	0	0	0	0	0	1274.12	1080.08	0	0	0	0	0	0	0	0	0	0	0	0	0	0	0	1207.45	1428.09	1490.52	0	1312.18	0	0	1172.06	0	0	0	0	0	0	0	0	0	1203.64
MTHFD1	0	0	0	0	0	0	0	0	0	0	0	0	0	0	0	0	0	0	808.306	0	0	0	530.714	1298.68	0	0	1984.19	0	0	1567.99	0	0	0	0	0	0	0	548.365	0	548.365
ADH5	0	0	3226.91	0	5743.3	0	0	4784.85	0	4784.74	0	0	0	0	4207.07	2647.15	0	0	2544.25	0	0	0	0	0	2626.34	0	0	0	0	0	0	0	0	0	0	0	0	3942.76	0	1930.64
PRPS1	0	0	0	0	0	0	0	0	1343.22	0	0	0	0	0	0	0	0	0	304.359	0	0	0	1062.14	879.193	0	0	1088.88	0	0	0	0	0	0	0	0	0	0	0	0	0
PABPC1	2908.81	3111.88	2807.6	1983.03	0	5007.83	1626.04	2027.87	0	3021.16	4843.93	4918.4	3895.43	0	2692.41	4581.58	0	0	2992.8	4953.15	0	2956.19	5217.35	4564.09	3112.77	0	4165.27	0	0	3936	0	6217.22	0	0	0	0	0	6332.75	0	3391.27
COX6A1	0	0	0	0	0	0	0	0	0	0	0	0	0	0	0	0	0	0	0	0	0	0	0	0	2416.17	0	0	0	0	1948.29	0	0	0	0	0	0	0	0	0	0
HARS1	4013.04	4122.31	7001.99	3686.89	0	8835.78	9496.6	3757.71	10702.9	3429.66	2676.27	2887.34	2829.35	6496.88	8322.12	3750.44	0	0	4004.42	0	0	2486.39	2685.71	3266.41	3235.82	8640.09	2833.72	0	10750.4	3948.09	0	3006.97	4890.35	0	0	3002.34	3653.57	3626.16	0	5787.33
COL6A1	0	0	0	0	0	0	0	8745.1	0	0	6499.21	0	0	0	0	0	0	0	0	0	0	0	0	0	0	0	0	0	0	0	0	0	0	0	0	0	0	0	0	0
SLC25A4	0	0	0	730.224	0	0	0	0	0	1265.2	1188.51	504.577	0	0	0	915.905	0	0	0	0	0	0	0	0	2641.79	0	0	0	0	0	0	0	0	0	0	0	0	0	0	0
SLC25A6	23547.3	19917.9	38540.8	20044	17609.6	22419.9	13361.6	15930.3	14422.3	20100.6	24615.5	20793.9	23398.1	27237.3	21383.7	20684.5	24759.2	23139.1	16624.9	20669	23595.2	19705.6	15614.4	29444.1	22853.1	11327.8	24857.9	43832.9	21296.8	29585.4	21673.4	37997.2	19071.9	28265.4	31286.2	55308.9	35048.9	30432.1	19870.2	16586.8
IMPDH2	1879.33	0	4027.37	1445.38	0	917.396	4213.67	3719.63	3341.58	2990.5	1784.01	0	0	0	5150.82	1701.83	0	0	5037.54	0	0	0	8532.48	2229.75	3079.07	0	1721.01	0	2476.94	2513.95	0	1985.21	3403.26	874.873	0	0	0	2385.26	0	14017.1
PIP	87440.1	468022	371344	279368	95373.1	73739	1250000	408301	86007	75473.3	129723	95702.1	193837	335236	431095	106776	101486	114144	43244.3	102487	281300	450186	50814.9	74128.5	523766	94099.4	75357.3	124613	161946	305120	108654	117938	536518	226792	220859	55143.8	155655	50357.5	61948.6	141644
CKB	6416.75	6783.42	0	0	0	0	8609.98	0	11430.1	0	0	0	0	0	0	0	0	0	0	0	0	0	6409.63	0	0	0	0	0	0	0	0	0	0	0	0	0	0	7465.57	0	7842.85
FCGR1A	0	0	0	0	0	0	0	0	0	0	0	0	0	0	0	0	0	0	0	0	0	0	0	7623.91	0	0	4331.32	0	0	0	0	0	0	0	0	0	0	0	0	0
ANXA3	0	3484.57	2082.14	6514.4	0	0	8067.01	8427.68	0	0	0	0	0	0	7559.18	0	0	0	0	0	0	0	8437.72	0	14656.8	0	0	0	0	2371.18	0	0	0	0	0	0	0	0	0	5444.23
CKMT1A	0	0	4584.92	8891.55	0	0	19178.5	21913.4	9335.17	0	0	0	0	0	8088.86	0	0	0	12300	0	0	0	101700	0	18591.4	0	0	0	0	0	0	0	0	0	0	0	0	0	0	14019.5
ACTN1	5184.4	7212.52	4353.3	8573.76	8409.63	6673.89	2926.05	5140.67	3798.7	6514.92	6614.59	4591.63	7935.85	0	4266.69	7858.92	4737.01	6459.76	3940.82	0	0	0	7516.64	0	6560.55	0	4619.14	0	0	2669.22	0	0	0	0	0	0	4123.38	0	0	0
CDH1	0	0	0	5957.88	0	0	7158.38	9063.89	0	0	0	0	0	0	6628.22	0	0	0	0	0	0	0	5420.92	0	0	0	0	0	0	0	0	0	0	0	0	0	0	0	0	6885.41
PEPD	2988.89	3051.31	8804.45	1445.3	0	1041.67	3938.03	4763.29	5362.62	2055.24	0	1787.89	1699.35	0	6735.96	2576.29	0	0	2469.15	0	0	2162.99	4093.93	4647.58	2454.66	2143.75	4966.54	0	4544.85	3800.18	1976.42	0	2529.53	0	0	0	0	5379.75	0	5741.03
XRCC6	6688.83	5071.57	3577.98	4191.67	2785.54	6140.88	2182.46	2553.52	4459.34	4275.86	6298.76	3648.84	4913.37	2511.92	3636.9	7606.58	7457.14	2669.92	4317.08	5631.2	0	2211.49	2190.22	3964.88	4741.56	2591.68	3498.11	0	2261.82	3311.4	3500.03	4992.15	0	2238.81	0	2530.34	2207.46	2047.07	0	1707.96
XRCC5	8113.7	6465.39	5699.24	6492.62	4099.19	8769.96	2949.28	4058	7255.02	8173.39	11010.8	8589.07	8105.02	3740.49	4024.03	13695.7	7103.14	3877.58	7361.75	5859.32	0	3427.82	5624	6684.84	6686.82	3306.53	5950.59	0	3496.41	5505.24	5160.69	7788.34	0	5700.81	0	6156.97	4101.02	5035.02	0	3157.16
COX4I1	0	3200.22	0	2840.25	0	4072.22	0	0	0	0	0	3203.42	0	0	0	0	0	0	0	0	0	0	0	4949.22	6815.13	0	3693.93	0	2977.99	3559.07	0	0	0	0	0	4731.06	3218.24	5421.13	0	2654.09
IFITM1	0	0	0	0	0	0	0	2107.29	0	0	0	1951.94	0	0	0	0	0	0	0	0	0	0	0	0	0	0	0	0	0	0	0	0	0	0	0	0	0	0	0	0
IFI30	0	0	0	0	0	0	0	0	0	0	0	0	0	0	0	0	0	0	0	0	0	15988.4	6735.2	0	0	0	0	0	9190.35	0	0	0	0	0	0	0	0	0	0	22787.8
LAMP2	0	4057.91	6679.81	5971.06	0	4802.5	10775.2	13614.6	5468.44	3404.83	3061.07	5938.48	5502.94	0	12052.2	3141.71	0	4001.57	9326.51	3361.53	0	5568.37	10228.5	5783.25	3851.68	0	3694.55	0	5408.09	4486.3	0	2796.64	5289.08	0	0	0	0	6909.2	0	25317.9
RNH1	2032.73	3744.3	2414.45	2970.84	2513	2335.69	0	2122.19	2140.75	2575.25	2144.58	2436.05	2202.93	0	3022.61	2211.68	0	0	1258.39	0	0	2038.95	2062.91	2767.57	2711.15	0	4505.62	0	0	3618.9	0	0	0	0	0	0	0	2940.04	0	2089.71
EEF2	16293.7	17307.8	23342.4	19245.8	12248.7	21633.4	12400.5	12006.5	22076.8	16099.2	15360.9	10929.7	10569.2	10466.3	17069.1	14875.1	10231.3	8138.12	15855.7	10639.8	9204.61	9424.59	11174.6	14975.1	14566.7	19942.2	16280.6	6312.78	10541.6	16062.9	8396.08	11614.6	11163.7	9229.55	9689.62	11360.4	12227	19418.2	10013.4	10038.8
PDIA4	1754.04	1346.54	1929.49	1944.76	0	1190	631.331	587.165	0	2672.65	2505.35	0	0	0	0	2016	0	0	873.824	0	0	0	0	3733.41	3083.25	0	1523.1	0	1541.02	3412.81	0	1361.94	0	0	0	2236.72	1302.09	1326.76	0	1240.48
ALAD	0	0	5653.13	0	0	2726.64	4492.98	2249.73	2646.1	0	0	0	6660.34	0	6776.95	0	0	0	3340.19	0	0	0	5602.51	2345.36	3274.76	4965.24	0	0	4349.76	0	0	0	0	0	0	0	0	0	0	10300.6
LCP1	8814.72	8997.57	6825.83	11663.1	6374.43	8945.39	9806.49	4339.72	6740.89	9191.08	8382.36	5925.17	6286.18	0	6590.9	8327.55	6960.03	0	4296.04	6041.92	0	8678.76	6825.18	20051.7	3083.15	0	34841.7	0	7615.83	18111.8	0	12438.6	0	5804.05	0	14154.5	15954.4	16798.6	0	22311.7
PLS3	0	4481.89	4641.92	8962.51	8743.27	5357.99	7761.63	2679.92	2863.22	3694.26	2084.95	8659.04	0	0	0	2972.3	0	4116.27	2506.22	0	0	0	3101.16	0	0	0	0	0	0	0	0	0	0	0	0	0	0	0	0	1943.54
APEH	4669.72	4329.28	9240.61	3998.75	4975.88	6231.21	7705.5	9469.57	5437.81	4151.85	3144.12	4259.6	3227.37	4246.09	9553.66	3249.43	0	0	9366.33	0	0	4677.46	47392.2	5880.77	4779.87	6751.99	2272.55	0	7076.92	5241.68	0	4066.54	4678.18	0	0	0	0	4013.91	0	24252.8
ETFA	773.149	0	0	860.587	0	704.422	0	0	0	915.25	1255.29	0	0	0	796.897	1314.83	1026.68	0	553.133	0	0	0	724.354	1007.89	1223.93	0	849.258	0	1226.85	1137.48	0	1091.27	0	0	0	777.971	0	0	0	0
PRKAR2A	0	0	0	0	0	0	0	0	0	0	0	0	0	0	0	0	0	0	0	0	0	0	2519.43	0	0	0	0	0	0	0	0	0	0	0	0	0	0	0	0	0
ANXA8	0	1347.29	2724.08	4055.9	0	3697.27	2013.7	3487.02	1720.94	0	0	0	4964.69	0	2936.82	0	0	0	3613.1	0	0	0	15404.2	0	0	0	0	0	0	1296.42	0	0	1430.46	0	0	0	0	0	0	2419.51
CD59	0	0	0	0	0	0	0	0	0	0	0	0	0	0	0	0	0	0	0	0	0	0	0	0	0	0	0	0	0	0	0	0	0	0	0	0	0	0	0	4530.69
MIF	8602.09	9228.55	4299.72	19818.8	10297.4	11261.9	1989.95	0	8358.84	6786.53	9623.59	3617.55	2058.77	0	2504.39	9404.75	9277.23	5579.68	4852.36	0	0	0	3737.69	2672.79	6335.17	0	2787.3	0	0	1477.92	0	0	0	0	0	0	0	0	0	1283.38
FOLR2	0	0	0	0	0	0	0	0	0	0	0	0	0	0	0	0	0	0	0	0	0	0	0	0	0	0	4638.69	0	0	0	0	0	0	0	0	0	0	0	0	1531.81
PRKCSH	0	3700.42	0	4327.68	0	0	0	0	2593.08	4857.09	0	0	0	0	0	0	0	0	0	0	0	0	0	4050.17	4882.82	0	0	0	0	1530.63	0	6520.01	0	0	0	0	0	5392.28	0	1063.11
HCLS1	0	0	0	0	0	0	0	0	0	0	0	0	0	0	0	0	0	0	0	0	0	0	0	3341.86	0	0	5976.35	0	0	5406.24	0	0	0	0	0	5475.94	0	9665.81	0	0
CPM	0	2196.7	1315.39	1087.35	0	0	4511.38	0	1914.66	0	0	0	0	0	2430.05	0	0	0	1779.71	0	0	2301.28	2155.03	0	0	0	0	0	0	0	0	0	0	0	0	0	0	0	0	20648.3
COX7A2	3316.36	3656.91	0	4254.7	0	4114.44	2461.22	0	3647.65	4387.79	3695.4	2923.43	2511.21	0	0	6538.62	0	0	2605.75	0	0	4057.77	2243.5	7068.44	7675.15	0	5042.99	9135.31	6224.04	6564.11	0	4634.46	2367.43	0	0	4618.47	3384.49	4125.5	0	3122.24
AKR1A1	1515.3	0	1673.33	1734.56	1772.64	2029.6	0	0	1899.11	1864.04	2437.04	0	1946.3	0	1154.89	1679.12	0	1606.58	901.234	2303.12	0	0	1447.66	12293.7	3268.07	0	5983.97	0	0	5335.49	0	0	0	0	0	0	0	4474.51	0	2751.92
PKM	26403.8	22967	23723.9	40288.9	26270.4	43350.5	39710.1	16283.9	18663.4	24541.5	25106.1	21116.8	18301.9	11806.3	19380	17350.8	17992.1	18866.5	29999.8	16963.5	14400.8	15809.3	19560.3	44227.7	29287.9	70060.1	43624.7	12312.6	21988.5	44753.8	14663.2	22807.2	13912.7	11827	7983.72	19604.7	25813.3	50393.5	12844.6	26167.5
PKM.1	0	0	0	0	3743.79	4566.16	8354.17	0	0	5276.78	0	3741.75	0	0	4332.91	0	0	0	0	0	0	0	0	0	0	0	0	0	4338.47	4941.67	0	0	0	0	0	0	0	0	0	1697.63
HSP90B1	14452.1	13950.5	11177.2	9854.75	9441.83	9267.13	5671.69	7045.16	7718.56	17506.6	17771.2	9567.28	8953.67	7537.27	8258.26	17020.7	0	9023.73	6326.6	7503.5	7094.92	8386.07	8752.1	23218.8	25807.6	3590.16	17956.4	8384.75	10518.4	22764.5	7781.16	21208.6	0	10132.3	0	15523.9	11742.7	23094.7	0	9627
SNRPB	4866.74	5382.04	4413.6	0	0	6678.39	4554.48	9726.56	8106.34	5144.62	0	5798.28	4264.18	4868.96	11725.2	6204.72	0	0	9111.27	0	0	6074.21	8951.26	4834.46	4659.57	0	4151.49	0	0	5065.08	0	5914.73	0	0	0	0	0	0	0	7943.62
IDE	8220.5	7124.37	7012.37	18250	13196.3	20580.8	9875.64	9789.31	11589.9	0	4374.12	3632.53	4086.39	10557.5	19133.2	0	6821.05	0	81011.1	12634.4	4635.94	4711.07	41894	10522	5786.8	18166.9	2451.94	0	6382.66	4622.32	0	0	7311.05	0	0	0	0	3200.72	0	5397.71
HNRNPL	4152.08	4864.55	3167.99	3287.7	0	5054.78	0	967.882	0	4218.06	8766.68	0	3837.53	0	0	5113.91	7580.36	0	3685.25	0	0	2977.76	2252.3	3217.59	2814.89	0	2030.71	0	0	2493.74	0	4746.99	0	3967.64	0	4124.51	0	2603.35	0	1532.79
DARS1	0	1896.63	0	0	0	4148.15	0	0	0	1613.73	4020.71	0	0	0	0	0	0	0	2481.85	0	0	0	9802.55	1972.13	2165.08	0	2931.31	0	0	1482.83	0	0	0	0	0	0	0	0	0	0
JUP	70255.1	176474	291344	50560.6	59228.8	206911	100610	45319.3	173603	53003.4	78318.4	24565	46234.2	90133.8	114076	25065.1	23025.8	22997.2	364101	56703.3	42822.2	45358.9	635603	150021	55803.7	373778	24133.1	26941.7	164622	54343.6	75206.2	28415.7	197315	35545	28070.3	20450.7	70481.1	40786.9	85407.1	55352.2
UQCRB	0	2338.51	985.721	1634.9	0	1408.77	1347.18	1806.52	0	0	2481.16	0	0	0	1478.2	4259.2	2690.43	0	927.642	0	0	0	1005.53	2621.8	4960.06	0	0	0	2176.68	1606.91	0	0	0	0	0	0	0	0	0	0
CPA3	0	0	0	0	0	0	0	0	0	0	0	0	0	0	0	0	0	0	0	0	0	0	0	0	0	0	0	0	0	0	0	7235.65	0	0	0	0	0	0	0	0
FABP4	0	0	0	3783.1	0	0	0	9669.9	0	0	0	14407.2	0	0	0	0	0	0	0	0	0	0	0	0	0	0	0	0	0	0	0	0	0	0	0	0	0	0	0	0
GLUL	0	0	0	0	0	10814.9	0	7782.13	0	0	0	0	0	0	0	0	0	0	12401.4	0	0	0	194380	9744.21	4237.29	0	0	0	0	6757.39	0	0	0	0	0	0	0	0	0	3770.8
AKR1B1	0	0	0	0	0	0	0	0	0	0	0	0	0	0	0	0	0	0	0	0	0	0	0	9402.68	0	0	7304.7	0	0	6398.73	0	0	0	0	0	0	0	8138.23	0	2622.9
RAC2	1330.01	0	0	5703.4	0	0	1693.18	0	0	0	0	0	0	0	0	0	0	0	0	0	0	0	1584.02	3312.78	0	1280.1	2362.04	0	0	2524.88	0	1358.89	0	0	0	0	3058.79	0	0	0
GSPT1	0	0	0	0	0	0	0	0	0	0	0	0	0	0	0	0	0	0	0	0	0	0	11029.1	0	0	0	0	0	0	0	0	0	0	0	0	0	0	0	0	0
ARSA	0	0	0	0	0	0	4013.18	6383.72	0	0	0	0	0	0	0	0	0	0	889.319	0	0	0	3334.46	0	0	0	0	0	0	0	0	0	0	0	0	0	0	0	0	3729.25
B4GALT1	3540.24	3190.74	0	5166.12	4193.04	2204.76	4662.19	2330.06	0	2920.43	1375.91	3624.41	3111.43	4321.66	0	1607.29	4101.77	4905.77	0	4839.87	0	2145.29	812.635	1864.33	3567.81	0	2719.85	0	2850.18	0	0	3841.31	0	0	4127.73	0	3260.6	2966.24	0	0
ACP3	0	10274.8	9737.81	8117.56	0	0	12475.5	13286.1	0	0	0	0	2767.63	0	2815.46	0	0	0	18074.2	0	6725.41	0	62457.8	2777.21	4745.76	2866.15	0	0	0	9842.93	0	0	1874.62	0	0	0	0	0	0	0
EZR	3277.34	3130.95	2088.88	7908.11	0	3931.65	3310.52	2738.47	0	0	4317.82	0	0	0	2440.84	0	0	0	2861.43	0	0	0	5717.22	2951.36	5889.64	0	3837.52	0	2663.14	3111.73	0	3123.77	0	0	0	0	0	3277.2	0	2316.92
UCHL3	0	0	0	0	0	0	0	0	0	0	0	0	0	0	0	0	0	0	0	0	0	0	5354.43	0	0	0	0	0	0	0	0	0	0	0	0	0	0	0	0	0
GNS	0	0	0	0	0	0	4288.43	8206.9	0	0	0	0	0	0	4023.37	0	0	0	2203.52	0	0	0	3032.22	0	2229.71	0	5747.14	0	0	2351.23	0	0	0	0	0	0	0	4017.88	0	6604.89
RPS2	3668.11	3706.88	2608.47	2872.12	3565.08	3169.22	2026.09	2142.81	2458.96	4482.22	4644.51	3602.93	2862.68	0	2501.59	4857.46	4866.85	2914.79	2514.18	4376.6	0	0	3973.49	3169.91	4051.44	0	3791.16	0	2155.45	3741.99	0	5558.09	0	0	0	1743.32	0	3618.78	0	1430.92
DSP	174345	253934	660157	170105	211863	590567	286302	209821	510263	122738	218725	203682	154464	273883	320846	115256	112936	118520	1160000	196925	147270	215709	1360000	366349	181461	1040000	95928.8	116767	404239	192198	234984	140976	371376	149374	152048	94002.4	180628	121570	252276	279893
CD44	0	0	0	0	0	0	0	0	0	0	0	0	0	0	0	0	0	0	0	0	0	0	0	0	0	0	0	0	0	0	0	0	0	0	0	0	0	0	0	0
NQO2	0	0	0	0	0	0	2081.04	0	0	0	0	0	0	0	0	0	0	0	1089.07	0	0	0	0	0	0	0	0	0	1357.8	0	0	0	0	0	0	0	0	0	0	0
ITGB4	0	0	959.371	1275.8	0	0	0	0	0	2511.79	0	6835.7	0	0	2285.61	0	0	0	0	0	0	0	0	0	0	0	0	0	0	0	0	0	0	0	0	0	0	0	0	0
CBR1	5025.91	7131.74	6631.2	5445.04	42971.9	4175.74	0	4562.6	8612.16	5583.2	4104.39	0	0	0	4071.03	9755.11	0	12507	3168.32	0	0	0	7602.9	3896.66	9291.75	0	6628.56	0	0	2837.98	0	0	0	0	0	0	0	0	0	3686.73
GLB1	1908.22	0	3972.15	0	0	0	7272.5	7394.6	3842.23	4358.97	0	2957.79	0	0	3869.29	0	0	0	3936.64	0	0	0	6590.77	4932.74	2194	0	6037.88	0	4073.35	4457.72	0	0	0	0	0	0	0	5290.61	0	14229.2
H1.5	43311.8	27397.5	0	26851.9	0	48444.2	5070.8	3141.91	14261.5	20744.1	33017.6	20827.4	16771.1	33997	5399.08	13032.5	88359.3	0	24774.2	0	41180.9	69087.2	8487.48	33984.6	0	0	68848.1	144842	15008.5	51661.9	0	123591	11251.3	110452	41647	81636.8	91058.2	101609	41290.6	25921
POR	0	0	0	0	0	0	0	0	0	0	0	0	0	0	0	0	0	0	0	0	0	0	4928.95	0	0	0	2628.73	0	0	0	0	0	0	0	0	0	0	0	0	2244.51
ATP2A2	2922.34	0	1759.74	0	0	0	3989.98	1866.77	2257.83	0	0	0	0	0	3347.54	0	0	0	2488.15	0	0	0	4033.39	2746.71	1878.38	0	0	0	1879.65	0	0	2573.32	0	0	0	2836.76	0	0	0	1648.18
CD36	0	0	0	0	0	0	1233.5	5228.29	0	0	0	0	0	0	1285.54	0	0	0	0	0	0	0	0	0	0	5396.75	1734.33	0	0	699.838	0	0	0	0	0	0	0	0	0	0
CPE	0	0	1192.66	0	0	0	7677.8	0	0	0	0	0	0	0	0	0	0	0	0	0	0	0	0	0	0	0	0	0	0	0	0	0	0	0	0	0	0	0	0	0
FAH	0	997.792	967.463	0	0	0	1523.64	1824.78	1239.9	0	0	0	0	0	1909.19	0	0	0	571.522	0	0	0	3140.33	687.974	865.631	0	0	0	1371.54	1042.74	0	0	0	0	0	0	0	0	0	4652.94
STMN1	10652.8	5042.52	0	0	0	4267.52	0	0	0	0	4531.03	0	0	0	0	5728.16	0	0	3944.63	0	0	0	0	0	0	0	0	0	0	3693.34	0	0	0	0	0	0	0	4631.15	0	0
NAGA	0	0	0	0	0	0	7303.74	6170.55	0	0	0	0	0	0	0	0	0	0	2092.73	0	0	0	6111.91	8469.14	0	0	0	0	0	5964.93	0	0	0	0	0	0	0	0	0	10765.9
GOT1	0	7226.75	9952.41	4639.22	0	6926.83	7401.69	8135.32	6595.32	0	0	4816.48	0	0	10274.1	0	0	0	9401.57	0	0	0	36353	6020.36	0	0	0	0	5155.8	6513.75	0	0	0	0	0	0	0	0	0	10210.5
ITGA2	1148.3	0	0	0	0	0	0	0	0	0	0	0	0	0	0	1287.6	0	0	0	0	0	0	0	0	0	0	0	0	0	0	0	0	0	0	0	0	0	0	0	0
GJA1	0	0	0	0	0	0	1165.09	0	0	0	0	0	0	0	0	0	0	0	0	0	0	0	0	0	0	0	0	0	0	0	0	0	0	0	0	0	0	0	0	0
SMPD1	0	716.036	604.577	0	0	0	957.36	0	0	0	0	0	0	0	0	0	0	0	563.903	0	0	748.335	554.423	0	0	0	0	0	0	0	0	0	0	0	0	0	0	0	0	878.055
CKMT2	0	0	0	0	0	0	8554.74	0	0	0	0	0	0	0	0	0	0	0	0	0	0	0	0	0	1161.41	0	0	0	0	0	0	0	0	0	0	0	0	0	0	0
PRKACA	0	0	0	0	0	0	0	0	0	0	0	0	0	0	0	0	0	0	0	0	0	0	0	819.413	993.985	0	0	0	0	1229.17	0	0	0	0	0	0	0	1312.81	0	0
CAPN2	0	0	1139.92	0	0	0	0	3484.48	0	1116.19	0	5059.83	0	0	0	0	0	0	1656.02	0	0	0	7968.37	4303.49	6009.59	0	3817.51	0	0	0	0	0	0	0	0	0	0	0	0	0
DDX5	3566.77	0	0	0	0	0	1312.99	0	0	0	0	0	0	0	0	0	0	0	0	0	0	0	0	1194.49	0	1656.94	0	0	0	0	0	0	0	0	0	0	0	0	0	0
PFKL	3711.37	0	2588.2	3719.33	4047.74	0	0	0	3533.06	3490.17	0	0	0	0	3713.64	4080.91	0	0	2858.06	0	0	0	9721.18	6425.29	0	0	3679.85	0	0	3592.28	0	3716.95	0	0	0	4819.65	0	0	0	2037.43
GM2A	0	17541.1	12237.9	19911.3	0	7268.03	635302	114970	16812.6	6844.73	0	11800.5	10344.1	0	11036	0	0	0	28584.1	6531.77	0	16373.1	70767.3	9271.29	14748.9	5644.18	11274.3	0	12726	21038.4	6410.73	8651.64	11337.7	0	0	0	7382	8230.21	10781.8	128401
LGALS3	2908.22	5801.46	4092.37	14960.5	6146.01	7755.3	5808.5	7434.05	6317.59	1217.62	0	6080.23	0	4393.01	5735.94	3810.45	0	6225.38	7481.17	5369.28	4383.2	5738.02	1839.2	9615.13	29131.2	8042.88	13917.2	0	4109.54	10160.2	0	0	2220.51	4780.15	0	0	5141.31	6621.79	0	5396.73
PSMC3	0	0	0	0	0	0	0	0	0	2733.34	0	0	0	0	2432.79	0	0	0	2653.99	0	0	0	1928.24	3091.25	0	0	0	0	0	0	0	0	0	0	0	0	0	0	0	0
TCP1	3503.76	0	0	0	0	2212.42	1551.69	0	0	0	2104.66	1875.68	0	0	0	2381	0	0	1965.65	0	0	0	2529.23	3268.81	1913.62	0	1938.59	0	0	2175.73	0	1985.78	0	0	0	0	0	2070.56	0	1811.41
PTPN1	0	0	0	0	0	0	0	0	0	0	0	0	0	0	0	0	0	0	0	0	0	0	1497.06	1403.81	0	0	0	0	0	0	0	0	0	0	0	0	0	0	0	0
RPL35A	0	0	0	0	0	3336.98	0	0	0	0	0	0	0	0	0	0	0	0	0	0	0	0	2792.53	1815.03	0	0	0	0	0	0	0	0	0	0	0	0	2458.12	0	0	0
ARF4	32777.4	29598.6	62822.6	28880.4	34172	30327	15085.4	23584.4	26025.3	22047.2	29564.7	46988.3	31430.5	28826.9	18814.4	35469.2	43187.1	47530.4	25522.4	51614.8	40278.3	21829.5	30949.6	38254.5	44129.7	17651.1	37490.3	34780.7	18726.7	35753.7	30691.6	34126.5	20117.7	39015.4	40682.8	37614.7	20780.5	41715.2	37602.9	30182.4
RPL7	4949.82	4600.06	4079.29	4404.17	7306.23	4153.49	0	0	3062.43	6511.31	5257.45	4272.04	5823.42	0	0	8182.18	4427.16	0	4697.67	0	0	3405.89	3006.33	4607.79	8409.41	0	4165.66	4500.92	3197.2	4838.87	4629.24	7249.72	0	0	0	7573.46	0	4179.28	0	2701.74
VCL	0	6876.64	6078.57	7687.67	5794.37	5355.29	14069.4	15716.4	7387.61	6664.29	0	8226.27	6036.52	5668.19	8286.07	4942.17	0	5502.44	9161.93	5523.44	0	5671.49	15804.1	4570.22	8099.94	4794.8	0	0	7062.2	5473.29	5587.11	4908.54	6234.32	5447.61	0	5196.91	5468.76	5172.52	0	20764.9
IL1RN	0	0	3168.79	8712.86	0	0	17434.1	0	5945.6	0	0	0	0	0	7012.19	0	0	0	12391	0	0	0	8358.47	2881.75	3361.95	0	3368.35	0	4276.57	3203.97	0	0	4766.56	0	0	0	0	0	0	7223.55
RPL17	4570.32	3588.54	2722.59	2774.66	3263.65	4757.38	1633.32	2238.64	2619.96	5076.64	7470.61	3380.64	0	0	2235.55	6715.13	4513.81	3080.48	2904.52	0	0	0	1408.32	4217.31	5500.78	0	0	0	2059.88	2869.95	0	6668.58	0	2914.52	0	4187.21	0	3357.5	0	0
PGAM1	0	4104.75	0	3068.96	4077.17	3992.7	4416.61	3622.62	0	0	2913.09	3779.53	0	0	0	0	0	0	0	0	0	0	7481.2	3950.93	3435.89	0	3497.08	0	4532.5	3737.36	0	0	0	0	0	0	0	4102.04	0	4319.13
RCC1	1396.78	0	0	0	0	0	0	0	0	0	1387.61	0	0	0	0	2067.11	0	0	1254.43	0	0	1264.2	0	1001.41	1464.86	0	0	0	0	0	0	0	0	0	0	0	0	0	0	0
NCL	11602.4	7511.91	5642.47	6651.66	5786.63	10015	4007.94	4530.28	7332.07	7262.75	12641.4	7014.43	7692.82	4854.44	3434.66	12941.8	7740.93	3834	6083.91	6775.67	0	4817.37	2678.13	6095.12	6908.47	5033.65	4567.58	4574.87	3619.53	6893.82	5300.24	10904	0	6272.55	0	3817.73	2880.2	5756.52	0	2766.34
HK1	0	2417.92	2743.21	2227.79	0	0	2031.77	0	0	2819.67	0	0	0	0	0	0	0	2954.82	0	0	0	0	1134.06	2198.6	4572.46	2218.57	2123.69	0	0	2105.64	0	0	0	0	0	2657.35	0	2050.01	0	2092.04
NDUFV2	0	0	0	850.558	0	1375.46	0	0	0	0	1345.84	0	0	0	0	1961.04	0	0	833.784	0	0	0	0	1153.34	1793.68	0	1298.1	0	0	0	0	1467.73	0	0	0	0	0	0	0	0
EIF2AK2	0	0	0	0	0	0	0	1811.49	0	0	0	0	0	0	0	0	0	0	0	0	0	0	0	1193.51	0	0	0	0	0	0	0	0	0	0	0	0	0	0	0	0
SRM	0	0	0	0	0	0	0	0	0	0	1703.84	0	0	0	0	0	0	0	808.227	0	0	0	1783.06	0	0	0	0	0	0	0	0	0	0	0	0	0	0	0	0	0
ORM2	0	0	0	5516.68	0	0	0	0	0	0	0	0	0	0	0	0	0	0	0	0	0	0	0	0	0	0	0	0	0	0	0	0	0	0	0	0	0	0	0	0
CSNK2A2	0	0	0	0	0	0	0	0	0	0	0	0	0	0	0	0	0	0	0	0	0	0	1554.26	0	0	0	0	0	0	0	0	0	0	0	0	0	0	0	0	0
ITIH2	9220.64	5213.19	2873.17	14104.6	2588.02	3700.26	2763.09	3310.44	0	3410.49	0	4827.76	0	0	2446.36	3373.22	4533.34	0	0	0	7234.37	5425.33	2238.06	3214.21	3256.89	2456	4613.92	0	8236.97	2136.45	4290.59	3964.05	0	0	6159.48	0	0	4448.76	0	1882.98
ITIH1	0	0	0	7392.03	0	0	0	0	0	0	0	0	0	0	0	0	0	0	0	0	0	0	0	0	0	0	0	0	0	0	0	0	0	0	0	0	0	0	0	0
TYMP	4444.73	3413.3	2517.03	4886.74	5670.83	7071.48	4338.48	3760.1	3767.7	3164.58	6945.07	3705.14	0	0	4930.4	6529.79	5103.37	4742.81	9582.19	4733.35	0	4154.71	32615.3	9418.6	2480.29	3812.65	9303.92	0	0	10875	0	2406.27	0	3527.94	0	3253.1	3755.21	11882.9	0	4972.28
ATP2B1	0	0	3371.12	0	0	0	2502.86	0	0	0	0	7044.77	0	8121.41	0	0	0	0	0	0	23566.3	0	0	753.455	0	0	0	0	0	0	0	8266.59	0	0	0	0	0	0	0	0
HLA.DPA1	0	0	0	0	0	0	0	0	0	0	0	0	0	0	0	0	0	0	0	0	0	0	0	4939.66	0	0	6469.22	0	0	6358.02	0	0	0	0	0	0	0	0	0	0
EIF2S2	0	0	0	0	0	0	0	0	0	0	0	0	0	0	0	0	0	0	0	0	0	0	0	4757.99	0	0	0	0	0	0	0	0	0	0	0	0	0	0	0	0
ANXA7	4195.07	4091.96	5897.81	4587	0	7314.01	6370.78	9158.05	6427.03	0	5946.02	0	0	0	7781.9	0	0	0	5746	0	0	0	7700.88	4521.6	5787.64	5977.44	3572.06	0	3866.11	3961.93	0	0	4631.78	3838.95	0	0	0	5150.36	0	6503.52
TPSAB1	0	0	0	0	0	0	0	0	0	0	0	0	0	0	0	0	0	0	0	0	0	0	0	0	0	0	0	0	0	0	0	11552.4	0	0	0	0	0	0	0	0
BTF3	0	0	0	3968.96	0	0	3225.75	0	0	0	0	0	0	0	0	0	0	0	2116.91	0	0	0	2841.62	0	0	0	0	0	0	0	0	0	0	0	0	0	0	0	0	2180.27
ALOX5AP	5789.68	0	0	0	0	0	0	0	0	0	0	0	0	0	0	0	0	0	0	0	0	4407.42	0	18884.7	0	6236.6	8468.91	5232.18	0	17768.5	0	20912.1	8428.6	0	15407.1	15710.9	14723.2	19504.5	13121.4	12346.6
RAB5A	10132.5	8327.14	8170.65	0	8055.71	10553.8	5791.09	8009.36	5772.12	8345.78	8757.77	9381.94	5789.46	0	8486.32	0	0	0	11186.2	0	0	0	42492.3	15985.8	6556.6	5461.8	18232.5	0	6009.72	14435.2	0	10565.1	0	8509.36	0	0	8975.61	17670.5	0	6842.29
RAB6A	5516.62	5936.76	6500.08	0	6312.4	5091.17	0	0	4780.79	0	0	5971.95	6621.71	0	4704.95	0	0	8018.68	3180.59	0	0	0	4085.18	3790.84	3951.78	0	5301.42	0	7720.13	4631.32	0	7683.95	4249.78	7383.39	0	7016.43	3546.51	6747.24	0	4712.83
MX1	0	0	0	0	0	0	0	0	0	0	0	0	0	0	0	0	0	0	0	0	0	0	0	0	0	0	3382.86	0	0	3451.75	0	0	0	0	0	0	0	3913.63	0	1242.02
PSMB1	6637.84	7187.97	11437.8	6488.98	0	8509.92	11363.5	11667.4	9272.25	7740.56	5593.01	7157.78	8743.83	0	11301.4	0	0	0	12141.9	0	7892.85	8141.21	45759	6972.78	8259.94	8201.61	8094.48	0	7606.14	7107.37	0	6797.54	7891.67	0	0	0	6745.08	0	0	38431.6
M6PR	0	0	0	0	0	0	1464.83	0	0	0	0	0	0	0	0	0	0	0	0	0	0	0	1133.15	0	0	0	0	0	0	0	0	0	0	0	0	0	0	0	0	2188.87
LMNB1	3253.13	3914.97	0	2829.48	0	3431.55	2658.51	0	2716.4	3164.96	3134.22	2903.35	2600.77	0	0	3191.71	3790.64	0	2804.03	2723.47	0	3449.25	2579.9	3015.35	0	0	4015.19	4426.82	2989.41	3043.39	0	6651.85	0	0	0	6269.56	3099.27	2893.3	0	2825.57
PTMS	0	0	0	0	0	6531.33	0	5115.85	5156.52	0	0	4721.36	0	0	0	0	0	0	0	0	0	0	0	6205.83	0	0	0	0	2353.38	5375.31	0	0	0	0	0	0	0	0	0	0
GSTM3	0	2312.66	0	0	12896.6	3073.81	0	0	0	0	0	0	0	0	0	0	0	0	0	0	0	0	2821.13	1127.21	21785.2	0	0	0	0	0	0	0	0	0	0	0	0	0	0	0
ATP6V1B2	0	0	0	0	0	0	1724.41	1423.47	0	0	0	2173.33	0	0	1454.27	0	0	0	0	0	0	0	1494.16	1841.57	0	0	1736.03	0	0	1669.93	0	1577.27	0	0	0	0	0	0	0	1535.79
ATP6V1C1	0	0	0	0	0	0	0	0	0	0	0	0	0	0	0	0	0	0	0	0	0	0	0	1909.92	0	0	2029.52	0	0	2784.62	0	0	0	0	0	0	0	2581.07	0	0
CSRP1	0	1192.59	1247.02	1232.44	1344	0	0	1028.23	1236.43	0	0	0	0	0	0	2225.9	0	0	0	0	0	0	1470.39	0	0	0	0	0	0	0	0	0	0	0	0	2802.62	0	0	0	0
FLNA	5284.59	7482.7	5719.99	7701.62	11632.6	6590.49	5228.08	12857.4	6172.75	11583.5	5145.61	6985.19	10962.2	3950.64	4954.25	7864.05	5561.41	13261.3	5501.26	10953.1	0	0	5722.5	0	4915.88	3845.01	4662.52	0	2700.39	3197.91	3479.64	0	0	0	0	3674.3	4103.86	3631.48	0	4457.71
VDAC1	14252.3	7274.07	9868.27	10056.9	11174.6	10395.6	7322.28	8092.89	10197.7	9162.98	15903.7	7583.72	7343.85	0	8605.58	9823.34	10483.1	8068	21160.4	8696.01	6062.85	8158.01	89626.1	16609	13517.8	11654.1	11961.5	17074.6	11726.6	12917.4	0	14343.3	7513.85	8770.95	9446.17	10744.4	11562.8	20909.7	0	6906.74
SDHB	0	0	0	3918.15	0	5363.19	0	0	0	3991.27	0	0	0	0	0	0	0	0	0	0	0	0	2709.06	0	5206.22	0	0	0	0	0	0	0	0	0	0	6112.42	0	0	0	0
CD9	5539.61	0	3111.07	9956.66	7880.87	5966.8	2965.74	6591.34	4696.11	3779.73	12572.1	0	5249.99	0	0	6534.89	14687.1	9894.88	5672.19	7087.33	0	0	0	4439.32	18283.9	2861	5282.19	0	0	10667.8	0	0	0	0	0	0	4165.25	11038.1	0	3537.96
COMT	0	2180.77	0	1427.12	1481.19	0	703.192	0	0	1287.02	2221.67	0	0	0	1303.1	2509.99	0	0	1228.2	0	0	0	2318.65	1363.5	1163.24	0	1438.27	1444.25	1495.73	1757.74	0	1297.16	0	0	0	0	0	0	0	978.183
OSBP	0	834.344	0	0	0	781.188	0	0	0	0	0	0	0	0	0	0	0	0	0	0	0	0	0	0	0	0	0	0	0	403.189	0	0	0	0	0	0	0	0	0	0
PCMT1	0	2962.5	0	3746.75	0	0	0	2579.78	2552.41	0	2074.92	0	0	0	0	0	0	0	0	0	0	0	0	2400.02	0	0	0	0	0	0	0	0	0	0	0	0	2496.24	4556.99	0	1268.68
LPO	6525.07	5385.05	2782.84	9543.42	8867.53	3907	6211.93	4928.3	5696.16	5247.92	5664.82	7960.49	8029.31	7880.57	6151.14	8531.83	6086.93	12084.4	3038.95	5891.48	12182	8361.19	3751.25	3292.82	3740.17	5567.15	6196.6	11268.1	3370.85	5068.92	9161	6415.78	4851.94	7675.92	9282.21	6722.57	10435.7	6349.87	0	5183.39
FBL	3417.97	3381.54	2005.52	2285.66	2358.14	3377.56	1367.79	1824.19	4244.79	3017.45	4837.73	3092.14	3134.88	1767.23	1590.59	5593.79	5972.02	0	2306.29	3191.36	2203.76	1879.22	1835.69	1356.36	2783.39	2663.29	1811.21	0	0	1277.37	0	2517.26	2174.89	0	0	0	0	1627.02	0	0
GART	0	0	5708.86	0	0	0	4690.56	0	0	0	0	0	0	0	11334.7	0	0	0	5874.62	0	0	0	18743	0	6344.22	0	0	0	8371.55	0	0	0	0	0	0	0	0	0	0	18376.3
PAICS	2921.41	0	5825.47	0	0	5474.08	4401.95	3097.27	4198.73	3499.83	2426.33	0	0	0	6955.33	0	0	0	5852.72	0	0	0	25917.6	3137.01	4099.29	0	2819.94	0	4454.29	3004.11	0	0	4052.81	0	0	0	0	4195.22	4329.42	19059.1
IDS	0	2993.64	3606.38	0	0	2522.06	3933.69	3343.33	3327.1	2756.81	0	0	3759.85	0	3896.65	0	0	0	3028.52	0	0	0	5162.94	0	2681.24	2880	0	0	3039.47	0	0	0	0	0	0	0	0	0	0	7615.19
SCP2	0	0	0	0	0	0	0	0	0	0	0	0	0	0	0	0	0	0	0	0	0	0	4482.77	11173.9	0	0	0	0	6246.34	0	0	7222.42	0	0	0	12501.2	0	0	0	5654.54
UBA1	1644.39	1710.27	1318.61	1392.22	2248.33	1917.6	1009.67	1653.31	1519.09	1591.09	0	1951.15	0	0	1541.05	1515.06	2279.39	0	1905.3	1362.97	0	0	1775.02	2490.47	3240.77	0	2342.31	0	0	1970.48	0	0	0	0	0	0	0	1598.55	0	939.516
NME2	12566.5	9130.32	7118.57	8651.71	0	10090.9	6005.48	3910.95	4554.58	0	0	7522.83	0	0	7273.34	6746.09	4768.44	6936.17	4474.31	0	0	5143.42	2949.53	10509.1	10882	7360.63	9915.68	0	7776.8	8191.78	4499.22	5391.8	0	0	0	4429.77	4877.9	5674.88	0	3686.95
HNRNPA2B1	43291.6	36783.5	25340.3	32541.1	24894.6	46611.2	14876.3	19225.8	29829.7	37562.9	58209.6	33144.2	32801.1	21356.5	21107.7	64460	68379	29127.1	34612.5	33766.6	17094.8	37242.7	15914.2	31021.8	26556.8	19114	32900.5	20616.1	17523.3	28192.4	27346.6	52188.8	0	43057.8	0	54668.3	33267.2	29696.6	15197.9	16197.4
UQCRC2	1447.61	1912.44	2432.84	2987.34	0	3418.51	0	0	2829.41	0	2703.86	2432.63	2068.77	0	0	2952.5	1783.54	0	2149.14	0	0	0	1750.53	3298.32	5956.94	0	2112	3190.96	1069.28	2422.3	0	2263.46	0	0	0	0	0	2286.84	0	2650.18
TGM1	24077.5	34762.4	61585.6	16730.7	22015.1	25570.6	49820.7	68885.7	41077.1	32118.6	14752.7	26332.7	29160.3	40975.1	97289.6	11729.1	10174.5	11099.3	77619.3	12402.3	18149.2	35841.6	295417	21575.1	27519	23212.8	21236.2	10762.9	39508.7	26333.3	15377	11182.4	36983.9	14804.7	22613.7	15113.3	21981.1	15696.3	47541.3	181835
PTGS1	0	0	3757.83	0	0	2879.81	1364.65	0	3116.03	0	0	0	0	0	0	0	0	0	3402.79	0	0	0	2030.68	3137.51	0	0	0	0	4890.88	0	0	5031.11	0	0	0	0	2146.98	0	0	3159.32
ITGA6	0	0	0	0	0	0	2780.77	0	0	1896.28	0	3173.24	0	0	0	0	0	0	0	0	0	0	0	0	0	0	0	0	0	0	0	0	0	0	0	0	0	0	0	0
SFPQ	7193.01	4266.58	4189.2	4430.79	0	7553.94	0	3144.57	0	5423.5	6445.22	4417.59	4113.33	4630.05	0	9317.81	5234.44	0	0	0	0	5007.89	3375.2	4095.22	3838.86	0	0	0	0	5468.41	0	8136.34	0	0	0	4742.96	0	0	0	2611.33
PPIB	15459	7800.51	6949.26	16251.7	5113.24	4959.55	5741.76	7930.37	4450.2	11436.6	8280.87	5153.78	6693.46	9812.66	6726.83	9044.44	4581.36	4617.29	4525.41	0	5476.95	9218.73	6706.26	20899.1	12884.1	4202.6	16048.3	9924.65	13032.6	19601.2	4322.13	18735.5	3831.88	10073.2	0	14650	11520.2	18758.1	0	9587.32
ME2	0	0	0	0	0	0	0	0	0	0	0	0	0	0	0	0	0	0	0	0	0	0	0	3844.19	0	0	0	0	0	2759.26	0	2573.38	0	0	0	3442.63	0	3110.1	0	2447.23
WARS1	0	0	0	0	0	0	0	0	0	1184.93	0	7106.41	0	0	0	1737.05	0	0	0	0	0	0	0	3119.58	0	0	0	0	0	1839.17	0	0	0	0	0	0	0	0	0	0
RPS3	8579.25	8444.67	6196.67	7287.09	6183.79	8882.02	3301.96	4663.78	6082.78	8327.17	8233.69	7691.98	6140.38	4840.46	7136.5	10398.2	7771.45	5668.51	7764.59	5672.97	5293.94	4397.48	16803.2	8241.46	9087.77	0	9057.94	4008.59	8697.23	8947.98	6618.59	13786.9	4328.4	4268.31	5402.42	5295.24	6484.36	9889.84	0	4865.14
PTPRE	0	0	0	0	0	0	0	0	0	0	0	0	0	0	0	0	0	0	0	0	0	0	2916.1	1637.28	0	0	0	0	0	0	0	0	0	0	0	0	0	0	0	0
AHCY	5595.77	7146.14	6613.82	4038.25	5711.85	6658.56	9354.05	5541.21	8315.43	8004.64	5433.88	4277.19	6175.33	0	5912.26	8615.94	5298.07	0	9501.29	4642.79	0	0	6197.78	8049.21	5718.06	8683.07	5820.73	0	10460.3	5762.49	0	3946.58	5110.51	4651.08	4861.42	4479.32	4115.49	7188.57	0	3227.81
CFL1	25071.2	17673.4	11357.8	30423.6	12019	16499.5	18454.3	14005.1	10091.7	20589.5	23767.1	25018.9	0	0	11340.4	15244.9	14888.2	0	13243	13612.4	0	14949.9	14663.1	49344	16394.8	0	43750.9	0	10213.9	45434.9	0	30920.8	0	18556.8	0	53262.1	30919	70639.7	0	22051.5
CPT2	0	0	0	0	0	0	0	0	0	0	0	0	0	0	0	0	0	0	0	0	0	0	885.397	0	0	0	0	0	0	0	0	0	0	0	0	0	0	0	0	0
DTYMK	4417.95	0	0	0	0	0	0	0	0	0	0	0	0	0	0	0	0	0	0	0	3143.62	0	0	0	0	0	0	0	0	0	0	0	0	0	0	0	0	0	0	0
GPT	0	0	0	0	0	0	0	0	0	0	0	0	0	0	0	0	0	0	4965.93	0	0	0	7563.54	0	0	0	0	0	0	0	0	0	0	0	0	0	0	0	0	15580.2
KDELR1	509.928	0	424.559	471.988	0	0	700.406	1036.39	0	474.493	659.269	0	0	466.1	0	592.362	0	0	520.21	0	0	0	649.638	926.296	1611.13	0	0	0	0	823.177	0	493.969	0	0	0	0	0	1050.77	0	914.728
EEF1B2	5446.06	4257.48	11321.1	0	0	3535.45	3185.18	0	0	0	0	0	0	0	0	2968.65	0	0	0	0	0	0	4823.53	5105.48	5102.93	0	4204.19	0	0	5649.98	0	5685.83	0	0	0	4990.99	4055.3	0	0	2283.32
ATP5PB	3518.79	3617.5	3863.79	0	0	3671.98	0	2777.36	0	0	6613.72	0	0	0	0	0	0	0	3031.13	0	0	3320.83	2890.41	4612.96	7118.82	0	4523.74	8168.16	0	3494.75	0	0	0	0	0	0	0	0	0	2375.2
TBXAS1	0	0	0	0	0	0	0	0	0	0	0	0	0	0	0	0	0	0	0	0	0	0	0	6445.08	0	0	4898.86	0	0	5930.3	0	0	0	0	0	0	0	5669.05	0	0
ACP1	0	0	0	0	3252.62	3768.58	0	2171.75	2314.96	0	0	0	0	0	0	0	0	0	0	0	0	0	0	0	0	0	3275.12	0	0	0	0	0	0	0	0	0	4175.83	0	0	2252.39
ACAT1	3199.75	0	1565.88	0	0	0	1721.42	2617.43	0	0	0	3931.92	0	0	0	0	0	0	0	0	0	2722.84	0	3462.61	3918.66	0	3307.93	0	0	3412.64	0	0	0	1741.72	0	0	3373.02	4305.02	0	886.348
MYL9	0	0	0	0	6008.94	0	2605.38	7517.04	0	3571.91	0	11672.2	0	2932.85	0	0	0	0	0	0	0	0	1770.08	5973.51	0	0	0	0	0	2728.55	0	0	0	0	0	2611.03	2663.88	0	0	1839.87
AZGP1	19525.4	61758.3	61713.3	57994.5	24410.5	24473.1	192534	85710.1	42465.6	34362.2	27529.4	38721.2	44794.7	31640.1	111265	28129.7	22239.6	27079.9	58060.2	24833	57957.3	106909	88498.1	27809.9	76718.9	20901.1	22029	17611.8	46346.5	63429.4	27413.5	34064.4	98614.1	60513.3	34718.5	21958.4	50533.5	35993.6	53166.1	256464
RPS12	4360.45	4340.43	1809.92	0	0	2531.17	1079.11	1614.47	0	3779.3	4928.12	2185.3	0	0	0	3742.46	0	0	2988.53	3071.66	0	0	0	2287.19	1738.81	0	3405.08	0	0	3008.83	0	4941.21	0	0	0	0	0	0	0	0
ATP5F1A	29985.3	28068.7	37976.6	31050.5	27298.7	26544.7	11877	18534	20736.9	30462.5	33630.3	24987.2	29738.9	22135.3	20338.8	35910.2	32550.3	22395.1	18672.3	30185.7	33825.9	29185	9861.26	27505	41976.6	11259.9	25653.9	58052	43897.9	22754.7	20574.3	28904.2	15189.6	25903.4	26879.4	44685.9	26283.3	22787.9	15312.6	13313.5
CTSS	0	0	0	0	0	0	0	0	0	0	0	0	0	0	0	0	0	0	0	0	0	0	0	7449.95	0	0	18998.5	0	0	6329.43	0	0	0	0	0	0	0	11164.2	0	4005.71
PSMA1	0	10571.9	20694	12699.6	12198.7	11206.7	15670.6	25142.2	16849.8	6661.08	9787.5	8543.67	10598.2	0	26902.9	7616.22	14741.2	0	15505	10613	0	12061.1	83088.2	8568.13	10864	14916.6	8075.47	0	14523.7	15302.8	13556.1	13250.7	0	0	0	9310.33	0	12307.6	2430.15	47702.2
PSMA2	3670.21	2372.73	5872.89	0	3596.25	0	6472.27	11312	5137.57	3591.31	3638.11	4579.85	2353.06	4177.4	6618.09	4347.32	0	0	5023.86	0	0	4420.13	33132.8	7085.22	4183.37	4471.83	2797.91	0	5563.82	3637.82	0	3813.1	3604.64	0	0	3597.16	0	1759.65	2430.39	16977.9
PSMA3	6006.95	6789.32	12334.6	6974.59	5529.71	7121.25	9114.33	11908.9	9323.17	5924.41	6450.01	5577.61	8339.42	5472.95	13556.1	0	0	0	9797.38	0	5712.46	5594.3	59235.9	6732.62	8893.05	8471.49	6204.15	0	10592.3	7834.58	5403.63	6871.43	6212.76	0	0	6255.28	6497.98	7838.21	6206.15	36778.5
PSMA4	10952.7	8238.95	23208.5	9507.08	7961.31	9398.73	23696.4	22295.1	15888.6	13593.1	9921.38	6637.42	10789.2	9925.58	19445.6	8487.68	6467.43	4689.12	18086.6	9010.56	6627.17	8269.7	132935	9921.8	12154.7	20206.3	6245.96	0	18422.4	9719.15	12059.3	7919.83	11182.9	5738.93	0	5367.22	0	10150.7	0	59167.6
MSN	16245.9	11741.6	7633.94	31119.3	14682.4	16051.7	22992.5	16017.5	6909.19	11280.9	17185.2	56866.2	9439.28	7282.39	11297.2	12831.5	16093.8	13824.7	10496.9	12884.9	0	12408.7	25534.9	31784.8	18177.6	6097.43	49626.1	4346.61	8698.29	38716.6	14990.4	31911.9	4673.72	7617.93	7578.49	12874.9	31174.9	37173.7	0	12126.7
DDX6	4882.11	3008.38	3211.73	3317.82	0	2647.83	3035.09	0	0	0	0	0	0	0	0	0	0	0	3489.9	0	0	0	5409.3	2937.09	3315.62	0	3338.8	0	0	0	0	3348.76	0	0	0	0	0	3452.64	0	0
U2AF2	5784.62	2327.99	1984.97	3393.79	0	4245.21	1663.8	0	2121.76	2175.35	6808.05	0	4172.38	0	0	6108.84	0	1829.3	3195.4	2182.57	0	0	1898.76	4208.3	2584.12	0	2553.4	4804.11	0	3018.24	2379.4	3016.21	0	0	0	0	0	2336.05	0	0
RPL13	4515.43	7277.11	2955.99	3240.09	0	4035.74	1757.6	0	3065.41	3503.65	4764.5	4565	3883.59	0	2863.98	8807.54	4990.61	0	2622.51	0	0	0	1881.52	5744.05	7629.31	0	4254.62	0	2191.31	5884.82	0	9412.41	0	0	0	4980.58	0	4452.36	0	1621.13
S100A4	5514.72	0	3305.8	4553.09	0	0	0	18826.1	0	0	0	0	0	0	5900.3	0	0	0	1660.54	0	0	10554.1	5488.97	11537.2	0	0	46251	0	0	15003.8	0	17334	0	0	0	0	4794.15	40465.8	0	9016.06
PTBP1	7108.91	4568.6	2845.62	3919.75	3737.56	6491.29	1672.95	2281.94	2923.63	5007.63	6958.22	4386.05	4800.37	0	3274.91	8358.73	7354.53	0	3446.57	0	0	3265.62	3107.48	4796.07	3423.94	0	3276.79	0	0	2681.2	0	2110.43	0	3334.5	0	0	0	2487.39	0	2106.09
VARS1	0	4411.24	0	0	3984.34	0	0	0	0	0	0	0	0	0	0	6151.23	0	0	0	0	3984.34	0	4088.19	5351.46	0	0	0	0	0	0	0	0	0	0	0	4376.11	0	3503.38	0	0
EEF1G	4543	3927.16	2379.47	1721.63	0	1925.87	1618.95	1770.94	0	0	0	3686.69	1735.57	0	0	3916.57	0	0	1943.41	0	0	0	4048	3814.02	4068.31	0	3751.98	0	0	3474.4	0	4293.06	0	0	0	0	2025.56	3547.03	0	2899.49
FKBP2	16119.3	3310.73	2396.3	3444.34	0	0	1819.49	0	0	0	3554.99	0	0	0	0	0	0	0	1984.6	0	0	4550.92	5932.11	4705.88	9463.22	0	4981.81	0	0	0	0	0	0	0	0	6471.27	0	0	0	0
STOM	0	0	0	0	0	0	4719.03	5442.13	0	0	0	4526.17	0	0	0	0	0	0	0	0	0	0	13718.2	1178.73	1189.53	0	3243.8	0	0	0	0	0	0	0	0	0	0	0	0	3196.52
MAOB	0	3749.72	2964.01	5355.21	0	999.805	0	0	3941.08	6830.78	2607.4	0	4898.67	0	2785.8	2722.91	0	0	0	3422.94	0	0	0	0	0	0	0	0	0	0	0	0	0	0	0	0	0	0	0	0
YWHAQ	0	0	0	0	0	6067.47	794.407	2579.88	0	0	0	4540.67	0	0	0	0	0	0	1512.46	0	0	0	4887.37	0	0	0	4808.26	0	0	0	0	0	0	0	0	0	0	0	0	0
MARK1	0	0	0	0	0	0	0	0	0	0	0	0	0	0	0	0	0	0	0	0	0	0	1486.52	0	0	0	0	0	0	0	0	0	0	0	0	0	0	0	0	0
CALML3	39506.1	50307.6	27519	85744.6	42113.6	38553.3	83776.7	54104.8	31344.4	45410.1	44726.4	49033.5	33919.9	21852.5	35527.5	64339	45444.6	0	45661.6	38550.6	37437.2	35530.2	74988.1	30102.5	35455.1	19642.4	61979.1	31739	20332.4	36276.6	33794.9	38514.5	28838.7	33020.5	28063.4	34112.3	32188.5	33830.7	19258.6	32094.3
RPL10	2105.67	2991.43	0	0	0	2083.64	0	0	2379.68	2245.78	2612.91	1802.07	2274.46	0	0	2482.98	0	0	2098.42	0	0	0	2688.06	2241.98	3223.69	0	2651.33	0	0	0	0	3301.85	0	0	0	0	0	0	0	0
RPA1	0	0	0	0	0	0	0	0	0	1552.01	0	0	0	0	1904.65	0	0	0	0	0	0	0	0	416.641	0	0	0	0	0	0	0	0	0	0	0	0	0	2510.79	0	729.551
APEX1	0	7474.61	5721.85	0	0	7836.87	0	3749.98	7178.39	3937.25	0	9721.37	3694.3	0	5615.62	10862.3	0	0	3812.18	0	0	0	0	5085.65	7225.5	0	6585.45	0	3439.12	4928.01	0	5177.19	0	0	0	8360.1	8118.81	9015.52	0	3189.21
CALR	8659.82	7897.91	6445.17	8631.06	7191.02	6418.81	5389.93	5772.32	5592.82	9105.91	11973.4	10256.3	6600.11	7401.1	7771.12	11500	5982.43	5654.32	7669.09	12006.9	0	10544.5	20239.8	25841.3	14161.7	3861.58	20761.4	9291.83	12332.8	19225.9	8479.69	19184.4	3163.01	13532.4	0	9184.65	11921.5	36650.5	0	9894.42
MAP4	0	1769.51	834.092	1560.03	0	2336.51	895.416	0	0	0	0	0	0	0	0	0	0	2961.97	1953.54	0	0	0	483.589	1879.11	1419.7	0	1419.31	0	0	1690.57	0	1571.78	0	0	0	1449.49	0	0	0	0
CANX	9484.69	8345.07	7683.83	6744.02	6766.28	7621.44	5514.85	5857.64	8664.1	9932.82	10001	8163.42	6963.31	6383.48	6314.12	11117	7068.75	0	8304.76	6917.65	6373.24	11286.4	18221.5	21151	17008.1	5095.92	18449	10936.7	9928.2	18565.6	6302.33	17804.1	0	0	6322.41	18870.5	13592.6	22608.5	0	11214.4
ITPKB	0	0	0	0	0	0	0	0	0	0	0	0	0	0	0	0	0	0	0	0	0	0	1005.78	0	0	0	0	0	0	0	0	0	0	0	0	0	0	0	0	0
PSMB8	4567.64	2577.16	0	0	4870.69	0	3525.46	3649.83	3346.94	2645.13	0	4624.72	2502.06	0	3392.82	0	0	0	3769.31	0	0	0	5264.09	3544.56	2632.71	0	2712.59	0	3164.27	3364.55	2332.25	3106.95	0	0	0	0	3089.93	5776.84	0	14491.8
PSMB9	0	0	0	0	0	0	0	0	0	0	1680.09	0	0	0	0	0	0	0	2108.86	0	0	0	2315.45	2393.28	0	0	0	0	0	0	0	2130.84	0	0	0	0	0	1896.89	0	2353.02
PSMA5	5099.3	4106.69	18848.9	4431.27	5728.28	6219.8	11658.7	12403.3	8111.8	5618.55	4596.83	5107.04	5952.81	5128.81	10249.6	4553.56	4028.42	0	6493.61	4390.76	3945.31	5165.24	46939.8	6550.6	5385.99	6038.71	3159.95	0	9646.4	5201.61	7095.35	5686.71	4141.16	0	5443.98	3332.95	0	6060.49	4131.23	35793.9
PSMB4	0	0	8826.65	0	0	5766.43	5918.12	8819.72	7192.99	6993.1	0	0	0	0	0	0	0	0	5396.51	0	0	0	30152.1	7502.97	7578.36	0	6725.43	0	8089	6534.32	0	0	0	0	0	0	0	0	0	30040.6
PSMB6	0	5650.91	6877.19	7432.28	9401.84	5340.01	6220.37	9341.01	7435.79	0	5055.16	5982.29	0	0	11344.4	0	0	0	5574.7	0	0	7425.5	45311.1	5701.24	7269.64	5823.43	5326.7	0	8825.03	5902.28	0	0	7608.96	0	0	5681.78	9225.27	7722.76	11911.4	31713.9
PSMB5	4956.67	5371.08	13027.9	5477.88	3681.13	4581.25	11857.7	10584.8	11706	6125.02	3932.67	4018.99	4670.8	6296.83	11743.6	0	0	0	7562.03	0	0	4094.31	57825.7	6442.64	7656.27	11775	4350.04	0	10390.2	5059.47	4647.62	3920.38	9403.17	0	3976.98	0	0	4851.85	6325.4	33509.3
GSTM2	0	0	0	0	3437.76	1236.39	0	0	2040.66	2455.62	0	0	2113.72	0	0	0	0	0	0	0	0	0	0	2160.34	6196.36	0	1665.88	0	0	0	0	0	0	0	0	0	0	0	0	0
ABCD3	0	0	0	0	0	0	0	0	0	0	0	0	0	0	0	0	0	0	0	0	0	0	9945.56	0	0	0	0	0	0	0	0	0	0	0	0	0	0	0	0	0
NDUFS1	1502.09	0	0	1667.92	0	2890.58	0	0	0	1700.11	3049.37	0	0	0	0	0	0	0	0	0	0	0	1619.75	2669.04	2147.61	0	0	0	0	0	0	0	0	0	0	1664.92	0	0	0	0
MAPK1	0	1360.58	0	0	0	0	1399.78	0	0	0	0	0	0	0	0	0	0	0	0	0	0	0	1528.75	3513.51	1669.45	0	3087.32	0	0	1757.76	0	0	0	0	0	0	0	0	0	2623.98
GCA	1568.36	0	0	1576.71	0	0	2926.37	0	0	0	0	0	0	0	0	0	0	0	1260.2	0	0	0	1683.72	1927.44	1505.4	0	2717.07	0	0	0	0	0	0	0	0	0	0	1724.19	0	1299.75
LAP3	3245.4	3006.57	1892.91	1922.34	0	2646.69	3380.52	1595.15	0	3124.18	3066.82	13442.2	0	0	2269.68	2591.45	3574.61	0	1885.99	0	0	0	4192.93	11771.2	3819.77	0	13304.4	2377.13	1460.91	7775.97	0	1563.12	0	0	0	0	3555.45	9710.73	0	7228.51
S100A2	0	0	0	0	0	23692.6	8436	30453.9	0	0	0	0	0	0	13862.2	0	0	0	8400.09	0	0	0	31293.3	0	0	0	20821.4	0	4945.05	14941.9	0	0	0	0	0	0	0	0	0	3624.8
TPP2	0	0	0	0	0	0	0	0	0	0	0	0	0	0	0	0	0	0	1092.25	0	0	0	4972.47	0	0	0	0	0	0	0	0	0	0	0	0	0	0	0	0	0
IMPA1	0	0	4257.29	3537	0	0	5582.21	3192.14	3236.28	0	0	0	0	0	4811.71	0	0	0	0	0	0	0	8090.71	0	0	0	0	0	0	0	0	0	0	0	0	0	0	0	0	12936.9
PTPN6	0	0	0	0	0	0	0	0	0	0	0	0	0	0	0	0	0	0	0	0	0	0	1110.42	2636.97	0	0	2245.45	0	0	1583.42	0	0	0	0	0	0	0	1561.34	0	0
CRABP2	0	0	5480.54	3500.9	0	4487.22	4213.88	3091.01	0	0	0	0	0	0	7013.61	0	0	0	2604.43	0	0	0	30257.6	0	0	0	0	0	0	2060.5	0	0	0	0	0	0	0	0	0	3204.15
TKT	5227.44	5603.67	7256.42	10299.6	6296.47	6222.88	7732.12	6306.59	9510.64	5541.09	6695.51	6866.49	5132.44	4388.45	7685.99	12001.5	5021.27	0	9272.13	5618.84	0	4109.5	4702.78	8290.54	6122.11	5124.58	8502.41	0	5603.31	4788.36	0	3718.42	3509.89	10194.7	0	3802.45	5189.76	6404.52	4273.75	5123.32
CASP1	0	0	0	0	0	0	0	0	0	0	0	0	0	0	0	0	0	0	0	0	0	0	0	1157.03	0	0	1761.16	0	0	960.664	0	0	0	0	0	0	0	0	0	0
SERPINB3	4515.37	6686.01	10088.1	31217.1	5762.18	12676.4	23693.3	22429.6	7881.45	4438.72	2159.56	3634.77	5054.29	8754.41	14628.2	4240.36	5288.85	5265.61	50456.8	5891.97	8552.48	10885.4	104779	5170.36	10722.4	9536.11	3100.19	4839.54	7226.05	7798.66	5478.87	3421.76	6635.98	6956.04	6493.72	0	0	5812.59	0	7777.5
EEF1D	0	1682.04	0	0	0	0	0	0	0	0	1692.41	0	0	0	0	0	0	0	0	2319.01	0	0	1204.19	2052.95	1645.32	0	2131.68	0	0	1671.45	0	2020.93	0	0	0	0	0	2193.15	0	0
MARCKS	0	2796.33	0	0	0	0	0	0	0	0	0	0	0	0	0	0	0	0	0	0	0	0	0	5776.79	0	0	10709.6	0	0	5008.8	0	0	1665.34	0	0	0	0	5906.85	0	4704.62
GNA11	0	1171.18	0	2545.7	0	1111.54	1579.48	2696.31	0	0	0	1956.55	0	0	0	0	0	0	1277.04	0	0	0	2318.56	0	3054.4	0	2113.63	0	0	0	0	0	0	0	0	0	0	0	0	2488.85
ERP29	3623.6	3093.84	1736.45	3921.5	0	0	0	0	0	2283.75	0	0	0	0	0	0	0	0	2573.92	0	0	0	1202.86	9995.38	0	0	4485.21	0	5076.87	5941.42	0	9851.83	0	5280.87	0	10895.5	6896.15	10039.5	0	3541.79
PRDX6	11642	16131.1	11072.7	10220.7	34016.5	16350.6	6813.68	9257.1	12926.2	17458.7	12680.9	10920.4	9321.01	0	11062.1	17310.1	8517.17	16353.2	10499.4	11327.1	0	0	8639.26	9149.95	14524.9	7235.45	10368.8	0	4156.1	10191.8	0	0	0	6299.76	0	6095.96	0	8491.13	0	5635.8
BLVRB	0	0	1247.74	1413	1926.97	0	551.415	0	1083.62	903.925	0	0	0	0	0	1241.82	0	1729.4	757.115	0	0	0	1315.56	1942.85	4606.25	0	6538.34	0	0	2315.42	0	0	0	0	0	0	0	0	0	971.798
PRDX5	4844.21	6513.53	4434.93	4971.34	11740.6	3489.93	5304.5	3275.17	7324.94	8581.61	0	3074.6	3367.62	0	3762.18	7598.08	5632.17	14306.4	3691.2	5639.13	0	0	2780.76	6734.47	12472.8	2614.72	5934.11	0	3075.66	4966.41	3184.86	0	0	0	0	0	0	5077.37	0	3877.41
GCHFR	0	0	0	0	0	0	979.91	0	1375.71	0	0	0	0	0	2691.91	0	0	0	0	0	0	0	4259.34	0	0	0	0	0	0	0	0	0	0	0	0	0	0	0	0	6775.1
PRDX3	4491.91	3502.01	3279.33	3537.62	3154.02	3520.03	4505.01	4692.27	3340	3771.59	7690.87	5370.62	2544.94	2535.21	3681.84	7840.22	3756.88	4305.24	3808.03	2923.99	3687.5	5963.13	7204.64	6048.66	6026.87	2112.14	5503.66	4783.71	4431.83	6038.01	2472.04	4880.3	2512.96	3110.5	0	11657.1	4912.96	9933.19	0	8197.23
ATP5F1D	1116.41	0	859.769	1327.99	0	0	0	0	0	0	1976.1	0	0	0	808.95	0	1707.46	0	0	0	0	0	0	0	1851.49	0	0	0	0	915.629	0	1013.68	0	0	0	0	0	0	0	737.243
RPL12	8542.33	7626.18	4248.83	8635.33	5978.43	7185.66	2596.6	3856.97	6186.46	7812.08	7724.82	5529	7567.73	4805.5	4084.98	10902.2	5702.64	6009.58	5556.56	8476.91	0	4938.12	5117.82	6841.63	8729.89	0	7185.04	0	3370.92	6749.87	5123.72	10151.7	0	0	0	7310.54	8702.16	9447	3971.54	3311.94
ECHS1	2130.25	0	2477.36	2114	0	0	0	0	0	0	0	2064.13	0	0	0	4757.95	0	0	0	0	0	0	0	4013.35	4261.77	0	3312.33	0	0	0	0	0	0	0	0	6354.62	0	2801.6	0	1651.44
CMPK1	3903.79	2361.69	4541.95	3506.65	3517.32	4118.57	0	0	3175.57	2874.66	3347.29	0	3136.94	0	0	5830.72	0	2938.18	2263.39	0	0	0	5504.71	2925.22	4115.2	0	4402.15	0	4430.33	3670.31	0	3281.08	0	0	0	0	0	0	0	2993.66
PEBP1	9983.92	12579.3	11410.3	12956.8	12704	8733.19	28593.7	10508.3	13324.1	14861.3	10368.2	7539.04	8194.62	0	8262.07	16407.8	6680.85	15618.9	11699.1	12291.6	0	5851.43	1916.44	8994.66	17804.1	0	8832.13	0	6437.63	8956.4	0	0	3991.13	4601.87	0	0	0	9098.94	0	8489.61
PDIA3	5693.34	7574.77	6042.69	6495.83	6484.1	3608.76	3997.02	4161.08	3427.2	9566.57	7680.73	5181.4	5329.15	4659.5	4660.38	8824.66	3348.9	3623.36	4196.96	5499.62	0	7705.92	3258.57	15025.7	15703.8	2892.77	11881	3888.19	8711.49	12266.1	3892.11	17830	2391.8	5829.52	0	13782.1	12887.8	15350.9	0	5416.78
PPP2R1A	0	1447.08	863.003	0	1393.65	1423.4	958.955	0	0	1341.76	1031.45	957.023	1292.59	0	1117.1	1607.01	1385.88	0	771.787	0	0	0	1601.08	1839.98	1322.99	0	1675.85	0	0	1036.82	0	0	0	0	0	0	0	0	0	0
FCER1G	0	0	0	0	0	0	0	0	0	0	0	0	0	0	0	0	0	0	0	0	0	0	0	3441.81	0	0	0	0	0	4343.91	0	0	0	0	0	0	0	8605.04	0	1791.17
NMT1	0	2264	0	0	0	0	0	0	0	0	0	0	0	0	0	0	0	0	0	0	0	0	0	1649.24	2530.06	0	0	0	0	0	0	0	0	0	0	0	0	0	0	0
CLIP1	0	0	0	0	0	0	0	0	0	0	0	0	0	0	0	0	0	0	0	0	0	0	2927.05	0	0	0	0	0	0	0	0	0	0	0	0	0	0	0	0	0
SRI	1691	0	1737.1	1752.12	1779.69	1053.95	1960.92	2362.98	2701.67	0	1105.42	2111.95	2251.41	0	0	0	0	0	2095.92	0	0	0	1799.15	1440.54	5648.29	0	2366.42	0	0	0	0	0	0	0	0	0	0	0	0	0
GNA15	0	0	0	0	0	0	0	0	0	0	0	0	0	0	0	0	0	0	0	0	0	0	2816.39	0	0	0	0	0	0	0	0	0	0	0	0	0	0	0	0	1064.1
GSTT1	2019.22	2395.24	1053.97	0	3730.55	1400.84	0	2019.79	2267.64	0	1865.55	0	2301.2	0	0	2865.81	0	0	0	0	0	0	0	1164.29	2376.7	0	0	0	0	0	0	0	0	0	0	0	0	0	0	0
SERPINB1	7189.1	6360.49	10786.1	25339.8	4417.58	2632.21	18352.4	15738.3	10356.1	6331.38	5674.64	7689.49	6618.65	4990.42	15210.6	3456.47	2053.94	4827.43	14165.8	4317.86	0	9082.77	8776.54	13986.7	11162.6	16180.2	8251.31	0	12349.1	15623.6	7229.11	3875.64	8053.9	0	0	0	3255.96	11667.5	0	9391.41
ALDH1B1	0	0	0	0	0	0	0	0	0	0	0	0	0	0	0	0	0	0	0	0	0	0	0	0	0	0	0	0	0	0	0	0	0	0	0	10239.6	0	0	0	0
LCN1	41674.8	602621	298372	2270000	51027.4	34164.2	368942	186578	51932.5	23785.2	55450.1	37186.4	132552	36870.1	133977	33201.5	54288.2	30924.9	15335.5	56132.3	385856	255660	81635.8	23694.9	61382.7	43278.3	46671.3	58103.9	44115.8	89918.3	38050.3	37635.2	107523	859653	59475.6	31061.6	201285	25571	32774.1	77191
SDHA	3274.52	1503.15	1298.3	2587.84	3697.32	2305.59	2586.82	1699.89	1823.01	1962.25	2397.7	4015.88	2586.77	0	6162.88	3723.39	2798.35	5573.77	1196.52	4758.44	2468.53	3720.3	2532.51	2256.8	3262.89	1646.11	2298.95	3264.63	2426.85	1758.82	0	4671.75	2998.82	0	6563.07	3125.24	0	0	0	0
CORO1A	0	0	0	4000.5	0	0	2935.63	0	0	0	0	0	0	0	0	0	0	0	0	0	0	6913.3	4273.87	13771.6	0	0	8982.89	0	2831.22	16228.3	0	15540.5	0	0	0	16391.7	14487	14097.6	0	2686.91
GDI1	0	1304.21	3216.07	0	0	0	0	2012.15	0	0	0	0	0	0	962.337	0	0	0	1051.09	0	0	0	2037.09	2020.95	926.958	0	1303.8	0	0	1795.36	0	0	0	0	0	0	0	0	0	0
S100A7	56426.1	361136	316647	633415	168507	332797	1050000	1190000	77324.7	66137	91217.8	75038.4	114893	81515.4	248117	118375	64838.2	85872.5	700567	103232	163522	224531	2950000	91555.2	514717	61024.6	85633.2	118553	48528.6	288258	70958.1	81367.3	185898	126712	84295.9	49358.6	69195.4	183087	69017.4	244749
MAT2A	1462.92	3387.47	2935.65	0	0	0	2586.49	0	0	0	1779.53	0	0	0	5888.71	1732.32	0	0	0	0	0	2530.08	1387.73	2043.47	1718.34	0	2106.4	0	5303.12	0	0	0	0	0	0	0	0	2696.05	0	0
UQCRC1	2944.1	2614.03	2144.36	2825.59	0	2687.67	0	1921.49	0	3788.79	3307.43	2386.87	1800.31	0	0	3039.08	0	0	2117.67	0	0	0	1651.77	2595.26	4417.74	0	3209.48	5068.25	0	3123.32	0	0	0	0	0	2664.98	1941.59	0	0	1453.67
HIBADH	1829.3	0	0	0	1949.83	0	0	0	0	1821.61	0	0	0	0	0	0	0	0	0	0	0	0	0	0	2014.98	0	0	0	0	0	0	0	0	0	0	0	0	0	0	0
ATIC	0	0	0	0	0	1247.2	0	0	0	0	1262.88	0	994.439	0	0	0	0	0	0	0	0	0	992.487	1476.7	1154.01	0	1041.34	0	0	1445.08	0	0	0	0	0	0	0	1353.76	0	1048.08
HNRNPH3	0	0	0	0	0	0	0	0	0	0	0	0	0	0	0	4395.9	0	0	1589.34	0	0	5878.92	4045.91	2114.58	0	0	4413.78	0	0	0	0	0	0	0	0	0	0	0	0	0
HNRNPH1	0	3572.27	0	3015.92	0	0	0	0	0	0	5699.63	0	3694.41	0	0	6356.1	6137.35	0	2947.29	2772.58	0	0	5424.75	0	0	0	0	0	0	0	0	0	0	0	0	0	0	1796.09	0	0
CASP14	37667.3	63271.6	92395.6	169186	56650.9	38529.6	228379	89903.6	120225	108391	43764	133651	102503	60637.1	244099	42424	39588.2	43394.7	187080	55474.3	70447.3	160207	183729	82798.7	139858	61713.9	30778.8	45735.2	104996	70261.4	51719.3	60291.5	90018.3	64648.1	55006.5	38764	47999.7	73634.5	132617	732743
YWHAB	0	0	0	2486.31	0	2418.1	0	3771.86	0	0	0	0	0	0	0	0	0	0	0	0	0	0	3045.01	2533.13	0	0	3808.91	0	1293.59	5102.08	0	4313.55	0	0	0	0	0	3023.53	0	0
SFN	0	0	4847.08	12259.9	0	7970.36	3745.28	4151.72	2986.66	0	0	0	0	0	4904.85	0	0	0	5983.8	0	0	0	16392	3718.27	3466.74	6308.28	0	0	0	5653.87	2289.67	0	0	0	0	0	0	0	0	5302.03
STIP1	2224.76	2156.08	1704.85	1600.45	861.36	1897.16	921.88	990.813	1243.95	1711.72	2833.23	1796.2	0	0	0	2890.31	2720.38	1563.82	1644.15	2512.73	0	1081.96	560.623	3747.91	2109.93	0	4120.66	0	0	2969.57	0	1372.05	0	0	0	0	861.45	2161.98	0	1342.63
S100A11	0	27342.1	16157.8	31214	31424.2	43193.3	15576.5	16361.5	16379	20174	26202.3	20251.1	16670	0	19019	27237.1	30408.2	19705.7	50074.8	31562.4	0	14864.3	47487.6	44814.4	26176.9	28236.3	48974.3	0	11482.4	49288	9818.86	10413.9	8959.18	17028.8	0	0	12924.3	52370.1	0	19178.3
INPP5B	0	0	0	0	0	0	0	0	0	0	0	0	0	0	0	0	0	0	0	0	0	0	5128.27	0	0	0	0	0	0	0	0	0	0	0	0	0	0	0	0	0
PRDX2	32230.4	37178.3	39160.3	32954.3	29289.1	25361.5	66649.2	65053.9	62266.4	33063.7	31254.2	23474.3	28446.5	46420.3	73119.5	34164.4	24145.9	25835.7	66315.4	25393.2	22850.4	24485.7	182286	35494	37808.7	61978.1	16264.5	0	53564.8	30979.8	23127.6	17626.8	44651.2	18876.4	0	9441.57	21722.2	16495.6	39958.9	21596
ARRB2	0	0	0	0	0	0	0	0	0	0	0	0	0	0	0	0	0	0	0	0	0	0	0	2154.48	0	0	4968.69	0	0	0	0	0	0	0	0	0	0	0	0	3330.27
GK	0	0	0	0	0	0	0	0	0	0	0	0	0	0	0	0	0	0	0	0	0	0	3060.93	0	0	0	0	0	0	0	0	0	0	0	0	0	0	0	0	0
GBP1	0	0	0	0	0	0	0	0	0	0	0	0	0	0	0	0	0	0	0	0	0	0	0	1122.59	0	0	0	0	0	0	0	0	0	0	0	0	0	0	0	0
RPL9	6348.62	3791.15	2830.68	5365.62	0	4712.05	2576.3	2627.15	4131.74	4714.48	7307.4	4158.87	4428.62	0	4521.53	8466.39	3599.91	4603.83	4707.16	0	0	0	11084.5	4670.35	7590.19	0	6535.2	0	3544.01	4885.21	4003.33	9188.81	0	0	0	0	4241.81	5180.18	0	0
ACSL1	0	0	0	1086.07	0	0	940.796	1601.67	0	0	0	0	0	0	0	0	0	0	0	0	0	0	2640.22	1447.92	0	0	0	0	0	1392.85	0	0	0	0	0	0	0	0	0	1445.96
KIF5B	0	0	0	0	0	0	0	0	0	0	0	0	0	0	0	0	0	0	1018.38	0	0	0	5456.81	2354.09	0	0	3738.85	0	0	0	0	0	0	0	0	0	0	0	0	0
LSP1	0	0	0	0	0	0	0	0	0	0	0	0	0	0	0	0	0	0	0	0	0	0	0	2475.42	0	0	4689.69	0	0	4111.28	0	0	0	0	0	4807.65	4253.61	4755.27	0	0
KDELR2	0	0	0	0	0	0	0	0	0	0	0	0	0	0	0	0	0	0	766.016	0	0	0	0	0	1194.31	0	0	0	0	0	0	0	0	0	0	0	0	0	0	0
MCM7	6845.43	0	0	0	0	0	0	0	0	0	0	0	0	0	0	0	0	0	0	0	0	0	0	0	0	0	0	0	0	0	0	0	0	0	0	0	0	0	0	0
GALNS	0	0	0	0	0	0	1297.39	954.477	0	0	0	0	0	0	0	0	0	0	0	0	0	0	763.043	0	0	0	0	0	0	0	0	0	0	0	0	0	0	0	0	0
SHMT1	0	0	12503.9	2456.15	0	0	0	0	2769.2	0	0	4022.27	0	0	0	0	0	0	0	0	0	0	0	1798.24	1663.38	0	0	0	9274.16	0	0	0	0	0	0	0	0	0	0	0
SHMT2	1759.57	0	0	0	0	0	0	0	0	0	0	0	0	0	0	0	0	0	0	0	0	0	488.756	847.697	0	0	0	0	0	0	0	0	0	0	0	0	0	0	0	722.255
HSPA4	0	4238.24	0	0	0	0	0	5574.45	0	0	0	0	0	0	0	2678.51	0	0	0	0	0	0	1859.44	0	0	0	0	0	0	0	0	0	0	0	0	0	0	0	0	0
MPI	0	0	0	0	0	0	0	0	0	0	0	0	0	0	0	0	0	0	0	0	0	0	1319.98	1671.49	0	0	633.028	0	0	1040.43	0	0	0	0	0	0	0	0	0	0
PRSS3	130309	91864.2	0	60970.6	227694	123909	68124	40029.8	45571.3	56334.4	73189.4	159699	85918.1	156979	62070.5	62685.8	143128	148339	38621	167457	283162	142325	32039.8	50696.4	0	131887	156101	538814	41103	51805.4	145452	120059	91794.1	145004	185540	70476.9	67994.5	0	39190	0
CTNNA1	1416.07	3120.29	1439.33	1863.94	0	2100.77	1236.8	0	0	3341.79	3418.57	1894.44	1747.54	0	1527.66	2596.72	2048.18	0	1594.84	2009.84	0	0	1627.65	1248.02	4134.7	0	0	0	0	0	0	2479.17	0	0	0	2489.74	0	0	0	0
CTNNB1	1483.72	2165.48	0	1983.58	1331.61	1833.65	1285.01	0	0	2335.1	3224.95	0	1366.5	0	1639.55	0	1964.75	0	1421.65	2476.04	0	0	0	0	3191.58	0	0	0	0	0	0	2322.43	0	0	0	0	0	0	0	0
PHB1	5923.23	5632.91	3555.35	5981.01	3395.07	4618.68	2597.26	1742.86	4375.14	6168.54	8959.72	4329.31	5299.73	1821.57	4042.68	8136.9	4068.36	2885.41	4114.34	2941.25	0	2308.93	5830.44	4085.47	4638.93	2898.66	3182.75	2631.67	3079.29	3578.48	0	3645.86	0	2454.81	2241.63	8446.63	2192.7	3916.37	0	1397.11
SERPINB6	2827.27	3670.53	4614.19	1450	1793.41	0	4224.98	31789.2	3596.27	1950.72	2633.15	2000.84	3759.19	2604.03	21635.8	0	0	0	2336.67	0	0	6752.45	1693.5	912.029	5524.76	1435.45	0	0	1810.66	4336.38	0	0	2908.76	0	0	0	0	0	0	1465.74
RPA3	3436.44	0	1527.54	0	0	0	0	0	0	0	0	0	0	0	0	1577.96	0	0	2084.63	0	0	0	0	2419.08	1929.61	0	0	0	1895.27	0	0	0	0	0	0	0	0	0	0	0
RPL22	9299.1	3666.88	3415.17	6975.76	8976.32	4366.45	2448.59	0	2975.44	7738.39	9757.36	3667.1	5100.03	0	3931.51	7999.38	5071.91	0	6270.21	0	0	0	21034.8	4359.05	6560.04	0	7430.21	0	2816.28	3686.87	0	9018.04	0	4294.33	0	7639.23	5649.18	6787.66	0	3324.05
IDUA	0	0	0	0	0	0	1101.35	0	0	0	0	0	0	0	0	0	0	0	0	0	0	0	1039.29	3000.45	0	0	4523.21	0	1720.92	1551.76	0	0	0	0	0	5174.84	0	0	0	4841.07
AGL	0	0	3068.25	0	0	0	1758.91	0	0	0	0	0	0	0	2137.52	0	0	0	2066.71	0	0	1796.08	1788.56	0	1733.39	0	0	0	0	0	0	0	0	0	0	0	0	0	0	0
MYH9	8015.96	11775	9685.66	15130.9	21793.5	12218.7	10244.9	35438.5	9190.68	12887	11085	44516	12473.8	17177.1	8653.42	10748	9403.52	11173.1	11132.4	9923.89	6871.41	6261.76	28082.1	12420.5	8683.16	8369.12	15548.8	8367.24	8126.81	13495	11081.9	19346.2	6868.06	6777.96	8044.19	11986.7	15257.3	18428.6	0	7109.72
MYH10	0	0	8133.21	0	0	0	0	0	0	0	0	0	0	0	0	0	0	0	0	0	0	0	7894.37	0	0	0	0	0	0	0	0	0	0	0	0	0	0	0	7895.92	0
COPB2	0	0	4149.99	0	0	0	4902.19	4218.8	0	0	0	0	0	0	5181.54	0	0	0	4221.25	0	0	5737.12	16515.3	5015.75	5417.52	0	3591.34	0	3920.79	2526.11	0	3726.81	0	0	0	6309.28	0	3654.86	0	11401.3
FUS	7976.04	7974.13	4778.38	4471.3	0	7520.82	2609.79	0	4466.64	10112.8	12099.6	7007.75	6604.27	0	3678.72	13479.3	15155.2	0	5006.64	8013.72	0	2580.9	2028.58	6735.28	3609.69	3014.78	5064.48	0	3932.11	5558.66	0	9894.22	0	9633.45	0	8728.39	0	9157.19	0	4197.02
GLRX	4135.64	4740.24	7683.5	4194.52	3995.53	17264.1	30816.4	7110.16	9392.11	5089.81	5015.15	4629.31	3698.11	4006.16	13604.3	1391.15	1809.99	0	9501.2	0	0	5393.93	24970.5	8775.31	6431.06	7104.17	3489.71	0	12137	5618.5	4414.23	2939.04	4956.16	0	4719.51	0	4284.71	4784.84	11625.9	10016.2
PSMC2	0	0	0	2052.33	0	0	2068.3	0	0	0	3962.63	0	0	0	0	0	3862.55	0	0	3524.69	0	0	2313.36	2437.42	0	0	0	0	5229.68	0	0	0	0	0	0	0	0	0	0	0
ARL3	0	1525.68	0	0	0	0	0	0	0	0	0	1757.11	0	0	0	0	0	1838.45	0	0	0	0	0	1867.87	1563.23	0	0	0	0	0	0	0	0	0	0	0	0	0	0	0
ATP5F1C	3834.48	2683.11	2048.29	3862.79	3244.37	4088.17	0	0	2104.34	3162.76	3174.69	1555.16	0	0	1284.74	3991.74	4338.11	3081.78	2634.87	3726.09	0	0	1217.08	2936.78	5902.58	0	2231.94	4000.07	2059.09	2359.84	0	1586.67	0	0	0	8595.73	0	3966.23	0	1654.11
ATP6V1E1	0	0	0	1651.45	0	0	0	0	0	0	0	0	0	0	0	0	0	0	0	0	0	0	0	2308.91	0	0	0	0	0	2291.65	0	0	0	0	0	0	0	0	0	0
CPOX	0	0	0	0	0	0	0	0	0	0	0	0	1617.58	0	0	0	0	0	0	0	0	0	986.199	0	0	0	0	0	0	0	0	0	0	0	0	0	0	0	0	0
RPL4	7099.75	4858.39	3462.59	3822.66	5702.27	6314.7	2228.63	2216.74	3966.13	6353.6	5432.22	4205.12	4095.72	3849.54	2605.35	5493.89	4997.29	3453.77	3753.94	4309.48	0	0	1078.75	4559.26	7396.1	0	5206.33	0	3523.48	4464.22	4317.41	6873.31	0	4286.3	0	4685.02	5524.61	6412.7	0	1090.39
PGM1	0	1893.58	1282.6	1436.14	1503.8	0	2663.98	0	2133.36	2175.15	0	0	0	0	0	1713.26	0	0	965.942	0	0	0	1016.06	1463.26	1606.6	0	0	0	0	1440.17	0	0	0	0	0	0	0	0	0	1808.53
SERPINB5	2493.44	5011.35	4344.1	7684.03	5237.58	4624.79	2596.01	2252.06	4310.99	6564.81	3125.43	0	5022.76	0	3977.74	5731.48	3006.15	3110.43	3640.53	4950.05	0	0	7147.53	980.079	5743.42	3415.73	0	0	0	1898.03	0	0	1979.35	1933.52	0	0	0	0	0	3622.39
SERPINF1	0	0	0	7907.16	0	0	0	0	0	0	0	0	0	0	0	0	0	0	0	0	0	0	0	0	0	0	0	0	0	0	0	0	0	0	0	0	0	0	0	0
DLST	8284.91	6611.02	4414.69	7674.34	9694.19	6683	5945.24	7918.48	8229.69	10410.3	10905	14088.8	11268.3	14428.7	11174	10719.2	12222.6	15132	7973.68	16977.8	12677	7969.2	15185.2	8233.79	8171.81	5332.26	8050.14	12681.8	16756	10611.2	11493	12714.4	11641.6	16114.5	15248.1	20204.7	10474.5	7833.45	14837.3	13398.2
GPX4	0	0	0	0	5101.74	0	0	0	2395.49	0	2390.12	0	0	0	0	1909.89	0	0	0	0	0	0	3008	0	0	0	0	0	0	0	0	0	0	0	0	0	0	0	0	0
SRP14	0	2223.88	1746.49	1354.96	0	2998.86	0	0	0	2909.19	4697.87	1227.26	2592.56	1952.26	2025.43	3482.09	3565.91	0	2274.51	0	0	0	270.234	2019.34	2257.66	0	0	0	0	1925.62	0	2394.98	0	0	0	0	1993.08	3279.99	0	1441.21
TAGLN2	15251	17505.7	3554.48	6724.61	9951.54	36406.7	4621.11	30735	5816.44	11019.4	32390	22059	10602.5	0	7005.59	15149.7	27012.2	16961	37161.8	18175.5	0	5649.32	4567.83	5059.14	9429.97	3255.67	12799.8	0	3467.94	6908.98	3060.45	2024.3	2233.14	7283.32	0	3370.94	8994.9	6429.11	0	4674.28
TALDO1	6957.49	5848.13	7264.74	9774.37	8923.92	6134.34	6959.98	9523.7	6639.37	3127.78	7567.84	10578	8085.26	0	7292.4	5355.01	4530.69	5069.75	8920	8546.68	0	5615.29	10247.6	7981.37	9779.23	3111.5	10380.6	0	7492.76	7558.57	0	4340.46	0	8677.68	0	3786.57	0	6335.46	0	14018
ETFB	3026.47	0	1647.51	0	0	2144.73	0	0	0	1699.02	0	1500.32	0	0	0	0	0	0	0	0	0	0	1303.14	0	1610.89	2113.11	1849.96	0	0	1855.88	0	2687.19	0	0	0	1447.07	0	0	0	0
RBMX	3007.92	3768.39	1993.87	0	0	4110.32	1945.5	0	0	3101.5	6933.78	2753.2	2934.22	0	0	4709.58	3031.21	0	3405.75	0	0	4038.95	0	2856.93	3245.42	0	0	0	0	0	0	0	0	0	0	0	0	2429.07	0	0
GGCX	0	0	0	0	0	0	0	0	0	0	0	0	0	0	0	0	0	0	0	0	0	0	5005.61	0	0	0	0	0	0	0	0	0	0	0	0	0	0	0	0	0
LIPA	0	0	0	0	0	0	0	0	0	0	0	0	0	0	0	0	0	0	0	0	0	0	1707.1	3142.84	0	0	0	0	0	3187.08	0	0	0	0	0	0	0	0	0	2238.32
ATP6V1A	0	1647.38	0	2999.02	0	1792.23	1624.61	1719.09	0	0	0	2352.11	2316.57	2098.89	0	0	0	2583.02	1813.23	2068.46	1819.55	0	3814.31	3268.88	1741.07	1459.62	1905.78	0	0	2582.99	0	2438	1877.61	0	0	2070.14	1640.96	2375.23	0	1921.26
HSPA9	3306.13	3751.74	3342.59	5499.93	2886.62	9217.38	3121.85	3950.73	3131.22	4422.94	5801.34	3357.93	2913.58	2907.95	2742.54	4897.45	4260.7	2576.93	3700.22	3571.85	3655.87	0	2678.54	4892.03	4911.25	3651.05	3909.74	5292.77	5812.37	5253.28	0	5849.43	1576.29	0	5839.72	5128.96	0	4397.87	0	3081.17
EIF4A3	5080.41	4418.17	0	0	0	5876.27	0	3147.36	4320.26	5486.85	6680.13	0	0	0	0	8051.19	0	0	3268.14	0	0	0	3175.55	2769.34	0	0	0	0	0	0	0	4838.86	0	0	0	5848.81	0	7446.01	0	0
IGHMBP2	0	0	0	0	0	0	0	0	0	0	0	0	0	0	0	0	0	0	0	0	0	0	1676.06	0	0	0	0	0	0	0	0	0	0	0	0	0	0	0	0	0
RPS19	0	5689.9	0	0	0	0	0	0	3958.29	0	0	0	0	0	0	0	0	0	0	0	0	0	3481.33	3870.86	5996.16	0	4669.02	0	0	0	0	3921.33	0	0	0	7870.6	4424.91	6119.31	0	0
RPL3	0	2196.98	3796.82	0	0	0	2899.56	3275.59	4234.49	3990.05	0	4275.07	0	0	0	0	0	0	0	0	0	0	4399.04	5041.95	4336.46	0	0	0	6875.63	4043.85	0	3137.89	0	0	0	7852.23	0	4520.35	0	2703.11
DDOST	4106.25	2830.7	3572.15	2568.11	0	1843.73	2862.12	2005.53	3490.95	2654.34	2695.92	2946.93	0	4213.54	3873.22	2937.75	0	2311.8	4586.69	1792.62	0	2143.9	9276.44	5309.85	5855.75	2457.37	3435.41	2386.18	3881.87	3703.78	2465.55	2743.96	2113.71	2383.79	0	2982.55	2947.89	3590.98	0	2845.28
ANP32A	0	5658.89	3516.69	0	0	0	3280.56	0	0	0	3159.05	5079.76	0	0	0	8329.64	0	0	3118.93	0	0	0	0	3587.29	3046.93	0	4623.3	0	2603.32	3033.99	0	0	0	0	0	6898.44	0	0	0	3057.05
CAPG	0	1967.78	0	6383.39	5891.16	0	3185.04	0	2919.56	0	3374.42	0	0	0	4841.33	4042.17	0	0	3013.98	0	0	0	2237.99	29439.6	4993.75	0	16802.1	0	0	28665.5	0	6744.44	0	7105.2	0	0	0	37904	0	4358.64
CCT6A	0	2080.64	0	1761.4	0	1751.38	0	0	0	1744.79	2066.28	0	0	0	0	2533.51	1747.27	0	1500.24	0	0	0	1840.83	2184.78	2082.78	0	2894.53	0	0	0	0	0	0	0	0	0	0	0	0	0
PSMB10	0	0	0	0	0	2217.87	1961.93	1749.03	0	0	0	0	0	0	0	2889.93	0	0	1486.37	0	0	0	0	3028.04	0	0	0	0	0	0	0	4236.19	0	0	0	0	0	0	0	0
CTRL	0	13246	0	0	17038.7	9489.71	0	9619.04	13778.1	0	0	34557	14189.4	0	2644.8	0	0	0	0	0	40728.3	17467.1	1545.57	10606.6	0	0	24253.8	20125.2	0	7320.23	26383.4	0	0	21921.4	18664.6	32124.2	0	0	24037.6	5195.94
RPL13A	0	0	0	0	0	3865.71	0	0	2806.53	0	0	0	0	0	0	0	0	0	2558.12	0	0	0	5407.81	3875.73	4984.26	0	0	0	0	0	0	3849.39	0	0	0	0	0	0	0	1742.63
ARL1	4201.02	1813.45	1498.83	3094.99	0	0	1806.25	1472.23	0	1555.64	0	0	1992.87	0	2033.82	0	0	0	3293.94	3924.08	0	0	10279.3	2819.31	5582.64	0	1923.91	0	0	2092.65	0	0	0	0	0	0	0	0	0	1858.87
STAT3	0	0	0	0	0	0	0	0	0	0	0	0	0	0	0	0	0	0	2738.05	0	0	0	2562.84	0	0	0	0	0	0	0	0	0	0	0	0	0	0	0	0	0
MDH1	3743.5	5933.47	4081.6	7845.68	4105.92	3781.44	6157.11	4808.53	6027.37	3565.58	4748.16	0	3054.06	0	3454.47	7060.33	3775.97	0	4217.25	3961.79	0	0	2535.03	6814.07	8415.57	0	8736.09	0	0	4495.76	0	0	0	0	0	0	0	0	0	2827.87
MDH2	12999.8	11241.4	9506.82	17859	11129.6	13403.4	8308.79	9488.31	16030	13252.2	18420.7	9207.95	10869.9	7578.44	14533	19382.7	13805.1	8702.16	13495.3	8504.04	6983.16	10314.4	22703.2	10820.1	23426.7	9101.6	6658.68	10907.9	11814.6	10095.6	6062.09	8590.06	7987.76	7065.65	7261.35	14747.3	9409.9	9332.87	6682.47	8027.8
HADHA	1420.05	1506.92	1575.59	1525.56	0	1569.71	1631.7	1648.88	0	1581.93	1848.14	3325.79	0	0	0	1636.4	2029.57	0	1600.84	0	0	2294.91	1416.3	3864.53	4258.61	1968.09	2821.56	2468.66	1485.16	3127.17	0	2829.46	0	1910.9	0	3107.53	1973.23	2786.38	0	614.545
MNDA	0	0	0	5600.2	0	0	2366.3	0	0	0	0	1781.62	0	0	0	0	0	0	0	0	0	10199.3	1319.85	11609.3	0	0	8470.02	6172.8	3970.22	7002.29	0	11677.8	0	14808.5	0	7585.34	8232.93	4394.89	0	3021.63
CSK	0	0	0	0	0	0	0	0	0	0	0	0	0	0	0	0	0	0	0	0	0	0	2258.39	1529.42	0	0	0	0	0	1558.42	0	0	0	0	0	0	0	1669.28	0	1585.87
GARS1	934.425	0	0	0	0	0	0	0	0	0	0	0	0	0	0	0	0	0	0	0	0	0	2755.58	0	0	0	0	0	0	0	0	0	0	0	0	0	0	0	0	0
IARS1	0	2426.04	6772.05	646.595	0	0	0	0	0	1244.29	1085.58	0	0	0	1226.56	751.029	0	0	921.646	0	0	0	764.189	834.788	738.5	0	0	0	3122.17	1767.89	0	0	0	0	0	0	0	1702.98	0	1036.36
ACTR1B	0	0	0	0	0	0	0	0	0	0	0	0	0	0	0	0	0	0	0	0	0	0	583.151	0	0	0	0	0	0	0	0	0	0	0	0	0	0	0	0	0
ECI1	0	0	0	0	5367.01	0	0	0	0	1599.74	4383.06	0	0	0	0	0	0	0	0	0	3414.07	0	0	3264.86	8543.85	0	0	0	0	0	0	0	0	0	0	0	0	0	0	0
TMPO	2376.58	950.548	0	1197.63	2675.66	1591.35	812.703	1763.89	1553.3	0	2243.89	2748.57	0	0	0	0	0	0	1225.27	0	0	2044.48	0	1596.18	1781.11	1491.83	3056.78	0	0	2031.9	0	2191.78	0	0	0	0	1548.54	3545.42	0	0
STAT1	0	0	0	0	0	0	0	0	0	0	0	0	0	0	0	0	0	0	0	0	0	0	0	2148.54	0	0	2331.07	0	0	2549.47	0	0	0	0	0	0	0	2669.48	0	0
AKR1C3	0	0	0	0	0	0	847.893	0	0	0	0	1865.07	0	0	0	0	0	0	0	0	0	0	1114.62	0	0	0	0	0	0	0	0	0	0	0	0	0	0	0	0	0
HAL	7820.14	7748.99	18121.9	7913.28	9303.55	5257.32	37293.3	8016.41	19542.4	16676.2	6961.12	13906.2	16614	15367.6	21937.8	5926.75	5385.9	4992.82	56221.5	9811.55	5686.02	26461.7	6485.76	6882.4	11367.1	15136.3	3308.11	6026.19	26627.2	8927.72	15786.2	5259.79	11568.6	5450.65	0	4630.94	5189.96	10200.9	13530.6	56446.2
RPS27	0	1621.88	0	0	0	0	0	0	0	0	0	0	0	0	0	0	0	0	0	0	0	0	0	0	0	0	0	0	0	0	0	1751.55	0	0	0	0	0	0	0	0
LRPPRC	796.178	0	1166.13	0	0	0	0	0	0	1217.58	1524.49	795.134	0	0	0	1878.55	0	0	500.784	0	0	0	742.719	944.464	1994.05	0	0	0	0	0	0	810.952	0	0	0	0	0	0	0	0
ACAA2	0	0	0	0	0	0	0	0	0	0	0	0	0	0	0	0	0	0	0	0	0	0	2286.13	0	0	0	0	0	0	0	0	0	0	0	0	0	0	0	0	0
RPL35	0	0	0	0	0	4798.9	0	0	0	0	0	5292.56	0	0	0	0	0	0	2559.34	0	0	0	0	4152.29	5389.21	0	7904.54	0	0	4960.88	4368.96	5934.8	0	0	0	11612.5	0	0	0	2047.53
PRCP	0	2462.98	2906.4	2984.92	0	1779	3461.51	3530.23	3586.52	2407.18	0	2488.95	0	0	3494.76	2446.46	0	0	3306.81	0	0	2615.36	8798.57	2751.4	1804.38	1604.2	2590.11	0	3349.54	2231.58	0	2289.67	0	0	0	0	0	0	0	12924.1
PAFAH1B1	0	0	0	4423.24	0	0	4617.83	0	0	0	0	0	0	0	0	0	0	0	2889.84	0	0	0	9195.91	2910.95	2112.58	0	0	0	0	0	999.802	0	0	0	0	0	0	0	0	0
MATR3	0	1818.61	1340.34	1602.97	0	1680.72	0	1176.24	0	1120	1580.23	0	1132.36	0	0	0	1777.91	0	1498.85	0	0	0	1169.31	1449.35	1482.69	0	0	0	0	0	0	0	0	0	0	0	0	0	0	0
MSH2	1107.9	0	0	0	0	637.699	0	0	0	0	762.75	0	0	0	0	0	0	0	0	0	0	0	0	0	0	0	0	0	0	0	0	0	0	0	0	0	0	0	0	0
GPD2	0	0	0	0	0	0	0	0	0	0	0	0	0	0	0	0	0	0	0	0	0	0	0	1158.16	1088.01	0	0	0	0	0	0	0	0	0	0	0	0	0	0	0
SSR1	0	0	0	0	0	0	0	0	10958.8	0	0	0	0	0	14279.4	0	0	0	15603.7	0	0	0	78801.5	10448.1	9422.61	0	0	0	14197.6	0	0	0	0	0	0	12484.8	0	12021.2	6483.63	13328.2
SYK	0	0	0	0	0	0	0	0	0	0	0	0	0	0	0	0	0	0	0	0	0	0	403.315	499.244	0	0	0	0	0	0	0	0	0	0	0	0	0	0	0	0
NAMPT	0	0	1169.83	2934.85	0	0	1204.58	0	0	0	0	0	0	0	0	0	0	0	1585.9	0	0	0	7254.65	1572.54	2268.86	1120.44	3783.79	0	0	2341.6	0	0	0	0	0	0	0	0	0	0
AFM	0	0	0	0	0	0	0	0	0	0	0	0	0	0	0	0	0	0	0	0	0	0	0	0	0	0	0	0	0	0	0	0	0	0	0	0	0	0	0	0
PSMC4	0	3411.43	3372.69	0	0	0	2525.12	0	0	0	0	4017.22	0	0	0	0	0	0	0	0	0	0	4157.44	0	0	0	0	0	1841.37	0	1948.91	0	0	0	0	0	0	0	0	0
VDAC2	9977.68	6513.06	7924.48	8892.67	8197.43	7090.93	5703.22	6935.28	9216.82	9288.82	12950.4	7046.69	7119.55	4310.11	8853.26	9575.07	10149.1	5489.95	17234.5	4703.55	5225.15	5182.37	76361.2	10390.8	9653.87	10095.4	6974.95	10163.1	10151.5	8784.28	4616.43	8519.89	6367.92	5111.38	5701.29	10781.5	0	10700.7	2350.03	3139.84
USP5	1617.89	1755.75	573.036	0	0	1551.47	0	0	0	678.441	666.242	892.507	0	0	2015.52	668.781	0	0	1230	0	0	0	4564.94	692.738	1161.31	0	1518.14	0	0	0	0	0	0	0	0	0	0	0	0	1104.84
MAPK8	0	0	0	0	0	0	0	0	0	0	0	0	0	0	0	0	0	0	0	0	0	0	848.224	0	0	0	0	0	0	0	0	0	0	0	0	0	0	0	0	0
RANGAP1	0	374.828	0	0	0	0	0	0	0	0	0	0	0	0	0	0	0	0	649.536	0	0	0	0	0	0	0	0	0	0	0	0	664.556	0	0	0	0	0	0	0	0
RECQL	0	0	0	0	0	0	1312.73	0	0	0	0	3521.71	0	0	0	0	0	0	0	0	0	0	0	2298.31	0	0	0	0	0	2102.66	0	0	0	0	0	0	0	0	0	0
CRK	0	0	0	0	0	0	0	0	0	982.829	0	0	0	0	0	1554.45	767.01	0	0	0	0	0	505.186	0	0	0	0	0	0	0	0	0	0	0	0	0	0	0	0	0
CRKL	0	1152.02	1220.5	0	0	0	1131.04	1678.4	0	0	0	1470.98	0	0	0	0	997.786	0	629.576	0	0	0	3512.48	1244.77	1033.32	0	0	0	0	1705.59	0	0	0	0	0	0	0	0	0	0
NSF	878.379	0	0	2139.99	0	0	2216.03	0	0	0	0	0	0	0	1646.35	0	0	0	0	0	0	0	2082.32	2351.6	1392.77	0	1670.27	0	0	1237.92	0	0	0	0	0	0	0	0	0	0
MAP2K3	0	0	0	0	0	0	0	0	0	0	0	0	0	0	0	0	0	0	0	0	0	0	7082.51	0	0	0	0	0	0	0	0	0	0	0	0	0	0	0	0	0
BRCC3	0	0	0	0	0	0	1661.93	0	0	0	0	0	0	0	0	0	0	0	0	0	0	0	1659.07	0	0	0	0	0	0	0	0	0	0	0	0	0	0	0	0	0
RPL27A	6477.74	8305.01	3592.5	4939.92	6915.68	5653.61	1863.03	2706.26	3242.38	8205.41	8614.96	4847.55	0	4228.55	3542.02	8513.37	10301.2	0	3612.41	7282.9	0	3344.98	1954.69	5780.35	8647.57	0	7373.57	6715.07	0	7101.55	6204.55	10613.4	0	4825.06	0	6781.84	5235.79	6192.05	0	2482.27
RPL5	0	0	0	0	2871.87	0	0	0	0	0	0	0	0	0	0	0	0	0	762.477	0	0	0	980.309	0	0	0	0	0	0	0	0	0	0	0	0	0	0	0	0	0
RPL21	0	5217.79	0	0	0	0	0	1269.41	2012.68	4526.92	0	0	0	0	0	0	2953.64	0	0	0	0	0	1188.41	2971.8	6507.86	0	3575.96	0	1256.2	2384.59	2513.46	0	0	0	0	3827.4	0	0	0	1717.28
RPS9	6483.67	6665.22	3929	3989.69	5482.04	5574.1	2462.06	3698.84	3413.83	5990.78	5186.18	4465.34	6369.69	2562.18	4437.98	7641.57	4299.8	5233.17	3687.09	2905.46	0	0	7131.99	5976.95	7597.93	0	6652.44	0	3587.19	6141.23	3252.88	9492.6	0	3881.68	0	7288.62	4962.06	6036.59	0	2530.48
RPS5	0	0	0	0	0	5709.72	0	2163.3	0	0	0	0	0	0	0	0	0	0	0	0	0	0	0	0	0	0	0	0	0	0	0	0	0	0	0	0	0	0	0	0
RPS10	2798.64	2402.76	953.35	2686.39	2696.62	2956.76	969.264	1259.49	0	3884.24	3421.85	1998.58	1321.99	0	0	5543.36	3078.49	3188.11	2532.89	2812.95	0	1363.55	899.254	2512.57	2913.21	0	3010.03	0	1454.86	2747.79	0	3423.08	0	0	0	0	0	0	0	1948.21
GNPDA1	0	2410.35	4616.02	0	0	0	2692.06	0	5007.16	0	0	0	0	0	0	0	0	0	2499.18	0	0	0	7332.98	10700.4	2417.53	3032.49	4946.64	0	4324.01	4678.67	0	0	0	0	0	4588.13	0	5771.63	0	5866.82
IQGAP1	4934.78	4659.98	2997.89	4830.96	0	5170.37	4696.19	5348.29	0	3838.36	4515.22	5042.92	4041.86	0	4194.4	3319.65	0	0	3835.06	0	0	4943.06	7924.49	6968.29	10683.8	0	16344	0	4106.61	5975.43	0	8673.1	0	0	0	10668.6	11029.1	8135.44	0	5620.98
STT3A	0	0	3133.05	0	0	2344.59	1857.51	0	0	0	2380.98	0	0	0	3027.46	0	0	0	2269.9	0	0	2825.95	2676.48	4052.17	2891.52	0	2375.35	0	2601.7	2778.42	0	0	0	3144.02	0	0	0	2745.91	0	0
CAPZA2	0	1520.29	840.552	1838.76	1093.01	1019.86	1709.01	1285.02	0	0	1972.9	2257.42	0	0	1533.38	1273.21	0	0	2525.38	0	0	1574.39	4658.94	4264.74	0	3165.55	6009.24	0	1746.67	3840.04	1923.62	3240.68	0	2330.21	0	5598.56	0	4907.51	0	3640.77
CAPZB	3821.8	3772.6	0	6076.56	0	7446.01	4926.69	4181.85	4041.27	3218.55	4867.5	0	0	0	5089.87	0	0	4806.7	8384.67	0	0	0	12382.4	10608.4	2589.74	11104.4	12327.7	0	7235.85	8248.04	0	6113.53	3210.86	0	0	0	4672.97	8997.47	0	4803.3
QARS1	2511.8	0	0	0	0	1445.71	0	0	0	0	0	0	0	0	0	0	0	0	0	0	0	0	2605.61	2178.85	2501.97	0	0	0	0	0	0	2701.11	0	0	0	0	0	0	0	0
RPL29	0	0	0	0	0	2243.06	0	974.634	0	0	0	1609.21	0	0	0	0	0	0	768.555	0	0	0	0	1772.45	1853.22	0	0	0	1080.37	2216.3	2117.02	4512.38	0	0	0	0	0	0	0	0
LGALS7	13639.2	18559.1	19168.9	86470.4	18587.8	66933.6	17833.1	15332	37403.1	13960.7	9436.99	13900.6	11908.6	15481.3	37609.8	11550.6	0	0	49083.3	16002.4	16230.6	17875.6	169677	9435.72	10092.9	27108.7	22755.1	0	10913.3	10824.5	13576	0	16676.6	9225.1	0	0	11342.4	7734.88	18831.5	31639.9
UQCRFS1	0	0	1506.81	0	0	0	0	0	0	0	1749.92	0	0	0	0	0	0	0	1979.81	0	0	0	2070.95	1631.58	0	0	0	0	0	0	0	0	0	0	0	0	0	0	0	0
ATP5PO	1103.34	4747.84	1955.38	3799.28	4218.4	4976.73	0	1079.97	2684.5	4266.46	5134.45	0	3122.63	0	0	4175.15	1678.63	0	1768.95	0	0	1114.8	494.95	4490.86	5103.34	0	4367.32	6353.82	0	2900.18	0	2708.63	0	0	0	9425.77	0	1351.2	0	0
LIMS1	0	0	0	0	0	0	0	0	0	0	0	0	0	0	0	0	0	0	0	0	0	0	0	4685.59	0	0	4709.55	0	0	0	0	0	0	0	0	0	0	0	0	0
PREP	0	5008.2	2712.47	4606.16	0	0	4190.16	5951.55	0	2079.45	0	0	0	0	4743.67	0	0	0	3826.76	0	0	0	12646.6	3814.77	3284.29	0	0	0	0	0	0	0	0	0	0	0	0	0	0	3883.89
ME1	5662.96	5825.26	10108.6	7550.4	7608.04	7414.9	8994.71	7792.28	11149.3	6278.76	5889.76	8792.97	4478.24	0	10391.9	5387.09	0	0	13334.8	0	9751.11	8174.09	13155	6966.17	5302.81	6992.76	9010.44	0	7721.69	8085.94	7824.92	7534.2	0	0	0	5529.85	6250.83	6491.68	6250.56	21104.1
ARCN1	0	1371.55	1228.42	0	0	1339.27	0	0	0	1120.49	0	0	989.822	0	0	0	0	0	1118.28	0	0	0	1291.6	2367.89	2601.22	0	1929.89	0	0	1198.44	0	2168.78	0	0	0	0	0	0	0	0
LSS	0	0	0	0	0	0	0	0	0	0	0	0	0	0	0	0	0	0	0	0	0	0	3503.12	0	0	0	0	0	0	0	0	0	0	0	0	0	0	0	0	0
GCLC	0	0	0	0	0	0	0	0	0	0	0	0	0	0	0	0	0	0	1179.83	0	0	0	0	2882.4	0	0	0	0	0	2165.49	0	0	0	0	0	0	0	0	0	0
PSMD8	1255.58	0	0	0	0	0	550.993	0	0	0	0	0	0	0	0	0	1049.75	0	576.712	0	0	0	0	915.01	582.654	0	916.921	0	0	0	0	0	0	0	0	0	0	0	0	0
GSS	0	4516.97	5426.5	0	0	0	5140.25	9036.88	4651.4	0	3585.17	0	0	0	7283.25	0	0	0	4651.52	0	0	5220.12	5851.65	0	4867.6	0	0	0	0	5539.71	0	0	4271.39	0	0	0	0	0	0	13381.1
CCT5	0	4075.71	0	0	0	0	0	2134.72	1910.14	2649.17	0	0	0	0	0	2443.14	0	0	2257.8	0	0	0	2257.47	2728.21	2029.12	0	0	0	0	3693.89	0	0	0	0	0	0	0	0	0	0
NES	0	0	0	0	0	0	0	0	0	3314.05	0	5080.57	0	0	0	0	0	0	0	0	0	0	0	0	0	0	0	0	0	0	0	0	0	0	0	0	0	0	0	0
HSPA13	0	0	0	0	0	0	1247.53	0	0	0	0	0	0	0	0	0	0	0	0	0	0	0	981.172	0	0	0	0	0	0	0	0	0	0	0	0	0	0	0	0	0
CSNK1A1	0	0	0	0	0	0	0	0	0	1271.88	0	0	0	0	0	0	0	0	2142.79	0	0	0	2895.64	0	0	0	0	0	0	0	0	0	0	0	0	0	0	0	0	0
CSNK1D	0	0	0	0	0	0	0	0	0	0	0	0	0	0	0	0	0	0	0	0	0	0	1682.72	0	0	0	0	0	0	0	0	0	0	0	0	0	0	0	0	0
IDH2	3874.82	2152.81	1831.96	1650.61	0	3817.89	1903.4	0	0	1736.01	4791.63	1852.53	1643.86	0	0	2229.64	3714.86	0	3423.36	0	0	4426.31	1402.29	6737.12	12393.3	0	3541.34	9643.17	7209.27	6975.48	1909.19	10061.7	0	7025.76	0	12248.2	0	4103.66	0	2609.38
PITPNB	0	0	0	0	0	0	0	0	0	0	0	0	0	0	0	0	0	0	0	0	0	0	1566.02	0	0	0	0	0	0	0	0	0	0	0	0	0	0	0	0	0
ALDH9A1	15340.8	17217.1	11201.6	9390.39	8751.94	12230.5	14314.6	12094.5	17650.6	16044.9	22373.4	6902.22	8595.79	5290.36	13672.2	35493.4	19617.3	4996.27	8630.1	5153.12	6659.49	5321.65	2881.87	8188.8	8902.53	13311.1	7312.53	4239.4	10849.5	10570.9	6904.95	4726.91	10244.1	4592.43	0	8664.21	6535.66	7098.79	5878.51	5078.49
LMAN1	0	0	0	5406.59	0	0	0	0	0	0	4175.5	0	0	0	0	5141.77	0	0	4115.05	0	0	0	3770.19	4750.34	3912.18	0	0	0	0	0	0	0	0	0	0	0	0	0	0	0
FASN	2726.41	2400.09	2530.75	2972.7	0	3215.6	3056	1798.61	0	1341.13	0	0	1482.7	0	2188.24	0	0	0	1659.92	0	0	0	6293.16	1452.64	949.637	2125.12	0	0	0	0	0	1329.72	0	0	0	0	0	0	0	1922.32
FNTA	0	0	0	0	0	0	0	0	0	0	0	0	0	0	0	0	0	0	0	0	0	0	0	0	0	0	1956.6	0	0	0	0	0	0	0	0	0	0	0	0	0
FNTB	0	0	0	0	0	0	0	0	0	0	0	0	0	0	0	0	0	0	0	0	0	0	1653.19	0	0	0	0	0	0	0	0	0	0	0	0	0	0	0	0	0
CCT3	3008.3	1605.62	1098.89	1995.48	1420.91	1460.7	946.248	1365.55	1205.84	2774.99	2234.86	1906.55	761.168	873.31	1020.68	1704.32	1801.71	1187.44	1552.51	1276.37	0	604.863	786.94	2390.87	1629.81	0	2467.75	0	0	2391.07	1476.37	1713.24	0	0	0	0	0	0	0	0
ARRB1	0	0	0	0	0	0	0	885.885	0	0	0	0	0	0	0	0	0	0	0	0	0	0	1156.55	0	0	0	0	0	0	1633.82	0	0	0	0	0	0	0	0	0	0
TUFM	4848.74	7488.2	4341.26	4328.32	3140.07	4410.2	2774.25	3474.19	3075.32	6020.08	7555.59	5114.84	3100.44	0	4357.07	8474.35	4840.69	4394.03	3922.91	4577.08	4383.91	5369.33	3227.38	4371.19	6939.87	0	5108.35	3143.35	6171.47	4589.62	0	5880.46	0	0	0	10337.2	3804.42	7460.4	0	4119.07
ALDH7A1	6114.19	7363.03	8365.55	5531.23	4800.78	5311.34	5077.92	5785.99	8210.86	9682.2	6028.37	3169.61	5057.05	0	7160.75	11040.5	5449.09	0	6712.19	2994.1	0	4068.16	12964	4452.57	5091.36	4456.64	0	4226.55	6422.09	3534.59	0	0	3187.6	4652.84	0	4607.69	0	3786.18	0	15916.5
INPP1	0	0	0	0	0	0	0	0	0	0	0	0	0	0	0	0	0	0	464.403	0	0	0	0	0	0	0	0	0	0	0	0	0	0	0	0	0	0	0	0	0
AARS1	1982.38	0	0	0	0	0	0	0	0	0	0	1941.26	0	0	0	0	0	0	0	0	0	0	1796.92	1615.52	0	0	0	0	0	0	0	0	0	0	0	0	0	0	0	0
CARS1	0	0	0	0	0	0	0	0	0	0	0	0	2138.62	0	0	0	0	0	0	0	0	0	1927.95	0	0	0	0	0	0	0	0	0	0	0	0	0	0	0	0	0
SARS1	2158.46	1615.89	1148.61	1274.53	0	1414.55	0	0	0	2492.23	1886.14	1526.62	1198.15	0	1609.72	2759.76	2164.52	0	1918.08	1778.14	0	0	1777.29	2200.5	1361.37	0	2399.19	0	0	2056.13	0	976.513	0	0	0	0	0	0	0	0
PSMB3	5083.02	4256.93	10341.3	4984.53	5367.74	6706.99	11999.3	10884	9458.21	6561.29	5014.4	4281.7	6026.03	3819.52	9273.97	5701.69	4447.68	0	7704.77	0	0	5289.28	49627.3	5992.32	5721.97	9457.98	5919.41	0	9961.63	5471.76	5249.57	5545.44	6276.66	0	0	5139.54	0	0	0	29152.5
PSMB2	3918.57	4156.98	8960.96	3970.49	3311.34	3496.19	9111.32	9686.81	7295.62	5803.67	0	5123.32	5524.39	0	11561.6	3961.07	3560.26	0	5930.09	0	3171.01	4265.29	28886.3	4388.75	4571.53	5069.33	3186.78	0	6508.92	3699.49	4518.07	3802.1	5131.68	0	0	3865.86	4427.81	3568.04	0	23277.3
ACADVL	0	0	2159.06	3078.7	0	2915.85	2151.76	3232.86	2601.06	2255.5	3410.23	2644.17	0	0	0	0	0	0	3170.04	0	0	0	4861.86	2520.31	4696.74	0	0	0	0	2927.06	0	4142.99	2685.64	0	0	0	2797.91	0	0	8512.45
VPS41	0	0	0	0	0	0	1012.52	0	0	0	0	0	0	0	0	0	0	0	0	0	0	0	1275.6	0	0	0	0	0	0	0	0	0	0	0	0	0	0	0	0	0
TMED10	2516.25	0	3405.21	2597.81	0	2274.22	2546.99	2590.09	3125.02	0	0	2747.02	0	0	2230.59	2996.07	0	0	3640.29	0	0	0	12893.2	4213.04	5453.4	3670.43	2544.7	3397.42	3407.84	3208.44	0	3011.89	2532.35	0	0	0	2895.41	0	0	4740.51
SEPHS1	2065.7	0	0	1214.59	0	1505.02	655.322	0	0	0	0	0	0	0	0	1710.23	0	0	1623.57	0	0	0	3597.75	0	948.364	0	0	0	0	0	0	0	0	0	0	0	0	0	0	0
HNMT	0	0	0	0	0	0	0	0	0	0	0	0	0	0	0	0	0	0	0	0	0	0	0	0	0	0	0	0	0	0	0	0	0	0	0	0	0	0	0	2923.62
IDH3A	0	0	0	0	0	0	0	0	0	0	0	0	0	0	0	0	0	0	0	0	0	0	1147.44	0	0	0	0	1147.44	0	0	0	0	0	0	0	4085.45	0	0	0	1019.81
SULT1A1	0	0	0	0	0	0	0	0	0	0	0	2393.24	0	0	0	0	0	0	0	0	0	0	0	1689.76	0	0	0	0	0	0	0	0	0	0	0	0	0	0	0	0
CRIP1	0	0	0	0	0	0	0	7568.65	0	0	0	0	0	0	0	0	0	0	0	0	0	0	0	0	0	0	0	0	0	0	0	0	0	0	0	0	0	0	0	0
GDI2	8912.32	7531.57	21438.1	9859.83	5612.26	11262.8	8386.9	5731.79	10084.1	6722.17	8429.06	7923.49	5263.34	5100.55	9515.51	6223.86	8245.42	2761.54	9772.16	5233.22	5164.57	0	11376.2	15639.5	10130.8	9813.2	11451.6	0	5223.98	11017.9	0	7409.98	5541.75	0	0	6660.58	6349.88	15314.3	0	6539.68
EMD	0	0	0	0	0	0	0	0	0	0	0	0	0	0	0	0	0	0	0	0	0	0	3583.21	0	0	0	0	0	0	0	0	0	0	0	0	0	0	0	0	0
CPT1A	0	0	0	0	0	0	0	0	0	0	0	0	0	0	0	0	3294.72	0	0	0	0	0	2618.04	0	3255.37	0	0	0	0	0	0	0	0	0	0	0	0	0	0	0
GATM	0	0	0	0	0	0	0	0	0	0	0	0	0	0	0	0	0	0	0	0	0	0	0	2272.08	0	0	0	0	0	0	0	0	0	0	0	0	0	0	0	0
SERPINB8	4163.98	4069.99	8066.88	5500.04	3117.22	0	14968.3	4426.12	9656.91	4016.32	4123.49	5033.35	4293.07	0	7345.08	0	0	0	14817	2943.63	0	6329.78	3100.23	5010.05	8547.23	11903.6	2454.61	0	9924.98	3617.55	0	0	6671.11	0	4215.64	0	2175.41	2716.02	0	9865.35
SERPINB9	0	0	0	0	0	0	1662.83	0	0	0	0	0	0	0	0	0	0	0	0	0	0	0	987.373	4630.72	0	0	2588.44	0	0	3892.68	0	0	0	0	0	0	0	2168.73	0	0
SERPINH1	1361.07	1951.15	1003.39	1619.75	0	0	2327.13	2935.33	0	3049.71	3311.47	907.897	0	7317.53	0	1664.47	0	0	0	0	0	0	0	891.091	0	0	0	0	0	615.538	0	0	0	0	0	0	0	0	0	0
PDLIM4	0	0	0	2479.94	2626.23	2947.09	0	0	0	3892.6	0	0	0	0	0	0	0	0	2576.14	3378.66	0	0	3142.96	0	2356.89	0	0	0	0	0	0	0	0	0	0	0	0	0	0	0
ST13	4030.75	2993.61	2040.94	2790.83	4108.53	2762.43	0	0	2413.72	0	2378.87	2146.43	0	0	1862.12	3598.45	2219.62	3991.35	2535.38	1634.25	0	0	1780.48	3544.48	3882.17	0	1960.51	0	0	2693.41	0	2539.96	0	0	0	3945.17	0	6235.09	0	0
DNM2	2094.37	1779.51	0	1366.44	0	0	1854.78	0	0	0	0	1647.89	0	0	0	0	0	0	704.362	0	0	0	2706.21	2792.84	0	0	2889.99	0	0	2008.49	0	0	0	0	0	0	0	0	0	1624.24
METAP2	0	0	2216.98	0	0	0	2205.22	0	0	0	0	0	0	0	0	0	0	0	0	0	0	0	3464.24	0	1663.66	0	0	0	0	0	0	0	0	0	0	0	0	0	0	2204.26
NUDT2	0	0	0	0	0	0	0	0	0	0	0	0	0	0	0	0	0	0	0	0	0	0	3801.54	0	0	0	1265.07	0	0	0	0	0	0	0	0	0	0	0	0	0
LRBA	0	0	0	0	0	0	0	0	0	0	0	0	0	0	0	0	0	0	0	0	0	0	911.56	0	911.56	0	0	0	0	0	0	0	0	0	0	0	0	0	0	0
PPT1	0	2333.31	1014.17	0	0	0	1604.5	1757.25	0	0	0	0	2296.27	0	0	0	0	0	0	0	0	0	6839.48	0	3046.07	0	1399.23	0	0	2365.72	0	0	565.706	0	0	0	0	1641.37	0	4649.36
RPL14	4692.33	5290.13	0	5260.06	3784.62	5402.9	2684.66	2852.35	3380.35	3482.05	6188.24	4253.57	5513.84	3293.34	0	8040.82	0	0	2805.84	5229.18	0	0	6638.77	3093.57	6133.76	0	5039.57	0	2572.51	4865.3	3382	5646.53	0	3550.59	0	3770.43	6223.27	7996.7	0	3267.23
CCT8	3744.88	1446.9	1602.68	0	0	2127.3	0	0	1849.44	1480.39	2426.9	0	0	0	2064.94	2729.1	0	0	1670.32	0	0	0	721.978	2272.49	1006.7	0	2754.97	0	0	2570.9	0	1818.01	0	0	0	0	2313.22	1939.25	0	1006.7
CCT4	3544.91	1417.01	977.701	1578.16	1296.22	1201.1	0	1257.63	886.428	1321.71	1008.5	1087.74	0	0	1550.32	1310.34	1163.97	0	1038.34	0	0	0	2071.32	1580.41	0	250.282	1763.81	0	752.649	1270.77	0	1227.16	0	0	0	0	0	581.081	0	567.47
ANXA11	0	2561.31	4388.84	3410.98	0	0	2749.47	6398.66	4244.85	0	0	2735.46	2788.07	2778.76	4801.28	1790.24	0	0	3514.29	0	0	0	3514.1	3244.86	2746.33	3122.8	2989.21	0	2597.12	4889.53	0	2332.65	0	0	0	2671.28	0	2905.82	0	4186.37
RAB5C	3920.08	1997.28	0	1249.46	0	0	1698.08	2377.54	0	1461.06	0	3477.72	0	0	0	0	0	0	937.487	0	0	0	1791.62	5178.05	0	0	7522.78	3206.9	0	2599.19	0	2687.53	0	3634.72	0	0	0	4833.92	0	0
RAB7A	12182.6	8784.06	17543	12714.3	5515.73	5200.52	6444.03	7419.49	7832.86	5520.84	6083.36	9276.98	5445.38	0	9694.4	6573.39	4832.01	6117.17	5427.76	6946.83	0	7504.2	14033.3	10759.4	6546.43	5726.29	13651.4	9014.49	11943.3	12129.6	5217.45	12104.4	5749.95	8947.55	5382.31	14844.5	12616.2	15636.8	5069.01	9444.57
RAB27A	0	0	0	0	0	0	770.365	0	0	0	0	0	0	0	0	0	0	0	0	0	0	0	2477.17	0	920.531	0	0	0	0	0	0	0	0	0	0	0	0	0	0	0
PLCD1	0	0	0	0	0	0	0	0	0	0	0	0	0	0	0	0	0	0	0	0	0	0	3463.75	0	0	0	0	0	0	0	0	0	0	0	0	0	0	0	0	0
DUSP3	0	0	0	0	0	0	0	0	0	0	0	0	0	0	0	0	0	0	0	0	0	0	990.224	17093.8	0	0	2075.8	0	0	0	0	0	0	0	0	0	0	0	0	0
SMARCA2	0	1971.2	1246.6	0	0	0	0	0	0	0	2378.1	0	2152.08	0	0	2746.21	2049.99	0	1561.57	0	0	0	0	0	0	0	2595.72	0	0	0	0	0	0	0	0	0	0	0	0	0
GALK1	0	0	0	0	0	0	0	0	0	0	0	0	0	0	0	0	0	0	0	0	0	0	2426.19	0	0	0	0	0	0	0	0	0	0	0	0	0	0	0	0	0
SSR4	0	0	5386.69	3416.49	4908.07	2552.54	3741.93	6257.68	6168.58	3300.81	0	3268.91	0	0	8471.58	0	0	0	7574.61	0	0	0	29466.5	3611.09	4752.24	5896.14	5710.94	0	5256.38	3662.3	4728.1	4561.89	0	0	0	4477.85	0	4767.43	0	5772.1
BCAP31	0	0	0	0	0	0	0	0	0	0	0	0	0	0	0	0	0	0	0	0	0	0	1799.75	0	0	0	0	0	0	1963.22	0	0	0	0	0	0	0	0	0	1853.7
MECP2	0	0	1149.94	1574.73	4642.66	0	0	3228.36	3043.73	0	0	3384.17	2729.7	0	2404.04	2897.12	0	0	0	0	0	0	670.084	0	2301.22	3069.7	0	0	0	0	4551.68	0	0	0	0	0	0	0	0	0
ALDH3A2	0	0	2593.87	0	0	0	2585.08	2194.22	0	0	0	0	0	0	0	0	0	0	2993.33	0	0	0	7615.99	0	2834.75	4721.54	0	0	0	0	0	0	0	0	0	0	0	0	0	4559.4
HSD17B4	3594.4	3690.18	4266.55	2637.92	3700.46	2647.64	2192.21	3467.88	5874.93	1518.79	2180.6	2807.53	0	0	5786.75	0	0	0	3522.09	0	0	3715.22	6225.88	3028.01	2802.1	1400.25	1906.54	0	0	3637.37	0	3008.07	0	0	0	2931.53	2933.72	0	0	8093.01
PSMD7	0	0	0	0	0	0	0	0	0	0	0	0	0	0	0	0	0	0	1156.26	0	0	0	0	0	0	0	0	0	0	0	0	0	0	0	0	0	0	0	0	0
SUOX	0	0	0	0	0	0	0	0	0	0	0	0	0	0	0	0	0	0	0	0	0	0	3393.46	0	0	0	0	0	0	0	0	0	0	0	0	0	0	0	0	0
SGSH	0	0	3075.73	5898.56	0	0	6939.19	15765.2	0	2032.66	0	0	4069.6	0	8376.7	0	0	0	0	0	0	2949.21	2277.61	0	0	0	0	0	0	2243.33	0	0	2747.29	0	0	0	0	0	0	5235.37
VAMP7	0	0	0	0	0	0	707.553	0	0	0	0	0	0	0	0	0	0	0	0	0	0	0	2314.88	0	0	0	0	0	0	0	0	0	0	0	0	0	0	0	0	0
RPS6KA3	0	0	0	0	0	1522.07	0	0	0	0	0	0	0	0	0	0	0	0	0	0	0	0	1702.65	2204.35	1363.25	0	0	0	0	1323.82	0	0	0	0	0	0	0	0	0	0
HDGF	0	962.252	0	1257.38	0	0	1795.52	0	0	962.786	0	0	0	0	0	3046.16	0	0	957.681	0	0	0	962.245	1587.87	0	0	0	0	0	0	0	0	0	0	0	4930.32	0	0	0	969.169
HNRNPA3	9210.68	5505.98	6615.06	8777.09	8763.92	12777.6	3930.49	7067.93	6129.3	7935.25	13736.8	9052.17	8669.16	9176.7	4656.41	15822.9	11428.7	5582.45	6402.95	5875.22	4270.36	8166.69	9856.32	10511.3	7523.56	4308.75	7360.17	13650.6	3880.61	8049.93	8488.77	12539.6	0	14428.9	0	11637.3	6167.72	10066.3	0	0
PGD	6315.64	3848.89	0	8197.76	0	3181.35	5504.67	0	0	0	4277.92	0	0	0	4580.65	5965.14	0	0	3288.31	5894.61	0	0	2852.25	5136.84	0	0	7231.25	0	0	5340.17	0	0	0	0	0	0	0	4003.33	0	3249.71
HNRNPM	7338.55	5486.01	4067.99	4246.58	4528.2	8001.2	2811.98	3237.13	5126.24	5415.39	11445.3	4615.48	6175.47	0	3450.3	8627.67	10728.7	4158.7	5796.78	6631.94	0	5518.42	3339.31	6473.74	2800.12	3474.03	5718.28	6377.95	4321.02	6121.19	3967.1	6030.56	0	4585.11	0	8574.29	4755.9	5168.82	0	3139.13
ARHGDIA	0	4369.17	2609.64	3876.77	5289.02	7452.08	2418.46	3973.42	3062.55	4861.8	5229.98	8181.25	0	0	4095.64	4770.36	0	0	5315.53	0	0	0	7437.79	10472.3	6726.29	0	13152.9	0	0	8416.84	0	0	0	0	0	0	0	10682	0	4693.58
ARHGDIB	0	0	0	0	0	0	3665.63	5906.24	0	0	0	4727.93	0	0	0	0	0	0	0	0	0	0	0	10410.6	0	0	8057.99	0	0	9962.36	0	0	0	0	0	0	0	15632	0	4920.64
HNRNPF	5927.9	0	2134.21	3084.19	0	5706.96	0	0	0	4456.66	7261.06	2420.5	0	0	3975.44	4953.43	7153.21	0	2942.13	0	0	0	3948.75	4663.05	2518.46	0	4694.42	6066.4	2838.55	5514.29	0	5057.87	0	6852.89	0	0	2219.74	2386.56	0	0
RIDA	0	0	0	0	0	0	0	0	0	0	0	0	0	0	0	0	0	0	0	0	0	0	975.827	0	0	0	0	0	0	0	0	0	0	0	0	0	0	0	0	0
SMS	0	0	0	0	0	0	0	0	0	0	0	0	0	0	0	0	0	0	0	0	0	0	2135.95	3937.35	0	0	0	0	0	0	0	0	0	0	0	0	0	0	0	0
THOP1	0	0	0	0	0	18993.3	0	0	0	0	0	0	0	0	0	0	0	0	0	0	0	0	0	0	0	0	0	0	0	0	0	0	0	0	0	0	0	0	0	0
CAPZA1	10367.2	9962.42	6136.17	12780.2	11502.8	7219.25	10299.9	9104.89	6499.89	6550.9	8760.81	7637.19	5798.28	0	10734.1	7132.66	0	0	14851.1	7226.89	7490.23	8936.39	22015.5	22507.4	7930.68	17927.5	22807.4	0	12401.6	14394	0	14478.2	7476.85	0	0	10028.6	14630	24451.4	0	10352.7
CRIP2	0	0	3430.49	0	0	0	2951.57	3354.9	0	5768.88	0	18513.7	5100.72	0	0	0	0	0	0	0	0	0	0	0	6194.15	0	0	0	0	0	0	0	0	0	0	0	0	0	0	0
BLVRA	3813.37	0	1660.59	0	1144.98	0	1279.89	0	0	0	3273.33	0	0	0	0	1589.02	0	0	1010.35	0	0	0	0	4105.65	1636.77	0	5618.63	0	0	0	0	0	0	0	0	0	0	3661.16	0	2801.32
SLC25A1	0	0	1872.13	0	0	0	756.586	0	0	1566.22	0	0	0	0	0	2131.93	0	0	0	0	0	0	0	2538.98	2517.01	0	1969.98	0	0	0	0	2388.48	0	0	0	5997.05	0	0	0	0
ARFIP1	0	0	0	0	0	0	0	0	0	0	0	0	0	0	0	0	0	0	0	0	0	0	0	2291.87	0	0	0	0	0	0	0	0	0	0	0	0	0	0	0	0
ACLY	0	0	0	0	0	0	0	0	0	0	0	0	0	0	0	0	0	0	0	0	0	0	2023.74	1065.1	0	0	0	0	0	0	0	846.494	0	0	0	0	0	0	0	0
SUCLG1	992.987	401.877	394.104	964.794	0	253.139	0	0	0	927.171	0	0	0	0	0	1995.03	0	0	901.085	0	0	0	399.724	0	395.422	0	392.791	0	0	0	0	0	0	0	0	0	0	0	0	0
MVD	0	0	0	0	0	0	0	0	0	0	0	0	0	0	0	0	0	0	0	0	0	0	1315.92	0	0	0	0	0	0	0	0	0	0	0	0	0	0	0	0	0
COPB1	0	0	0	0	0	1026.06	0	1665.82	0	1579.04	1347.03	0	0	0	0	0	0	0	0	0	0	0	1523.18	1350.91	1965.74	0	1347.03	0	0	2004.25	0	1432.75	0	0	0	0	0	0	0	0
COPA	2557.46	3227.73	3217.22	0	0	3103.12	0	1828.44	0	0	0	0	0	0	2224.79	0	0	0	2302.7	0	0	3672.07	6483.87	3331.75	4100.67	3234.25	3469.85	0	0	3651.76	0	3534.91	0	0	0	0	0	0	0	2472.75
CTSC	0	12919.5	8082.62	52885.3	0	7919.58	80581.9	61946.5	10140.6	6083.87	0	6096.82	7668.55	0	8456.8	0	0	0	23591.8	0	8821.96	15869.3	51605	10015.2	3312.26	0	12675.4	0	8257.74	12787.9	0	0	8073.57	9949.15	0	0	0	10907.2	0	14363.1
AP2S1	0	0	0	0	0	0	0	0	0	0	0	0	0	0	0	0	0	0	0	0	0	0	1775.18	2005.39	0	0	2195.09	0	0	1841.64	0	0	0	0	0	0	0	3061.46	0	1963.46
IST1	0	0	0	0	0	0	0	0	0	0	0	0	0	0	0	0	0	0	0	5749.9	0	0	5749.9	0	0	0	0	0	0	0	0	0	0	0	0	0	0	0	0	0
SEC24C	0	0	0	0	0	0	734.503	734.504	0	0	0	0	0	0	0	0	0	0	875.749	0	0	0	740.87	1118.21	734.508	0	866.842	0	0	935.534	0	0	0	0	0	0	0	0	0	0
SUB1	0	0	1501.57	1460.73	0	4854.62	1974.12	0	0	0	0	2494.75	0	0	0	1538.05	0	0	1966.04	0	0	0	1331.41	4350.36	3247.11	0	0	0	0	4133.8	0	3891.48	0	0	0	9339.34	0	7235.71	0	1471.1
RARS1	0	2081.54	3331.55	0	0	3448.97	0	0	0	0	0	0	0	0	0	0	0	0	0	0	0	0	4085.67	807.767	2364.05	0	3393.57	0	0	0	0	0	4338.57	0	0	0	0	0	0	0
YARS1	0	0	0	0	0	0	0	0	0	0	1406.22	0	0	0	0	0	0	0	1299.4	0	0	0	3114.38	926.422	0	0	0	0	0	0	0	0	0	0	0	0	0	0	0	0
USP14	0	0	0	0	0	2574.65	0	0	0	2243.35	2993.01	0	0	0	0	0	0	0	0	0	0	0	2170.78	2577.22	2028.36	0	2721.73	0	0	2185.42	0	2189.51	0	0	0	0	0	3454.34	0	0
PRKAG1	0	0	0	0	0	1475.08	0	0	0	0	0	0	0	0	0	0	0	0	1002.14	0	0	0	949.464	931.299	0	0	0	0	0	0	0	0	0	0	0	0	0	0	0	0
HSPA2	0	0	4193.82	3934.81	0	0	5704.03	3230.51	4079.44	0	0	0	0	0	3116.78	0	0	0	2558.75	0	0	0	1970.99	0	2916.71	4209.35	0	0	3592.6	4554.19	9011.47	0	0	0	0	0	0	0	0	0
BCAT1	0	0	0	0	0	0	0	0	0	0	0	0	0	0	0	0	0	0	0	0	0	0	0	517.58	0	0	0	0	0	0	0	0	0	0	0	0	0	0	0	0
ATP1B3	0	2600.86	0	0	0	3275.61	0	0	0	3142.75	5271.66	0	3065.44	0	0	0	0	4545.36	2767.85	0	0	0	0	2188.47	0	0	0	0	0	0	0	0	0	0	0	0	0	0	0	0
NAGLU	0	0	0	0	0	0	3001.9	0	0	0	0	0	0	0	0	0	0	0	0	0	0	0	2303.27	0	0	0	0	0	0	0	0	0	0	0	0	0	0	0	0	0
GALC	0	0	0	0	0	0	1356.44	0	0	0	0	0	0	0	0	0	0	0	0	0	0	0	2329.3	0	0	0	0	0	0	0	0	0	0	0	0	0	0	0	0	4547.13
AK2	3424.64	3085.69	2028.5	3206.13	2407.52	3726.66	1799.32	2120.42	3134.88	4257.11	4779.67	2188.84	2854.53	0	2166.53	3548.69	3631.66	0	3309	0	0	0	0	3089.5	3946.59	0	2293.52	4396.24	2763.23	2344.93	0	0	0	0	0	4001.89	3985.35	3239.67	0	0
ALDH18A1	1908.64	0	0	0	0	0	0	0	0	0	0	0	0	0	0	0	0	0	0	0	0	0	0	0	0	0	0	0	1305.71	0	0	0	0	0	0	0	0	0	0	565.677
NAPA	0	0	0	0	0	0	0	0	0	0	0	0	0	0	0	0	0	0	2093.75	0	0	0	5870.14	0	0	0	0	0	0	2930.71	0	0	0	0	0	0	0	5988.99	0	0
AIF1	0	0	0	0	0	0	0	0	0	0	0	0	0	0	0	0	0	0	0	0	0	0	0	10045.5	0	0	10269.1	0	0	9946.82	0	0	0	0	0	0	0	13863.2	0	5247.79
CSE1L	1290.61	1127.01	962.816	0	0	1954.64	794.579	1001.5	0	1472.96	1622.64	0	1137.56	0	0	0	1123.56	0	1255.34	1062.49	0	0	1620.25	1509.59	1208.39	0	0	0	911.289	0	0	0	0	0	0	0	0	0	0	0
VCP	6270.6	6533.54	6109.02	8132.27	5237.94	5660.15	4819.28	4180.68	4557.63	6592.84	9001.28	7506.06	4174.17	0	5509.76	8269.06	5893.42	5460.02	7111.68	4742.14	4354.21	0	11423.4	7489.99	8031.04	0	7467.74	4189.58	4740.52	6880.9	5443.95	9993.31	0	0	0	6688.52	4876.07	5589.17	0	4780.82
HADHB	2357.35	2544.84	1663.79	2840.51	0	2281.75	1581.67	2587.22	1568.15	1631.88	0	3531.91	0	0	0	1656.52	2607.22	0	1508.03	0	0	1782.64	1661.12	4715.04	3721.2	0	3725.6	4233.98	0	4319.91	0	3778.97	0	3182.86	0	1929.99	1702.19	2006.44	0	1572.24
MANF	0	0	0	0	0	0	3282.9	0	0	0	0	0	0	0	0	0	0	0	1342.39	0	0	0	4493.62	0	0	0	0	0	0	0	0	0	0	0	0	0	0	0	0	5570.81
NCKAP1L	0	0	0	0	0	0	0	0	0	0	0	0	0	0	0	0	0	0	0	0	0	0	0	2539.48	0	0	2725.77	0	0	0	0	0	0	0	0	0	0	2990.85	0	0
NAP1L1	2022.1	1647.56	1198.21	0	0	0	0	0	1390.49	1361.2	1973.71	0	0	0	0	0	0	0	0	0	0	0	0	2095.82	0	0	0	0	0	2400.92	0	1763.49	0	0	0	0	0	0	0	0
ADK	0	0	0	0	2184.86	0	0	0	0	0	0	0	0	0	0	0	0	0	0	0	0	0	724.38	0	0	0	0	0	0	0	0	0	0	0	0	0	0	0	0	0
ADAR	0	0	0	0	0	0	0	0	0	0	0	0	0	0	0	542.325	0	0	0	0	0	0	511.4	0	0	0	0	0	0	0	0	0	0	0	0	0	0	0	0	0
CDH13	0	0	0	0	0	0	2109.88	0	0	0	0	3408.23	0	0	0	0	0	0	0	0	0	0	0	0	0	0	0	0	0	0	0	0	0	0	0	0	0	0	0	0
TPD52	0	0	0	0	0	0	0	0	0	0	0	0	0	0	0	0	0	0	0	0	0	0	0	2972.61	0	0	0	0	0	0	0	0	0	0	0	0	0	0	0	1634.73
SEC13	3492.96	0	0	0	0	0	1009.28	0	0	0	0	0	0	0	2085.77	0	0	0	0	0	0	0	3134.83	0	1682.5	0	2500.18	0	0	0	0	0	0	0	0	0	0	0	0	0
SNU13	0	0	0	0	0	0	2012.38	0	0	0	0	0	0	0	0	0	0	0	0	0	0	0	1922.56	0	0	0	0	0	0	0	0	0	0	0	0	0	0	0	0	0
NPEPPS	4047.19	3788	4901.03	6135.79	3303.93	4507.38	7236.41	5170.76	3919.15	3904.31	2841.33	3659.29	3241.67	3092.91	6953.43	3394.11	2105.29	0	12732.4	0	0	3379.37	7816.59	5132.09	4237.06	5815.88	2965.16	0	6289.57	3144.69	3464.04	0	3549.99	3176.55	0	1766.26	3519.76	3154.36	0	3189.86
HNRNPH2	0	13041.4	8138.62	16203.9	10058.6	15120.1	5678.34	5506.28	9555.52	14113.7	20632.8	9391.96	10211.2	9317.59	9835.16	20623.8	20059.6	6713.86	14741.9	11637.2	0	8617.16	60959.1	9231.97	9298.57	6152.77	11713	11638.3	5314.46	8614.27	6398.69	16496.5	0	11890.6	0	19319	17922	13010.5	0	4445.1
SUMO2	8173.98	6118.98	3058.17	6128.7	0	4701.87	1813.18	2049.31	2673.42	5471.31	10463.4	5984.69	7495.53	0	1813.92	16167.1	10815.2	7309.92	2929.51	7506.68	0	0	892.055	5211.62	3819.01	0	5354.53	0	996.094	3084.68	0	0	0	0	0	0	0	0	0	1670.88
EIF3B	2995.91	0	764.159	0	2288.32	0	0	0	1181.58	0	1375.58	0	0	0	1446.51	1551.73	0	0	1267.61	0	0	0	5066.2	0	2246.32	0	0	0	0	1316.22	0	2494.35	0	0	0	0	0	0	0	1315.43
FCGRT	0	0	0	0	0	0	0	0	0	0	0	0	0	0	0	0	0	0	0	0	0	0	0	1284.36	0	0	2969.7	0	0	0	0	0	0	0	0	0	0	0	0	3503
BID	0	0	0	0	0	0	0	0	0	0	0	0	0	0	0	0	0	0	0	0	0	0	0	1031.46	0	0	0	0	0	1494.54	0	0	0	0	0	0	0	0	0	0
ATP5MF	0	1810.31	0	2305.01	0	1622.11	0	0	0	0	0	0	0	0	0	0	0	0	852.795	0	0	1717.25	0	2174.18	2855.63	0	0	0	0	0	0	0	0	0	0	0	0	0	0	0
MARS1	0	0	0	0	0	0	0	0	0	0	0	0	0	0	0	0	0	0	0	0	0	0	4461.79	0	0	0	0	0	0	0	0	0	0	0	0	0	0	0	0	0
ATP5ME	749.867	753.108	453.543	1021.9	0	0	0	610.741	0	0	0	0	0	0	0	886.659	0	0	0	0	0	0	0	706.974	2220.35	0	1096.14	1780.88	0	778.731	0	648.318	0	0	0	745.112	0	0	0	487.081
EIF6	0	6467.67	7040.62	0	0	4980.59	9856.91	10020.3	6434.72	0	0	0	0	0	9885.54	0	0	0	10444.6	0	0	0	21792.5	9159.37	8993.19	6318	0	0	7047.68	7151.5	6089.79	0	11722.5	0	0	0	5075.17	6942.27	0	23309.6
TMEM33	1542.82	1519.28	4367.81	1504.68	0	0	1395.5	2247.52	1930.79	1636.65	1536.37	0	1715.22	1804.56	4229.55	1770.99	1352.19	0	2049.19	0	0	0	6877.86	2075.41	1129.88	0	1668.85	0	2147.62	1890.02	2115.74	2251.8	0	0	0	2761.35	2749.12	1937.8	0	905.989
RAB25	0	0	7568.92	0	0	0	0	0	0	0	0	0	0	0	0	0	0	0	0	0	0	0	4061.86	0	0	0	0	0	8447.89	6906.33	0	8200.49	0	0	0	0	4456.32	0	0	0
CORO7	0	0	0	0	0	0	0	0	0	0	0	0	0	0	0	0	0	0	0	0	0	0	0	0	0	0	5146.84	0	0	0	0	0	0	0	0	0	0	4839.95	0	0
EPPK1	4490.79	4461.48	3093.44	18913.5	6459.65	2553.72	3284.16	0	0	0	3158.99	3788.29	3451.41	2958.96	4986.99	0	0	0	37132.8	7944.16	0	0	8742.9	4730.26	3688.17	7667.92	0	0	0	0	0	0	0	0	0	0	0	0	0	1415.57
RAB15	0	0	88836.3	0	0	33139.8	31245.7	0	0	0	0	0	0	0	0	0	0	0	0	0	0	0	0	0	0	0	0	0	0	0	0	69038.2	0	0	0	0	49895.4	59039.4	0	66795.5
ARPC4	14898.9	3547.77	3330.68	8346.5	5836.33	3874.63	4723.12	4659.35	2511.12	3774.97	3572.11	6025.77	2947.04	0	4877.77	4864.15	0	0	3584.46	0	4083.45	9174.05	5312.3	14587	4848.59	2952.58	17988.8	3800.77	3498.22	12934.6	0	9915.35	0	4613.26	0	14732.2	11816.7	15756.3	3770.61	6700.58
SEC61G	0	844.304	1720.65	0	0	1232.34	559.494	0	1786.35	2112.44	1786.21	0	2917.56	0	1553.44	1863.52	0	0	0	0	0	0	0	1160.49	2008.64	1297.2	0	0	1766.19	1630.14	0	1475.23	0	0	0	3157.94	0	1732.19	0	0
TPI1	14520.4	13433.2	20101.1	47804.1	18405.6	20231.8	40552.1	12260.9	11783.5	12374	13355.6	19669	17005.6	15625.5	18163	14481.6	16662.1	20205.4	58665.2	30778.9	19745.5	17811	17729.7	12284.3	7174.37	16559.3	15149.5	19481.7	10002.7	16675.3	11857.1	17162.6	0	19719.9	18381.4	8741.34	9737.18	12488.4	12082.6	18462.3
EIF3E	0	0	2824.53	0	0	0	0	0	0	2135.33	0	0	0	0	2396.54	1268.81	0	0	1635.38	0	0	0	2981.95	1330.36	0	0	1600.62	0	0	0	0	0	0	0	0	0	0	0	0	1570.69
MYL6	4963.5	5838.55	5269.57	10873.2	16437.9	9485.65	5862.03	22422	5099.81	10313.9	8752.03	33486.3	9084.05	6588.8	3892.8	10411	6869.6	15503.6	5617.59	7946.15	0	0	4031	11219.5	11049.9	0	20140	0	5366.94	11359	9179.26	17259.4	0	0	0	9817.71	9937.73	15423.7	0	4443.72
ACTB	166232	201184	228230	341607	263761	219296	153405	303355	124189	175430	195069	369447	189102	112947	121970	199698	207933	211492	123412	211133	249022	291433	182009	630396	202934	162369	797091	225042	176803	440587	121767	446766	97529.9	250658	144769	580707	414888	590924	132767	186046
EIF4A1	40070.8	119549	88979.6	39561.7	41448.7	34183	21161.3	34038.4	29868.2	40624.7	36521.9	52762.5	50586.6	39809.5	51225.5	42320	32215.1	61936.5	37681.8	59454.9	56289.8	50033.4	88276.3	28271.7	29440.7	28772	37519.2	44610.4	94408.4	41482.8	43079.6	51950.1	34124.6	39567.8	63518.9	32830.2	35384.7	41046.7	41683.7	22257.5
RPS20	0	0	0	0	0	0	0	0	0	0	0	0	0	0	0	0	0	0	0	0	0	0	5273.61	5645.71	5701.48	0	0	0	0	0	0	0	3294.81	0	0	0	0	5602.53	0	0
PSMA6	8513.52	6890.35	17407.4	8044.71	5918.35	8291.36	15374.1	16667.2	13738.1	10497.3	7522.69	10154.4	9596.35	6081.53	15765.7	10019.8	6101.99	4962.15	13791.6	0	5357.91	9919.37	91252.1	9403.82	10276.3	12200.7	8150.01	0	15397.6	7944.71	7021.14	9463.14	10820.7	9354.83	0	5199.43	6891.78	8347.73	5745.75	43720.4
S100A10	0	0	0	0	0	3804.57	6715.82	4341.99	0	0	0	11842.9	0	0	0	0	0	0	0	0	0	10887.8	8984.91	2636.88	30724.9	6931.88	16384.1	13735.1	2637.31	3851.46	0	0	0	0	0	11114.2	0	5799.14	0	6139.26
CDC42	3280.1	2049.33	1630.93	3857.7	2935.7	2444.73	2477.23	3510.82	2830.84	2346.48	2923.77	2696.19	2300.65	0	0	2029.3	2524.98	0	1999.54	0	0	0	6487.32	4753.81	2892.2	0	6127.49	0	1955.87	4410.86	0	0	0	0	0	0	2231.84	3441.48	0	3569.08
DSTN	0	0	5313.46	0	8938.18	3315.16	0	4745.83	0	6976.69	0	0	0	0	0	0	0	0	0	0	0	0	10141.7	0	8742.92	0	0	0	0	0	0	0	0	0	0	0	0	0	0	2239.83
SPCS3	8453.93	0	0	0	0	0	7598.61	0	0	5338.41	0	0	0	0	0	0	0	0	7145.49	0	0	0	30023.7	6281.75	7607.97	0	5053.56	0	6069.71	6841.53	0	0	0	0	0	0	0	0	0	0
[truncated: 928 more rows]

## Sheet: Full_study
	CD45+/CD74+																																										CD45-/CD200+
[truncated: 5,851 more rows]
[truncated: 370 more columns]

## Sheet: Plate_layout
		=	CD45+/CD74+
		=	CD45-/CD200+
[truncated: 30 more rows]
