# Supplementary material for: Democratized single-cell proteomics resolves cell state heterogeneity in skin tumors
Source: Life Sci Alliance. 2026 Jun 29;9(9):e202603759. doi: 10.26508/lsa.202603759 (PMC13315484; doi:10.26508/lsa.202603759)
Supplement: Supplemental Data 2. — CCS tumor rds analysis object. [file LSA-2026-03759_Supplemental_Data_2.zip]

Archive with 1 entries (1 files):
- Supplementary data 2 - CCS_SCP.rds
